# Supplementary material for: Deciphering Dormant Cells of Lung Adenocarcinoma: Prognostic Insights from O-glycosylation-Related Tumor Dormancy Genes Using Machine Learning
Source: Int J Mol Sci. 2024 Aug 31;25(17):9502. doi: 10.3390/ijms25179502 (PMC11395112; doi:10.3390/ijms25179502)
Supplement: Supplementary file 1 [file ijms-25-09502-s001.zip]

Archive with 4 entries (4 files):
- Supplementary materials.pdf
- Table S1.csv
- Table S2.xls
- Table S3.csv
