# Supplementary material for: Deciphering Dormant Cells of Lung Adenocarcinoma: Prognostic Insights from O-glycosylation-Related Tumor Dormancy Genes Using Machine Learning
Source: Int J Mol Sci. 2024 Aug 31;25(17):9502. doi: 10.3390/ijms25179502 (PMC11395112; doi:10.3390/ijms25179502)
Supplement: Supplementary file 1 [file ijms-25-09502-s001.zip › Table S1.csv]

symbol	correlation	pvalue
B3GNT3	0.475107821	9.81E-29
TCN1	0.436692064	4.76E-24
HS3ST1	0.436375853	5.18E-24
ITGB8	0.400331449	3.93E-20
TNFRSF21	0.395504895	1.20E-19
PLD1	0.389304257	4.91E-19
TSPAN1	0.378911386	4.86E-18
LINC01133	0.373375972	1.59E-17
GCNT3	0.372214647	2.04E-17
GALNT14	0.370547154	2.90E-17
ITGB5	0.362903593	1.42E-16
PCDH1	0.359328238	2.94E-16
PTGS2	0.357320956	4.41E-16
LAMC2	0.353383285	9.67E-16
GCNT1	0.348982607	2.30E-15
A4GALT	0.336006173	2.73E-14
F2RL1	0.333514693	4.33E-14
PERP	0.332995695	4.76E-14
KIF13B	0.332560946	5.16E-14
SLCO4A1	0.326244972	1.63E-13
RAB27B	0.321898393	3.53E-13
CAPN5	0.319604474	5.28E-13
B3GNT7	0.319578438	5.31E-13
ERO1A	0.316656924	8.83E-13
BCAS1	0.316145224	9.65E-13
STRA6	0.310585787	2.50E-12
PADI1	0.31010127	2.71E-12
ADAM9	0.309064895	3.23E-12
STEAP1	0.304156756	7.34E-12
MRNIP	-0.303885711	7.67E-12
PRSS23	0.301421675	1.15E-11
BICD1	0.301265032	1.18E-11
PRR15	0.298168657	1.95E-11
TMC7	0.297197875	2.28E-11
ADAM10	0.295708698	2.90E-11
FHL2	0.294633286	3.44E-11
GLCCI1	-0.293067978	4.42E-11
LAMB3	0.287865606	9.99E-11
SYNJ2	0.287536632	1.05E-10
ITGA2	0.287522337	1.05E-10
LRP10	0.286482892	1.24E-10
AHNAK2	0.285299181	1.48E-10
ZNF385B	-0.285219341	1.50E-10
GJB2	0.284723603	1.62E-10
TSPAN13	0.279457981	3.60E-10
GJA1	0.274809949	7.20E-10
PTPRR	0.272451875	1.02E-09
SBF2	0.270858311	1.28E-09
INPP1	0.270585057	1.33E-09
GLIS3	0.270160155	1.42E-09
CD164	0.269783322	1.50E-09
PLEK2	0.268147495	1.90E-09
TRBC2	-0.266921617	2.26E-09
MFSD4A	0.266466703	2.41E-09
KRT16	0.266062291	2.55E-09
OSBPL3	0.265739451	2.67E-09
TNFRSF11A	0.263974597	3.43E-09
STK38L	0.263521463	3.66E-09
ELOVL6	0.262076942	4.48E-09
TNS4	0.261486696	4.86E-09
EGLN3	0.260653249	5.46E-09
PLCD3	0.259583075	6.33E-09
TNFRSF10A	0.259222718	6.66E-09
CDCP1	0.259155907	6.72E-09
STX1A	0.259040546	6.83E-09
KRT6B	0.258397774	7.46E-09
NGEF	0.257162951	8.84E-09
LRCH1	0.256754894	9.34E-09
SEMA3C	0.254373042	1.29E-08
INSR	0.253228666	1.51E-08
SLC4A4	0.251596712	1.88E-08
MUC16	0.249208473	2.58E-08
CHPF	0.247302403	3.32E-08
TP53INP2	0.246277159	3.79E-08
MAGED1	0.243467497	5.46E-08
FRY	0.241893474	6.69E-08
GJB3	0.241462074	7.07E-08
MINDY2	0.240099966	8.41E-08
PRSS3	0.239024838	9.64E-08
SERPINB5	0.238742588	9.99E-08
FADS3	-0.237166503	1.22E-07
ANKRD44	-0.237003695	1.24E-07
PDZK1IP1	0.236800167	1.28E-07
NECAB3	-0.235253347	1.55E-07
LTBP1	0.234005473	1.81E-07
SAMD12	0.232274774	2.24E-07
EFNB2	0.23192784	2.34E-07
MN1	0.229432098	3.17E-07
LARP6	0.228801377	3.42E-07
TRIM29	0.22839946	3.59E-07
SERINC3	0.22660256	4.45E-07
GOLIM4	0.225411077	5.13E-07
AMFR	0.221643636	8.01E-07
PTHLH	0.220855199	8.78E-07
SPTBN2	0.220496079	9.16E-07
PCSK5	0.219995815	9.70E-07
CD59	0.21992923	9.78E-07
FIBCD1	0.216374639	1.47E-06
PIK3R3	0.215520101	1.62E-06
BICC1	0.213995889	1.93E-06
STAT3	0.213645948	2.01E-06
EVL	-0.213346199	2.08E-06
RSPH3	0.210339171	2.90E-06
KIF22	-0.21019554	2.95E-06
FAM110C	0.208375941	3.61E-06
LAD1	0.208357566	3.61E-06
FGD4	0.207902363	3.80E-06
BEAN1	0.203688648	6.00E-06
PRRG1	0.203035268	6.44E-06
SCIN	0.202544066	6.78E-06
ZNF365	0.202464981	6.84E-06
TRIM2	0.202151654	7.07E-06
CEBPD	-0.201303495	7.74E-06
MRPL24	-0.199448107	9.42E-06
RHPN1	-0.199417647	9.45E-06
S100A16	0.199325743	9.54E-06
BNIP3	-0.197873486	1.11E-05
MBOAT2	0.196521593	1.28E-05
SLC1A1	0.196113843	1.33E-05
RIN1	0.195983827	1.35E-05
PHLDA2	0.194789111	1.53E-05
CARD6	0.194449889	1.58E-05
GSN	0.19405862	1.65E-05
MBNL1	-0.193841164	1.68E-05
DSC2	0.19371404	1.71E-05
SLC25A24	0.191991202	2.03E-05
ZBTB41	0.191811034	2.07E-05
MARCKS	0.190995	2.25E-05
CARD10	0.190584605	2.34E-05
SERTAD4	0.190065976	2.47E-05
CAMK2N1	0.189732306	2.55E-05
PTTG1IP	0.189359023	2.65E-05
RND3	0.189163518	2.70E-05
HMGA2	0.189005827	2.74E-05
HLA.F	-0.188573256	2.86E-05
UBASH3B	0.188070984	3.01E-05
PKM	0.188025578	3.02E-05
PKIB	0.187875181	3.07E-05
STC1	0.187619797	3.15E-05
PLAUR	0.187148464	3.30E-05
KRAS	0.187131794	3.30E-05
REL	0.186394721	3.55E-05
SMIM6	0.185360202	3.93E-05
TNFRSF11B	0.185083571	4.04E-05
METTL7A	-0.184872374	4.12E-05
HLA.DMB	-0.184087621	4.45E-05
PHLDA1	0.183317118	4.80E-05
ACP5	-0.183178857	4.86E-05
CLU	-0.182806696	5.04E-05
ANO1	0.182034693	5.43E-05
CSGALNACT1	0.180916495	6.04E-05
KRT17	0.179672271	6.80E-05
TRNP1	0.178886296	7.32E-05
TIMP1	0.178833474	7.36E-05
MIB1	0.177915056	8.03E-05
TRPS1	0.177646552	8.23E-05
MANCR	0.17652081	9.15E-05
STIM2	0.176403263	9.25E-05
EPHA2	0.174730311	0.000107987
QPCT	0.174483916	0.000110471
ANXA4	0.174445387	0.000110864
PLBD1	0.174404202	0.000111286
GLUL	0.172385624	0.00013391
ENAH	0.172338361	0.000134489
BACH1	0.172088108	0.000137589
DAP3	-0.171683446	0.000142746
MUC4	0.170487756	0.000159062
CYB5A	-0.169733149	0.000170244
LURAP1L	0.168946451	0.000182682
ATP7A	0.1679873	0.000199
SH3BP5	-0.167848693	0.000201468
FAM83A	0.167695652	0.000204226
PPL	0.166117593	0.000234805
PCDHB14	0.165346572	0.000251257
HOPX	-0.164349166	0.00027414
MTUS1	0.164008761	0.000282385
C6orf141	0.163881008	0.000285539
EXPH5	0.163073231	0.000306255
LACTB2	-0.162480688	0.000322333
ADM	0.161345608	0.000355356
CALD1	0.159669206	0.000409935
THEMIS2	-0.15954589	0.000414243
ABTB1	-0.15902827	0.000432792
CAMK1D	-0.157774244	0.000480981
IGF2R	0.157602269	0.000487966
TIMP2	0.156382044	0.000540299
PAPSS2	0.155985552	0.000558396
E2F7	0.15590748	0.000562025
UBA6	0.155653275	0.000573993
SFTA1P	-0.154773516	0.000617265
NFKBIA	-0.15465211	0.000623468
PSMB10	-0.153317056	0.000695608
BMP1	0.153147933	0.000705279
SPP1	0.152857394	0.000722185
XPR1	0.152511104	0.000742824
SEC61G	0.152026043	0.000772654
PHETA1	0.151785335	0.000787865
UBE2E3	0.151373617	0.000814526
CRYBG2	0.150265642	0.000890474
MAP1B	0.149572769	0.00094124
KALRN	0.149472624	0.000948794
RALB	0.149306698	0.000961435
FAM20A	-0.147546539	0.001105436
CKB	-0.147265915	0.001130151
SYNE1	-0.146128533	0.001235631
S100A6	0.145508734	0.001296855
PHTF2	0.145441044	0.001303708
S100P	0.145005451	0.001348609
MYEOV	0.144969429	0.001352386
KRT6A	0.143971902	0.001460898
PITPNC1	0.14367025	0.001495255
TCF7L2	0.14310244	0.001561945
CLIC3	-0.142678379	0.001613521
NT5E	0.142444145	0.001642675
ATP8A1	-0.142148999	0.001680099
GSTK1	-0.141201619	0.001805568
DNMBP	0.141129678	0.001815438
ST6GAL1	0.140305751	0.001932056
MFAP2	0.140072959	0.001966226
KLK6	0.138564882	0.002201317
COL4A4	-0.138387664	0.002230568
SELENOP	-0.137945891	0.002305037
TMEM64	0.136573719	0.002551049
CALB2	0.135803385	0.00269943
USP13	-0.135617481	0.002736397
DAPP1	0.135453998	0.002769285
SSPN	0.135091901	0.002843415
HEBP2	0.134282849	0.003015615
INSIG1	0.133094269	0.003285828
RNF115	-0.132975159	0.003314084
FABP5	-0.132913681	0.003328755
SPRY1	0.132451347	0.003440984
PTK6	0.132379103	0.003458828
TGM2	0.132338147	0.003468981
SELENBP1	-0.131549761	0.003669769
SREBF2	0.13068512	0.003902042
CADM1	-0.130224851	0.004031043
LRP1	0.129673626	0.004190607
NAB1	0.128659647	0.004499117
MINPP1	0.127893871	0.004745548
CAMSAP2	0.127817029	0.004770936
HLA.DRB5	-0.126693824	0.005156293
CKLF	0.126166125	0.005346841
TTLL12	0.126027109	0.005398082
PCSK6	0.125482851	0.005602976
CAVIN3	0.12508673	0.005756471
CERCAM	0.123795178	0.006283545
IL2RG	-0.123353308	0.006473574
DENND5B	0.123021996	0.00661942
ZNF185	0.12299249	0.00663255
PLAC8	0.122513636	0.006848935
LMO3	-0.122291787	0.006951311
CCDC91	0.122078243	0.007051147
ALDH3B1	-0.121820212	0.007173492
PODXL	0.121443077	0.007355728
TAP1	-0.120987758	0.007581253
COL4A1	0.120704507	0.007724649
DUSP4	0.120565129	0.007796096
FBXO32	0.120512289	0.007823335
EFHD2	0.120066241	0.00805669
FNIP2	0.120038327	0.008071498
FOLR1	-0.119765803	0.008217349
MYO1B	0.119686803	0.008260066
SC5D	0.119138869	0.008561837
IGFBP6	-0.119113781	0.008575886
NFIB	0.118273646	0.009058387
TP53INP1	-0.118098297	0.009162088
ID2	-0.117591742	0.009467623
SLC35D2	-0.117527731	0.00950687
GSPT2	0.115979928	0.010500956
RBMS3	0.115419398	0.010883078
PBX1	0.114288796	0.011691499
CDKN2B	0.114079278	0.011847012
MLPH	0.113865268	0.012007744
CXXC5	0.113341346	0.012409397
HMGB3	-0.113299948	0.012441633
SCYL2	0.1131581	0.012552652
HLA.DRB1	-0.113142149	0.01256519
UBE2Q2	0.112694485	0.012921628
WFDC2	0.112535017	0.013050736
DENND1B	0.111632212	0.013803332
HSD17B6	-0.111207065	0.014170789
DCBLD1	0.111167825	0.014205134
RAMP1	0.109836511	0.0154146
SERPINE1	0.109727947	0.015517101
IL18	-0.109445546	0.015786534
FOXA1	0.10923469	0.015990373
COL4A2	0.109203003	0.016021204
PGAP1	0.109163578	0.016059637
CYTH3	0.10910244	0.016119396
CCND1	0.108900605	0.016318066
GSTO1	-0.10825007	0.016973068
TAPT1	-0.108235081	0.016988428
GOLPH3	0.10592884	0.019501342
TFAP2C	0.105839952	0.019604358
OAS3	0.105515856	0.019983988
FASN	-0.104874455	0.020754187
CDK6	0.10452619	0.021183095
IGFBP4	0.103957935	0.021899465
CYP4B1	-0.103875931	0.022004559
XAF1	-0.103428773	0.022585353
HES2	0.102996536	0.023159344
CYBRD1	-0.102240121	0.024194244
ZYG11B	0.102144342	0.024328093
OSGIN2	-0.101933894	0.024624442
EMP2	-0.101469569	0.025289341
IGF1R	0.101070042	0.025873793
BAIAP2L2	0.100873004	0.026166293
HERC6	0.100144441	0.027272716
LAMA4	0.099898291	0.027655515
RHBDF1	0.099287986	0.028624607
STXBP1	-0.099145441	0.028855104
LYPD3	0.098924749	0.029215111
BHLHE41	0.098792106	0.029433335
GPCPD1	0.098651098	0.029666853
ANG	0.098436011	0.030026108
KLK7	0.097715315	0.031257168
LEPR	0.097668785	0.031338111
SLC25A4	-0.097316684	0.031956453
GAS6	-0.097167672	0.032221263
RNF144B	0.097126888	0.032294067
RNF145	0.096573386	0.033296098
UCA1	0.096481288	0.033465376
ARHGEF38	0.096367685	0.033675189
BCL6	0.096213546	0.033961664
CHIC2	0.095012914	0.03626499
RHOF	0.093456069	0.039448186
DRAM1	-0.093242938	0.03990184
VDAC1	0.092783184	0.040895478
MRPS2	-0.090813051	0.045393289
BTG2	-0.090587384	0.045934064
KLK8	0.090269048	0.046706098
DDX60	0.089867229	0.047696107
MYD88	0.089595472	0.048375589
FN1	0.089404076	0.04885899
MT1F	0.089335607	0.0490329
PRR5L	0.088874335	0.050218056
NUPR1	-0.088697932	0.050677578
ADPRHL1	-0.087700592	0.053342116
SHANK2	0.087293497	0.054462762
MXD4	-0.087255025	0.05456967
RCAN1	0.087238152	0.054616615
VSIR	-0.087159863	0.054834869
PML	0.087000399	0.055281664
COL27A1	-0.086491244	0.056728532
CCDC80	0.086438416	0.056880436
FOSL1	0.086082824	0.057911725
KLHL42	0.085996002	0.058165867
PFKP	0.085046656	0.061005493
CEP85L	0.084981452	0.061204655
DEPTOR	0.084459031	0.062819836
ESCO1	0.084221115	0.063566964
KCNJ15	0.083367345	0.06630854
AQP3	-0.082975995	0.067597289
MUC1	0.082809894	0.06815045
PTPRU	0.082199048	0.070216727
C15orf39	0.081121749	0.073985586
IFIT3	-0.080901901	0.074774607
DCUN1D3	0.080778753	0.075219568
RASAL2	0.080383084	0.076663801
SPHK1	0.080085473	0.077764902
JMY	0.080027212	0.077981949
ENPP5	0.079569617	0.079703851
CXCL2	-0.078679191	0.083142734
GPC4	0.07786378	0.086396094
HPN	-0.077023998	0.089853042
CIT	-0.076692924	0.091246046
TMEM97	0.076561635	0.09180322
CHST11	-0.076048376	0.094007622
KCNQ1OT1	0.07516043	0.097921011
FMO5	0.075141107	0.098007594
ASAH1	0.073718067	0.104553264
KLHL24	0.073127274	0.107370447
S100A13	-0.073088943	0.107555278
TSKU	0.072272252	0.111553347
ZEB1	0.072017241	0.112825412
LY75	0.071996844	0.112927646
FKBP5	-0.071510495	0.115386997
TPRG1L	0.070477359	0.120750511
MYLK	0.070017813	0.123197877
FAM8A1	-0.068324494	0.132550277
GLS	-0.068044399	0.134148771
ANXA6	-0.067629263	0.136545219
SLC36A4	0.067351662	0.138166003
RAB8B	0.067144464	0.139385341
ETV5	0.066902511	0.140819644
PDGFB	0.066677947	0.142160959
MIR4435.2HG	0.066118326	0.145546109
CLDN23	0.066068334	0.145851475
MYO5A	0.065963128	0.146495711
EMP3	-0.065709259	0.14805923
PLAG1	-0.065506109	0.14931951
NEDD9	-0.065283632	0.150709031
RBPMS	0.065020459	0.152365385
ZNF704	0.06457904	0.155174553
LYST	0.063883655	0.159679206
AZGP1	0.063246986	0.163889333
SLC25A29	-0.063170383	0.164401456
ACSL1	0.063117089	0.164758458
CCDC191	-0.063064765	0.165109523
FXYD5	0.062553771	0.168567613
SNCG	-0.062464257	0.169178922
KCNS3	0.061121114	0.178551585
MRPS35	0.059968033	0.18690065
RAB32	0.059418248	0.190981183
CDCA7L	0.059169481	0.192848879
BAIAP2.DT	0.058882732	0.195018297
OPTN	-0.058617183	0.197043186
SH3KBP1	0.058417351	0.198577054
RPS6KA4	0.058185156	0.200370243
LRIG1	0.058055265	0.201378483
ERAP2	-0.057458526	0.206057916
HLA.B	-0.056714806	0.211999507
PGAM1	0.055716865	0.22016457
HLA.A	-0.055033384	0.225884998
SLC7A7	-0.054829949	0.227607906
EFNA1	-0.054753243	0.228259951
SNX18	0.054415852	0.231143717
SAMD9L	-0.05321871	0.241583903
ETV4	0.052892174	0.244488155
HRAS	-0.05239609	0.248947009
CTNNAL1	-0.051969016	0.252830729
HAPLN3	-0.051883126	0.253616858
PNPLA2	-0.050276859	0.268631558
SERINC1	0.049726401	0.273914264
CBX4	-0.049619899	0.274944463
CD68	-0.049488074	0.276223278
CTSA	0.049079469	0.280212726
SAA1	0.047851894	0.292432104
OAS2	0.047734304	0.293621053
GSDMB	-0.047601057	0.294972201
IRF2BP2	-0.047494119	0.296059577
MMP15	0.047381687	0.297205698
TDRD7	0.04674407	0.30376137
SEMA3B	0.046549081	0.30578513
GSTM3	-0.046523781	0.306048371
NAV2	0.046119623	0.310273784
IKBKB	-0.046049309	0.311012809
LNX2	0.044946443	0.322755666
CDKN2B.AS1	0.044715405	0.325251725
TEAD2	-0.044490688	0.327691464
NEU1	0.044186023	0.331018044
IFIT2	-0.044172686	0.331164164
GGCT	-0.043721059	0.336136726
DMRTA1	0.043489271	0.338707294
IFI6	0.043293068	0.340893017
CHI3L1	0.042654111	0.348073329
ORAI3	0.042465733	0.350208393
RNF130	-0.041669942	0.359318986
ID3	-0.041576958	0.360393123
MR1	0.041506743	0.36120556
ETS1	-0.041138458	0.3654856
CYTOR	-0.040739466	0.370157961
ZNF117	-0.04046846	0.373352557
CFI	-0.040374785	0.374460739
VIM	-0.039975998	0.379201043
PAG1	-0.03922539	0.388222665
CTSF	-0.039109954	0.389621566
STEAP4	-0.03900169	0.390936332
RANBP9	-0.038964214	0.391392073
LIMCH1	-0.03672164	0.419245248
COL18A1	-0.036399969	0.423333638
CLIP4	0.035883597	0.429945047
GPR160	0.035730211	0.431920392
COL6A2	0.034996043	0.441447513
SLC19A2	0.034672064	0.445689561
USP44	-0.033797159	0.457260172
C11orf54	-0.032730878	0.47158634
HMGA1	0.032479699	0.474996632
DEPP1	0.031942093	0.482340939
CDKN2A	-0.030357329	0.5043441
GLRX	0.030118231	0.507709002
EPSTI1	-0.029582626	0.515289165
PTAR1	0.029094213	0.522252159
GADD45B	-0.027659935	0.542974779
ACOT7	0.026799867	0.555593993
ROS1	-0.026776294	0.555941864
IL32	-0.026667345	0.557551019
DNAH14	-0.025442229	0.575799672
JPT1	-0.025276827	0.578284781
WFS1	0.024902198	0.583931981
ICAM1	-0.024762167	0.586049383
C1orf198	0.024759271	0.586093217
LDHB	-0.02396715	0.598137532
PINK1	0.02358749	0.603949745
SLC31A2	-0.023380532	0.607128687
IL6ST	0.023156442	0.610579138
EPHB6	0.022925635	0.614142073
LMO4	-0.021847555	0.630903634
ZMIZ1	0.021577126	0.635138494
SIRPA	-0.021380415	0.638226434
ADD3	-0.021337041	0.638908155
EDN1	-0.021328881	0.639036448
GBP2	-0.020262507	0.655892926
RGS2	-0.020228101	0.656439772
LACTB	-0.020083359	0.658742299
CDCA7	0.02005156	0.65924858
CLDN3	0.019910557	0.661495417
MTAP	0.019790732	0.663407185
FOXN3	0.01971613	0.664598525
CENPL	0.019599143	0.66646846
AREG	-0.019513595	0.667837156
RTP4	-0.019415466	0.669408518
FSTL3	0.019289868	0.671421837
HLA.C	-0.018786615	0.679512417
MAP3K21	-0.01824271	0.688298084
TCIM	0.018001115	0.692214131
ATP11A	-0.017443014	0.701291746
TRIM21	-0.017090933	0.707040447
MAF	0.016967944	0.709052533
SNRPD1	-0.016965566	0.709091458
NFIX	-0.016531691	0.716205839
WDR26	0.016460432	0.717376671
LBR	-0.016360352	0.719022156
ARHGDIB	0.016339916	0.719358327
SLC16A4	0.016309016	0.719866719
KYNU	-0.016208894	0.72151487
ZNF281	0.015870336	0.727097508
ADIRF	0.015564265	0.732156937
NEBL	0.015168652	0.738713714
SORBS3	0.015132919	0.739306884
IGFBP7	0.015091289	0.739998133
SMARCA1	0.01489638	0.743237342
PKIG	0.014452927	0.750623912
DDB2	-0.014410776	0.751327213
NCOA2	-0.014243673	0.754117424
DDX11	-0.013420395	0.767910228
ADGRF5	-0.013184692	0.771872825
NLRP2	0.013014449	0.774738614
CYP1B1	-0.012855251	0.777421261
TAPBPL	-0.012794728	0.778441822
NXN	-0.012066851	0.790745009
REV3L	0.011415953	0.801791336
RPS27L	-0.011400185	0.802059434
ID4	0.011145451	0.806393775
BCL11A	0.010964764	0.809471812
FLVCR1	0.01070031	0.813982111
TLE2	0.01064207	0.814976238
AXL	-0.01016027	0.82321154
RASGRP1	0.010097497	0.824285959
AEN	0.010060218	0.824924171
PLP2	0.009861489	0.82832837
COL6A1	0.009082649	0.841700186
CYB5R1	0.008669106	0.848819074
JAK2	0.008394647	0.853550533
SLC43A3	-0.007494924	0.869097086
LGALS1	0.007235019	0.873597734
MGP	0.007041286	0.876955175
MYL9	0.0070279	0.877187225
TLR2	-0.007005366	0.877577923
SCPEP1	-0.006731426	0.882329695
MX1	0.00666706	0.883446805
AGL	0.005631112	0.901456622
VAT1	-0.00524347	0.908209269
MT2A	-0.005240017	0.908269446
PARP1	-0.004719214	0.917352136
RPS6KA5	-0.004631837	0.918877051
LIFR	-0.004507019	0.921055916
MGAT4A	-0.003869571	0.932192292
KANK1	0.003701971	0.935122596
RGL1	-0.003020961	0.947037904
EXOC1	0.003014536	0.947150369
TUBB6	0.003012165	0.947191872
DCAF6	0.003007438	0.947274628
SPATA33	-0.002799363	0.950917768
FMNL2	0.002487354	0.956382556
MLKL	-0.002422829	0.957512957
METRNL	-0.002148041	0.96232789
SERPINB6	0.001351986	0.976283698
ST3GAL6	-0.000694577	0.98781454
ABCC5	-0.000360107	0.993682214
IFI27	-7.18E-05	0.9987401
