# Supplementary material for: Deciphering Dormant Cells of Lung Adenocarcinoma: Prognostic Insights from O-glycosylation-Related Tumor Dormancy Genes Using Machine Learning
Source: Int J Mol Sci. 2024 Aug 31;25(17):9502. doi: 10.3390/ijms25179502 (PMC11395112; doi:10.3390/ijms25179502)
Supplement: Supplementary file 1 [file ijms-25-09502-s001.zip › Table S2.xls]

## Sheet: cluster 1
	ID	Description	GeneRatio	BgRatio	pvalue	p.adjust	qvalue	geneID	Count	cluster
GO:00302581	GO:0030258	lipid modification	45/2090	192/18870	7.71812e-07	0.00283884	0.00259768	ALOX15B/ABCD3/SACM1L/ACOXL/SCP2/IVD/MAPK14/HSD17B4/PDK4/CPT1A/ACOX3/PLIN5/ADIPOR1/PLPP5/CYP4V2/MFSD2A/BDH2/DGKD/ACADM/PLPPR1/ST3GAL2/INPPL1/MTMR3/PLPPR2/MTMR4/INPP5B/ECHDC2/PEX2/SLC25A17/MTM1/LPCAT3/NR4A3/DGKQ/SYNJ1/ACADL/PRKAG2/SAMD1/INPP5A/HADH/GBA2/ACADS/TYSND1/INPP5J/PEX13/DECR1	45	1
GO:00353311	GO:0035331	negative regulation of hippo signaling	9/2090	13/18870	1.16317e-06	0.00283884	0.00259768	CIT/WWC1/WWC2/SHANK2/MAPK14/WWC3/LIMD1/WTIP/AJUBA	9	1
GO:00198861	GO:0019886	antigen processing and presentation of exogenous peptide antigen via MHC class II	14/2090	31/18870	1.70119e-06	0.00283884	0.00259768	CD74/HLA-DRA/HLA-DRB5/HLA-DRB1/HLA-DPA1/HLA-DPB1/HLA-DMA/HLA-DQB1/LGMN/HLA-DMB/CTSF/IFI30/PIKFYVE/CTSS	14	1
GO:00353291	GO:0035329	hippo signaling	17/2090	44/18870	1.9325e-06	0.00283884	0.00259768	CIT/WWC1/WWC2/SHANK2/MAPK14/MOB3B/YAP1/FAT4/NUAK2/WWC3/MOB1B/LIMD1/WTIP/TEAD3/STK3/NEK8/AJUBA	17	1
GO:00086541	GO:0008654	phospholipid biosynthetic process	53/2090	254/18870	3.82896e-06	0.00449979	0.00411754	ADGRF5/PIK3C2G/PLCG2/HMGCS1/SLC44A5/SPTLC2/SLC27A1/SACM1L/CDS1/PI4K2B/BMX/SERINC5/ABHD5/SLC44A2/ETNK1/PIGG/IDI1/MFSD2A/CRLS1/PIP5K1A/PI4KB/SGMS2/DGKD/INPPL1/ORMDL3/PIGA/PGAP3/MTMR3/PIKFYVE/EFR3B/PIGQ/GPAA1/AJUBA/MTMR4/PIGM/ACSL3/SOCS5/MTM1/CHKA/LPCAT3/DGKQ/SYNJ1/APOA1/SLC30A5/PIK3R3/CISH/ITPKB/IDI2/SOCS3/GNPAT/INPP5J/FITM2/EFR3A	53	1
GO:00602111	GO:0060211	regulation of nuclear-transcribed mRNA poly(A) tail shortening	9/2090	15/18870	6.61264e-06	0.00583121	0.00533586	TNRC6B/ZFP36/TOB1/BTG2/TNRC6A/CPEB3/TNRC6C/TENT4A/AGO2	9	1
GO:00353301	GO:0035330	regulation of hippo signaling	12/2090	26/18870	7.17651e-06	0.00583121	0.00533586	CIT/WWC1/WWC2/SHANK2/MAPK14/MOB3B/NUAK2/WWC3/LIMD1/WTIP/NEK8/AJUBA	12	1
GO:00066441	GO:0006644	phospholipid metabolic process	70/2090	375/18870	7.93902e-06	0.00583121	0.00533586	ADGRF5/PIK3C2G/PLA2G1B/PLCG2/ALOX15B/HMGCS1/SLC44A5/SPTLC2/SLC27A1/SACM1L/CDS1/PI4K2B/BMX/SERINC5/ABHD5/SLC44A2/ETNK1/PLA2G12A/PNPLA7/GDE1/PIGG/PLPP5/IDI1/MFSD2A/GPLD1/CRLS1/NKX2-1/GDPD1/PIP5K1A/PI4KB/SGMS2/PLCB2/DGKD/PLPPR1/INPPL1/ORMDL3/PIGA/PGAP3/MTMR3/PIKFYVE/EFR3B/PIGQ/PLPPR2/PLA2G4F/GPAA1/AJUBA/MTMR4/INPP5B/PIGM/ACSL3/SOCS5/MTM1/CHKA/LPCAT3/DGKQ/SYNJ1/APOA1/SLC30A5/IPMK/PIK3R3/CISH/ITPKB/IN…	70	1
GO:00024951	GO:0002495	antigen processing and presentation of peptide antigen via MHC class II	14/2090	35/18870	9.68847e-06	0.0061518	0.00562922	CD74/HLA-DRA/HLA-DRB5/HLA-DRB1/HLA-DPA1/HLA-DPB1/HLA-DMA/HLA-DQB1/LGMN/HLA-DMB/CTSF/IFI30/PIKFYVE/CTSS	14	1
GO:00450171	GO:0045017	glycerolipid biosynthetic process	51/2090	250/18870	1.12298e-05	0.0061518	0.00562922	PIK3C2G/PLCG2/C3/SLC44A5/SLC27A1/SACM1L/CDS1/PI4K2B/DGAT1/BMX/PLIN5/ABHD5/SLC44A2/ETNK1/PIGG/MFSD2A/GPLD1/CRLS1/PIP5K1A/PI4KB/DGKD/INPPL1/PIGA/PGAP3/MTMR3/PIKFYVE/SIRT1/EFR3B/PIGQ/GPAA1/AJUBA/MTMR4/PIGM/ACSL3/SOCS5/MTM1/CHKA/LPCAT3/DGKQ/SYNJ1/APOA1/SLC30A5/PIK3R3/CISH/ITPKB/SOCS3/GNPAT/NR1H3/INPP5J/FITM2/EFR3A	51	1
GO:00024781	GO:0002478	antigen processing and presentation of exogenous peptide antigen	15/2090	40/18870	1.18875e-05	0.0061518	0.00562922	CD74/HLA-DRA/HLA-DRB5/HLA-DRB1/HLA-DPA1/HLA-DPB1/HLA-DMA/HLA-DQB1/LGMN/IKBKB/HLA-DMB/CTSF/IFI30/PIKFYVE/CTSS	15	1
GO:00159311	GO:0015931	nucleobase-containing compound transport	47/2090	225/18870	1.28236e-05	0.0061518	0.00562922	SLC28A2/ZFP36/SLC25A16/GJB1/ABCC5/WNK1/RANBP17/SLC29A1/SLC35B3/SLC35A1/SRSF3/HHEX/NUP205/POLDIP3/DDX39B/NXF1/NUP153/SIDT2/SLBP/ARC/SLC33A1/ADORA1/SMG7/ATXN2/ALKBH5/SLC35A3/NXT2/RFTN1/AHCTF1/SRSF7/SLC25A17/THOC2/ABCC4/SIDT1/ABCC6/NPIPA1/SLC25A23/GLE1/CD47/SLC25A4/SLC25A33/NUP133/SLC25A42/SLC29A2/SMG5/XPO5/G3BP2	47	1
GO:00434341	GO:0043434	response to peptide hormone	77/2090	430/18870	1.36102e-05	0.0061518	0.00562922	EREG/CA2/PLA2G1B/CAT/GDF15/PRKCI/FOS/NCOA2/TNS2/INSIG1/GRB14/SLC27A1/TGFBR3/TLR2/BTG2/AHCYL1/SNX5/NR4A2/MAPK14/PDK4/PRKCZ/KCNQ1/CRY2/KAT2B/SORBS1/STAT3/ADIPOR1/TSC2/BMP7/PID1/GAB1/GPLD1/EPM2AIP1/BRAF/SIK2/LRP6/BAIAP2/CAMK2A/GSK3A/NR4A1/INPPL1/ZBED3/EEF2K/SIRT1/CDKN1B/MBD5/IDE/VWA2/EGR2/EGR1/SORT1/NR4A3/KLF15/PTK2/CTSK/RAB13/TRPV1/NFE2L2/TWIST2/NFKB1/TRIM24/PIK3R3/NCOA1/NCOA5/EIF4EBP2/SCNN1B/HADH/…	77	1
GO:00602131	GO:0060213	positive regulation of nuclear-transcribed mRNA poly(A) tail shortening	8/2090	13/18870	1.72099e-05	0.00697687	0.0063842	TNRC6B/ZFP36/TOB1/BTG2/TNRC6A/CPEB3/TNRC6C/AGO2	8	1
GO:00362931	GO:0036293	response to decreased oxygen levels	60/2090	315/18870	1.84303e-05	0.00697687	0.0063842	RYR2/AGER/AQP3/MALAT1/DDAH1/CAT/AQP1/EP300/FOS/SOX4/MDM4/ATF4/TGFBR3/TLR2/HIF3A/SLC29A1/DIO3/RORA/NR4A2/SLC11A2/RBPJ/FGFR2/ASCL2/BMP7/MTHFR/SOX2/RYR1/NOTCH1/ITPR1/LIMD1/FZD4/WTIP/SOD3/ADORA1/MIEF1/ITPR2/EEF2K/SIRT1/CDKN1B/ALKBH5/ARNT/HIPK2/AJUBA/CREBBP/ATP7A/CYSLTR1/EGR1/SRF/VASN/DNMT3A/FUNDC1/NFE2L2/HYOU1/PRKCE/KCNJ11/SCAP/HSD11B2/SLC2A8/ATF2/DDR2	60	1
GO:00454441	GO:0045444	fat cell differentiation	50/2090	248/18870	1.89976e-05	0.00697687	0.0063842	ID2/ID4/ADGRF5/STEAP4/WIF1/TRPM4/HNRNPU/CEBPA/EP300/ZFP36/TMEM64/LMO3/INSIG1/CDS1/RORA/NR4A2/MAPK14/WNT5A/FBXO9/YAP1/CTBP1/CEBPD/BMP7/TAF8/ATAT1/PRDM16/RREB1/NR4A1/AXIN2/STK3/ASXL1/SIRT1/SLC7A10/ZC3H12A/RGS2/ARID5B/RORC/EGR2/PEX11A/SORT1/GPS2/NR4A3/NUDT7/PER2/JDP2/LRP3/ZBTB7B/ADRB1/FTO/ATF2	50	1
GO:00025041	GO:0002504	antigen processing and presentation of peptide or polysaccharide antigen via MHC class II	14/2090	37/18870	2.05861e-05	0.00711552	0.00651107	CD74/HLA-DRA/HLA-DRB5/HLA-DRB1/HLA-DPA1/HLA-DPB1/HLA-DMA/HLA-DQB1/LGMN/HLA-DMB/CTSF/IFI30/PIKFYVE/CTSS	14	1
GO:00464741	GO:0046474	glycerophospholipid biosynthetic process	44/2090	210/18870	2.2089e-05	0.00721084	0.00659829	PIK3C2G/PLCG2/SLC44A5/SLC27A1/SACM1L/CDS1/PI4K2B/BMX/ABHD5/SLC44A2/ETNK1/PIGG/MFSD2A/CRLS1/PIP5K1A/PI4KB/DGKD/INPPL1/PIGA/PGAP3/MTMR3/PIKFYVE/EFR3B/PIGQ/GPAA1/AJUBA/MTMR4/PIGM/ACSL3/SOCS5/MTM1/CHKA/LPCAT3/DGKQ/SYNJ1/APOA1/SLC30A5/PIK3R3/CISH/ITPKB/SOCS3/GNPAT/INPP5J/EFR3A	44	1
GO:00464881	GO:0046488	phosphatidylinositol metabolic process	35/2090	155/18870	2.91914e-05	0.00902783	0.00826093	PIK3C2G/PLCG2/SLC27A1/SACM1L/CDS1/PI4K2B/BMX/PIGG/GPLD1/PIP5K1A/PI4KB/PLCB2/INPPL1/PIGA/PGAP3/MTMR3/PIKFYVE/EFR3B/PIGQ/GPAA1/MTMR4/INPP5B/PIGM/SOCS5/MTM1/SYNJ1/SLC30A5/IPMK/PIK3R3/CISH/ITPKB/INPP5A/SOCS3/INPP5J/EFR3A	35	1
GO:19012641	GO:1901264	carbohydrate derivative transport	23/2090	85/18870	3.48382e-05	0.0101742	0.00930993	NPC2/SLC28A2/SLC25A16/GJB1/ABCC5/SLC29A1/SLC35B3/SLC35A1/SLC15A2/SLC15A4/MFSD2A/SLC33A1/ADORA1/SLC10A7/SLC35A3/SLC25A17/ABCC4/ABCC6/SLC25A23/CD47/SLC25A4/SLC25A42/SLC29A2	23	1
GO:00344401	GO:0034440	lipid oxidation	28/2090	114/18870	3.65027e-05	0.0101742	0.00930993	ALOX15B/ABCD3/ACOXL/SCP2/IVD/MAPK14/HSD17B4/PDK4/CPT1A/ACOX3/PLIN5/ADIPOR1/CYP4V2/MFSD2A/BDH2/ACADM/ECHDC2/PEX2/SLC25A17/NR4A3/ACADL/PRKAG2/SAMD1/HADH/ACADS/TYSND1/PEX13/DECR1	28	1
GO:00488131	GO:0048813	dendrite morphogenesis	32/2090	139/18870	4.21825e-05	0.0101742	0.00930993	EFNA1/LRRK2/SDC2/SLC11A2/DOCK10/SYNE1/RERE/ARHGAP44/PTPRD/OBSL1/EPHB3/CDKL5/ARC/BAIAP2/FZD4/CUL7/EEF2K/DNM3/TAOK2/TANC2/FBXW8/PHACTR1/SARM1/NEDD4L/DCDC2/LZTS3/SEMA4D/STAU2/CUX1/MAP6/DTNBP1/SS18L1	32	1
GO:00328681	GO:0032868	response to insulin	52/2090	269/18870	4.31124e-05	0.0101742	0.00930993	PLA2G1B/CAT/PRKCI/FOS/NCOA2/TNS2/INSIG1/GRB14/SLC27A1/TLR2/SNX5/MAPK14/PDK4/PRKCZ/KCNQ1/CRY2/KAT2B/SORBS1/ADIPOR1/TSC2/PID1/GAB1/GPLD1/EPM2AIP1/SIK2/BAIAP2/GSK3A/INPPL1/ZBED3/EEF2K/SIRT1/IDE/VWA2/EGR2/EGR1/SORT1/KLF15/CTSK/RAB13/TWIST2/PIK3R3/NCOA1/NCOA5/EIF4EBP2/HADH/SOCS3/SLC25A33/KANK1/SCAP/ZBTB7B/HSD11B2/SLC2A8	52	1
GO:00720011	GO:0072001	renal system development	60/2090	324/18870	4.36244e-05	0.0101742	0.00930993	PBX1/SPRY1/PKHD1/LRRK2/FREM2/CTSH/CRLF1/ADAMTS1/SDC4/CAT/AQP1/PTK7/ID3/SHH/RDH10/NFIA/TNS2/SOX4/HNF1B/GCNT4/WNT5A/LGR5/IRX2/PRICKLE1/GDF11/YAP1/IL6R/TMEM59L/COL4A3/COL4A4/MEF2C/PLXND1/FGFR2/BMP7/MAGED1/VANGL2/NOTCH1/IRX3/PTCH1/OVOL1/ASXL1/SMAD5/CC2D2A/ARID5B/APH1A/DACT2/MTSS1/SLIT2/EGR1/DLL1/KLF15/IRX1/ANKS6/FOXJ1/CNTRL/BCL2L11/PYGO2/NPNT/NUP133/ZMPSTE24	60	1
GO:00198841	GO:0019884	antigen processing and presentation of exogenous antigen	16/2090	49/18870	4.53861e-05	0.0101742	0.00930993	CD74/HLA-DRA/HLA-DRB5/HLA-DRB1/HLA-DPA1/HLA-DPB1/HLA-DMA/HLA-DQB1/LGMN/IKBKB/HLA-DMB/CTSF/IFI30/PIKFYVE/CTSS/MR1	16	1
GO:00016661	GO:0001666	response to hypoxia	56/2090	298/18870	5.09449e-05	0.0101742	0.00930993	RYR2/AGER/AQP3/MALAT1/DDAH1/CAT/AQP1/EP300/FOS/SOX4/MDM4/TGFBR3/TLR2/HIF3A/SLC29A1/DIO3/RORA/NR4A2/SLC11A2/RBPJ/FGFR2/ASCL2/BMP7/MTHFR/RYR1/NOTCH1/ITPR1/LIMD1/FZD4/WTIP/SOD3/ADORA1/MIEF1/ITPR2/SIRT1/CDKN1B/ALKBH5/ARNT/HIPK2/AJUBA/CREBBP/ATP7A/EGR1/SRF/VASN/DNMT3A/FUNDC1/NFE2L2/HYOU1/PRKCE/KCNJ11/SCAP/HSD11B2/SLC2A8/ATF2/DDR2	56	1
GO:00066501	GO:0006650	glycerophospholipid metabolic process	56/2090	298/18870	5.09449e-05	0.0101742	0.00930993	PIK3C2G/PLA2G1B/PLCG2/SLC44A5/SLC27A1/SACM1L/CDS1/PI4K2B/BMX/SERINC5/ABHD5/SLC44A2/ETNK1/PNPLA7/GDE1/PIGG/MFSD2A/GPLD1/CRLS1/GDPD1/PIP5K1A/PI4KB/PLCB2/DGKD/INPPL1/PIGA/PGAP3/MTMR3/PIKFYVE/EFR3B/PIGQ/PLA2G4F/GPAA1/AJUBA/MTMR4/INPP5B/PIGM/ACSL3/SOCS5/MTM1/CHKA/LPCAT3/DGKQ/SYNJ1/APOA1/SLC30A5/IPMK/PIK3R3/CISH/ITPKB/INPP5A/SOCS3/GNPAT/NR1H3/INPP5J/EFR3A	56	1
GO:00359661	GO:0035966	response to topologically incorrect protein	35/2090	159/18870	5.12138e-05	0.0101742	0.00930993	HSPA1A/CLU/ERN2/ATF6B/EDEM3/HSPA2/ATF4/TMEM129/HSP90AB1/RNF5/HERPUD1/HSPA6/CREB3L4/STT3B/HSPA1L/YOD1/CREBRF/ATF3/SERPINH1/KLHL15/PPP1R15B/TRAM1/HSPH1/ERP27/CTH/HSPB1/DNAJB1/EIF2AK3/HSPB8/UBE2W/NFE2L2/BCL2L11/SDF2L1/ATF6/HSPB7	35	1
GO:00102321	GO:0010232	vascular transport	23/2090	87/18870	5.19446e-05	0.0101742	0.00930993	AGER/SLC2A3/SLC28A2/SLC4A4/ABCC5/SLC27A1/SLC7A2/ATP1B2/SLC29A1/ATP8A1/SLC15A2/SLC7A8/MFSD2A/SLC16A7/SLC5A3/SLC1A2/SLC2A13/SLC6A9/SLC22A5/ABCC4/LRP3/SLC1A4/SLC29A2	23	1
GO:01501041	GO:0150104	transport across blood-brain barrier	23/2090	87/18870	5.19446e-05	0.0101742	0.00930993	AGER/SLC2A3/SLC28A2/SLC4A4/ABCC5/SLC27A1/SLC7A2/ATP1B2/SLC29A1/ATP8A1/SLC15A2/SLC7A8/MFSD2A/SLC16A7/SLC5A3/SLC1A2/SLC2A13/SLC6A9/SLC22A5/ABCC4/LRP3/SLC1A4/SLC29A2	23	1
GO:00092991	GO:0009299	mRNA transcription	16/2090	50/18870	5.99342e-05	0.0113604	0.0103954	EREG/NCOA2/ATF4/THRB/HIPK3/RXRB/STAT3/TAF8/TAF13/TAF11/TAF1/NCOA1/NR1H3/NFKBIZ/TFCP2/ATF2	16	1
GO:00704821	GO:0070482	response to oxygen levels	62/2090	343/18870	6.85179e-05	0.0122179	0.01118	RYR2/AGER/AQP3/MALAT1/DDAH1/CAT/AQP1/EP300/FOS/SOX4/MDM4/ATF4/TGFBR3/TLR2/HIF3A/SLC29A1/DIO3/RORA/NR4A2/SLC11A2/TXNRD2/RBPJ/FGFR2/ASCL2/BMP7/MTHFR/SOX2/RYR1/NOTCH1/ITPR1/LIMD1/FZD4/WTIP/SOD3/ADORA1/MIEF1/ITPR2/EEF2K/SIRT1/CDKN1B/ALKBH5/ARNT/HIPK2/AJUBA/CREBBP/ATP7A/CYSLTR1/EGR1/SRF/VASN/DNMT3A/FUNDC1/NFE2L2/HYOU1/PRKCE/KCNJ11/ATP6V0A2/SCAP/HSD11B2/SLC2A8/ATF2/DDR2	62	1
GO:00163581	GO:0016358	dendrite development	46/2090	233/18870	6.86167e-05	0.0122179	0.01118	EFNA1/BCL11A/LRRK2/SCARF1/SDC2/SLC11A2/DOCK10/PRICKLE1/MEF2C/SYNE1/RERE/ARHGAP44/BMP7/RAB17/MFSD2A/PTPRD/OBSL1/EPHB3/CDKL5/ARC/BAIAP2/FZD4/CPEB3/CAMK2A/CUL7/EEF2K/DNM3/TAOK2/TANC2/CAMSAP2/FBXW8/PHACTR1/SARM1/SYNGAP1/NEDD4L/SDK1/DCDC2/SLC25A46/LZTS3/SEMA4D/PTPRS/STAU2/CUX1/MAP6/DTNBP1/SS18L1	46	1
GO:00600701	GO:0060070	canonical Wnt signaling pathway	58/2090	316/18870	7.49805e-05	0.0129584	0.0118576	FOLR1/LRRK2/TRPM4/PTK7/SHH/TMEM64/TLE4/SOX4/WNK1/GNAQ/NR4A2/MAPK14/PPM1N/WNT5A/HHEX/LGR5/RBPJ/PRICKLE1/YAP1/FGF9/FGFR2/RBMS3/SOX2/FZD8/FZD7/FZD5/NOTCH1/LRP6/LIMD1/FZD4/ZNRF3/TMEM170B/GSK3A/ZBED3/TMEM9/SHISA6/AXIN2/TCF7L1/STK3/MLLT3/FZD2/SFRP5/CCDC88C/EGR1/WLS/SCYL2/TTC21B/NOTUM/LRRK1/DVL3/PPM1B/NFKB1/TLE2/PYGO2/UBR5/KANK1/DACT1/JADE1	58	1
GO:00066611	GO:0006661	phosphatidylinositol biosynthetic process	30/2090	131/18870	8.00276e-05	0.0130297	0.0119229	PIK3C2G/PLCG2/SLC27A1/SACM1L/CDS1/PI4K2B/BMX/PIGG/PIP5K1A/PI4KB/INPPL1/PIGA/PGAP3/MTMR3/PIKFYVE/EFR3B/PIGQ/GPAA1/MTMR4/PIGM/SOCS5/MTM1/SYNJ1/SLC30A5/PIK3R3/CISH/ITPKB/SOCS3/INPP5J/EFR3A	30	1
GO:00301111	GO:0030111	regulation of Wnt signaling pathway	61/2090	338/18870	8.17963e-05	0.0130297	0.0119229	FOLR1/LRRK2/WIF1/SHISA2/TRPM4/PTK7/PBXIP1/SHH/TMEM64/TLE4/SOX4/HNF1B/TLR2/WNK1/GNAQ/MAPK14/PPM1N/WNT5A/HHEX/LGR5/RBPJ/PRICKLE1/YAP1/FGF9/FGFR2/TSC2/RBMS3/SOX2/FZD7/NOTCH1/LIMD1/ZNRF3/TMEM170B/GSK3A/ZBED3/TMEM9/SHISA6/AXIN2/TCF7L1/STK3/MLLT3/SFRP5/NXN/CCDC88C/EGR1/WLS/SCYL2/TTC21B/KLF15/IFT80/NOTUM/LRRK1/PPM1B/NFKB1/TLE2/SMARCA4/DCDC2/UBR5/KANK1/DACT1/JADE1	61	1
GO:00193951	GO:0019395	fatty acid oxidation	26/2090	107/18870	8.27775e-05	0.0130297	0.0119229	ABCD3/ACOXL/SCP2/IVD/MAPK14/HSD17B4/PDK4/CPT1A/ACOX3/PLIN5/ADIPOR1/CYP4V2/MFSD2A/BDH2/ACADM/ECHDC2/PEX2/SLC25A17/NR4A3/ACADL/PRKAG2/HADH/ACADS/TYSND1/PEX13/DECR1	26	1
GO:00109751	GO:0010975	regulation of neuron projection development	77/2090	453/18870	8.42631e-05	0.0130297	0.0119229	EFNA1/SEMA4A/BCL11A/LRRK2/SCARF1/CERS2/EP300/PTK7/PRKCI/SDC2/PLXNA2/FBXO38/ATP1B2/TOX/GAK/MYLIP/RUFY3/PTPRG/WNT5A/FGF13/KAT2B/PLXND1/SYNE1/ATP8A2/ARHGAP44/BMP7/RAB17/TRIM46/MFSD2A/PTPRD/BRAF/OBSL1/EPHB3/CDKL5/ALKAL2/ARC/BAIAP2/FZD4/RTN4RL1/GSK3A/CUL7/EEF2K/IFRD1/PUM2/DNM3/RGS2/TANC2/CAMSAP2/SLIT2/FBXW8/SRF/SARM1/PRRX1/SPART/SYNGAP1/NFE2L2/RAB29/NEDD4L/DENND5A/RGMA/SEMA3G/AMIGO1/LZTS3/SEMA4D/KANK1…	77	1
GO:00072541	GO:0007254	JNK cascade	35/2090	163/18870	8.73796e-05	0.0131652	0.0120468	AGER/GADD45G/LRRK2/GADD45B/RASGRP1/MECOM/WNT5A/HIPK3/PER1/MAP3K20/AIDA/TNFRSF19/MAPK10/FZD7/UNC5CL/NOD1/RASSF2/STK3/PDCD4/TAOK2/DUSP16/HIPK2/TAOK3/TLR3/GPS2/MAP2K4/ERCC6/NAIP/ZMYND11/NFKB1/MTURN/AMBP/ATF2/DACT1/MAP4K2	35	1
GO:00351481	GO:0035148	tube formation	33/2090	151/18870	9.59667e-05	0.0140975	0.0128999	BRD2/FOLR1/SDC4/PTK7/SHH/HNF1B/WNT5A/IRX2/LIAS/PRICKLE1/DLC1/FGFR2/TSC2/BMP7/MTHFR/VANGL2/NOTCH1/IRX3/NFIB/OVOL2/PTCH1/STK3/FZD2/CC2D2A/SALL4/GRHL2/IRX1/KDM2B/DVL3/BCL2L11/RGMA/ATOH8/CECR2	33	1
GO:00604791	GO:0060479	lung cell differentiation	11/2090	28/18870	0.000106817	0.0147424	0.01349	THRB/RBPJ/YAP1/NKX2-1/FOXA1/SPDEF/NFIB/RBBP9/GRHL2/FOXJ1/THRA	11	1
GO:00604871	GO:0060487	lung epithelial cell differentiation	11/2090	28/18870	0.000106817	0.0147424	0.01349	THRB/RBPJ/YAP1/NKX2-1/FOXA1/SPDEF/NFIB/RBBP9/GRHL2/FOXJ1/THRA	11	1
GO:00455981	GO:0045598	regulation of fat cell differentiation	32/2090	146/18870	0.000114723	0.0147424	0.01349	ID2/ID4/WIF1/TRPM4/HNRNPU/CEBPA/ZFP36/TMEM64/LMO3/INSIG1/CDS1/RORA/MAPK14/WNT5A/YAP1/BMP7/TAF8/ATAT1/RREB1/AXIN2/STK3/ASXL1/SIRT1/SLC7A10/ZC3H12A/RORC/SORT1/GPS2/JDP2/LRP3/ZBTB7B/FTO	32	1
GO:00018221	GO:0001822	kidney development	57/2090	314/18870	0.000117211	0.0147424	0.01349	PBX1/SPRY1/PKHD1/LRRK2/FREM2/CTSH/CRLF1/ADAMTS1/SDC4/CAT/AQP1/PTK7/ID3/SHH/RDH10/TNS2/SOX4/HNF1B/GCNT4/WNT5A/IRX2/GDF11/YAP1/IL6R/TMEM59L/COL4A3/COL4A4/MEF2C/PLXND1/FGFR2/BMP7/MAGED1/VANGL2/NOTCH1/IRX3/PTCH1/OVOL1/ASXL1/SMAD5/CC2D2A/ARID5B/APH1A/DACT2/MTSS1/SLIT2/EGR1/DLL1/KLF15/IRX1/ANKS6/FOXJ1/CNTRL/BCL2L11/PYGO2/NPNT/NUP133/ZMPSTE24	57	1
GO:00160541	GO:0016054	organic acid catabolic process	48/2090	252/18870	0.000121006	0.0147424	0.01349	ASRGL1/CRYM/DDAH1/PRODH/ABCD3/ALDH5A1/ACOXL/SCP2/IVD/FAAH/HSD17B4/SLC25A44/CPT1A/ACOX3/PLIN5/IDUA/DCXR/MFSD2A/GLUL/LDHC/GLS2/BDH2/PCCA/ACADM/AADAT/QDPR/GCAT/DBT/ECHDC2/PEX2/SLC25A17/IDNK/ACADSB/ACADL/LDHD/NUDT7/MCCC1/GCSH/THNSL2/HADH/GNPDA2/MCEE/ACADS/TYSND1/GLS/PEX13/DECR1/CARNMT1	48	1
GO:00463951	GO:0046395	carboxylic acid catabolic process	48/2090	252/18870	0.000121006	0.0147424	0.01349	ASRGL1/CRYM/DDAH1/PRODH/ABCD3/ALDH5A1/ACOXL/SCP2/IVD/FAAH/HSD17B4/SLC25A44/CPT1A/ACOX3/PLIN5/IDUA/DCXR/MFSD2A/GLUL/LDHC/GLS2/BDH2/PCCA/ACADM/AADAT/QDPR/GCAT/DBT/ECHDC2/PEX2/SLC25A17/IDNK/ACADSB/ACADL/LDHD/NUDT7/MCCC1/GCSH/THNSL2/HADH/GNPDA2/MCEE/ACADS/TYSND1/GLS/PEX13/DECR1/CARNMT1	48	1
GO:00158681	GO:0015868	purine ribonucleotide transport	12/2090	33/18870	0.000125628	0.0147424	0.01349	SLC25A16/GJB1/ABCC5/SLC35B3/SLC33A1/SLC25A17/ABCC4/ABCC6/SLC25A23/CD47/SLC25A4/SLC25A42	12	1
GO:00725391	GO:0072539	T-helper 17 cell differentiation	12/2090	33/18870	0.000125628	0.0147424	0.01349	RORA/IRF4/IL6R/STAT3/RC3H1/ASCL2/TNFSF18/ZC3H12A/RORC/SOCS3/NFKBIZ/ZBTB7B	12	1
GO:00023991	GO:0002399	MHC class II protein complex assembly	8/2090	16/18870	0.000126589	0.0147424	0.01349	HLA-DRA/HLA-DRB5/HLA-DRB1/HLA-DPA1/HLA-DPB1/HLA-DMA/HLA-DQB1/HLA-DMB	8	1
GO:00025031	GO:0002503	peptide antigen assembly with MHC class II protein complex	8/2090	16/18870	0.000126589	0.0147424	0.01349	HLA-DRA/HLA-DRB5/HLA-DRB1/HLA-DPA1/HLA-DPB1/HLA-DMA/HLA-DQB1/HLA-DMB	8	1
GO:00481931	GO:0048193	Golgi vesicle transport	54/2090	294/18870	0.000127955	0.0147424	0.01349	MIA3/SORCS1/LRRK2/TMED5/PRKCI/INSIG1/LYPLA1/GAK/KIF1C/VPS52/ATP2C1/KIF13A/KLHL20/SEC23IP/PREPL/MON2/SGSM2/COG6/RP2/CNST/HTT/MYO1B/SEC22B/VPS13A/SEC23B/SLC10A7/VPS54/TBC1D14/AP1G2/SEC24C/GGA2/ACSL3/SORT1/SCAMP3/CNIH4/RAB13/COG2/STX6/SEC24D/EXOC8/COG5/GOLT1A/TEX261/VPS35L/HYOU1/EXOC2/SAR1B/COPA/RNF139/SCAP/SEC24A/BET1L/PRKD1/KLHL12	54	1
GO:00182051	GO:0018205	peptidyl-lysine modification	43/2090	219/18870	0.000132385	0.0149596	0.0136888	BCL11A/TRPM4/EP300/ASH1L/SOX4/TRIM38/KAT2B/ZNF451/PIAS3/TRIM27/ATAT1/NELFA/RNF212/SENP7/SMYD3/SLF2/EHMT2/SIRT1/KANSL3/ARNT/CREBBP/ATP7A/EGR2/EGR1/MSL2/AUTS2/CTH/KAT8/SETD7/KAT7/SETD1B/KLF15/ERCC6/SETDB1/NFYB/CSKMT/GCSH/CBX4/EEF1AKMT1/HDAC4/SIRT3/SENP3/SETD6	43	1
GO:00608281	GO:0060828	regulation of canonical Wnt signaling pathway	49/2090	262/18870	0.000164171	0.0182013	0.0166551	FOLR1/LRRK2/TRPM4/PTK7/SHH/TMEM64/TLE4/SOX4/WNK1/GNAQ/MAPK14/PPM1N/WNT5A/HHEX/LGR5/RBPJ/PRICKLE1/YAP1/FGF9/FGFR2/RBMS3/SOX2/FZD7/NOTCH1/LIMD1/ZNRF3/TMEM170B/GSK3A/ZBED3/TMEM9/SHISA6/AXIN2/STK3/MLLT3/SFRP5/CCDC88C/EGR1/WLS/SCYL2/TTC21B/NOTUM/LRRK1/PPM1B/NFKB1/TLE2/UBR5/KANK1/DACT1/JADE1	49	1
GO:00464861	GO:0046486	glycerolipid metabolic process	67/2090	390/18870	0.000172558	0.0186651	0.0170795	PIK3C2G/PLA2G1B/PLCG2/APOH/C3/CAT/SLC44A5/INSIG1/SLC27A1/SACM1L/CDS1/PI4K2B/FAAH/CPT1A/DGAT1/BMX/AADAC/PLIN5/SERINC5/ABHD5/SLC44A2/ETNK1/PNPLA7/GDE1/PIGG/MFSD2A/GPLD1/CRLS1/GDPD1/PIP5K1A/PI4KB/PLCB2/DGKD/INPPL1/PIGA/PGAP3/MTMR3/PIKFYVE/SIRT1/EFR3B/PIGQ/PLA2G4F/GPAA1/AJUBA/MTMR4/INPP5B/PIGM/ACSL3/SOCS5/MTM1/CHKA/LPCAT3/DGKQ/SYNJ1/APOA1/SLC30A5/IPMK/PIK3R3/CISH/ITPKB/INPP5A/SOCS3/GNPAT/NR1H3/INPP5J…	67	1
GO:00002891	GO:0000289	nuclear-transcribed mRNA poly(A) tail shortening	12/2090	34/18870	0.000174707	0.0186651	0.0170795	TNRC6B/ZFP36/TOB1/BTG2/TNRC6A/CPEB3/CNOT6L/TNRC6C/PAN2/TENT4A/AGO2/CNOT3	12	1
GO:00069861	GO:0006986	response to unfolded protein	30/2090	137/18870	0.000187935	0.0196555	0.0179858	HSPA1A/ERN2/ATF6B/EDEM3/HSPA2/ATF4/TMEM129/HSP90AB1/HERPUD1/HSPA6/CREB3L4/STT3B/HSPA1L/YOD1/CREBRF/ATF3/SERPINH1/PPP1R15B/TRAM1/HSPH1/ERP27/CTH/HSPB1/DNAJB1/EIF2AK3/HSPB8/NFE2L2/BCL2L11/ATF6/HSPB7	30	1
GO:00480021	GO:0048002	antigen processing and presentation of peptide antigen	19/2090	71/18870	0.000190668	0.0196555	0.0179858	CD74/HLA-DRA/HLA-DRB5/HLA-DRB1/HLA-DPA1/HLA-DPB1/HLA-DMA/HLA-DQB1/LGMN/IKBKB/HLA-DMB/CTSF/IFI30/HFE/PIKFYVE/IDE/SAR1B/CTSS/MR1	19	1
GO:00723291	GO:0072329	monocarboxylic acid catabolic process	29/2090	131/18870	0.00019577	0.0198335	0.0181487	ABCD3/ACOXL/SCP2/IVD/FAAH/HSD17B4/CPT1A/ACOX3/PLIN5/IDUA/DCXR/MFSD2A/LDHC/BDH2/PCCA/ACADM/ECHDC2/PEX2/SLC25A17/IDNK/ACADL/LDHD/NUDT7/HADH/MCEE/ACADS/TYSND1/PEX13/DECR1	29	1
GO:00300981	GO:0030098	lymphocyte differentiation	72/2090	429/18870	0.000209152	0.0208301	0.0190606	SEMA4A/PBX1/ID2/CD74/HLA-DRA/HLA-DRB1/SLC39A7/PLCG2/TMEM98/EP300/USP44/SHH/RASGRP1/SOX4/SPINK5/TOX/RORA/IRF4/PRKCZ/HHEX/DOCK10/RBPJ/IRF2BP2/IL6R/STAT3/IRF8/RC3H1/POU2AF1/SMARCA2/ASCL2/CD83/BTK/FZD8/FZD7/FZD5/BRAF/DLL4/TNFSF18/EGR3/SYVN1/ZC3H12A/ARID1A/ATP7A/SMARCD3/RORC/EGR1/SRF/SOCS5/DLL1/GPS2/KAT7/GPR89B/IL7/PATZ1/TPD52/IKZF3/FOXJ1/PIK3R3/RNF41/ITPKB/GPR89A/SMARCA4/SOCS3/NFKBIZ/HDAC4/THEMIS/ZBT…	72	1
GO:00160551	GO:0016055	Wnt signaling pathway	76/2090	459/18870	0.000217993	0.0213488	0.0195352	FOLR1/LRRK2/WIF1/SHISA2/PLCG2/TRPM4/PTK7/PBXIP1/SHH/TMEM64/TLE4/SOX4/HNF1B/TLR2/WNK1/GNAQ/NR4A2/MAPK14/PPM1N/WNT5A/HHEX/LGR5/RBPJ/PRICKLE1/YAP1/FGF9/FGFR2/TSC2/RBMS3/HBP1/SOX2/FZD8/FZD7/VANGL2/FZD5/NOTCH1/LRP6/LIMD1/FZD4/ZNRF3/FBXW11/TMEM170B/GSK3A/ZBED3/TMEM9/SHISA6/AXIN2/TCF7L1/STK3/MLLT3/FZD2/SFRP5/NXN/ARHGEF19/CCDC88C/EGR1/WLS/SCYL2/TTC21B/KLF15/IFT80/NOTUM/LRRK1/DVL3/PPM1B/NFKB1/GPC4/TLE2/SM…	76	1
GO:00463281	GO:0046328	regulation of JNK cascade	29/2090	132/18870	0.000224773	0.021652	0.0198126	AGER/GADD45G/GADD45B/RASGRP1/MECOM/WNT5A/HIPK3/PER1/AIDA/TNFRSF19/FZD7/UNC5CL/NOD1/RASSF2/STK3/PDCD4/TAOK2/DUSP16/HIPK2/TAOK3/TLR3/GPS2/MAP2K4/NAIP/ZMYND11/MTURN/AMBP/DACT1/MAP4K2	29	1
GO:00310981	GO:0031098	stress-activated protein kinase signaling cascade	45/2090	238/18870	0.0002306	0.021855	0.0199984	AGER/GADD45G/LRRK2/ZFP36/GADD45B/RASGRP1/DUSP1/MECOM/MAPK14/WNT5A/HIPK3/IKBKB/PER1/MAP3K20/AIDA/TNFRSF19/MAPK10/FZD7/UNC5CL/NOD1/RASSF2/STK3/PDCD4/ZC3H12A/TAOK2/DUSP16/MAPKAPK2/HIPK2/MAP3K3/TAOK3/CCDC88C/TLR3/GPS2/KAT7/MAP2K4/ERCC6/NAIP/ZMYND11/NFKB1/MTURN/AMBP/ATF2/DACT1/MAP4K2/ZMPSTE24	45	1
GO:01987381	GO:0198738	cell-cell signaling by wnt	76/2090	461/18870	0.00024991	0.0233091	0.021329	FOLR1/LRRK2/WIF1/SHISA2/PLCG2/TRPM4/PTK7/PBXIP1/SHH/TMEM64/TLE4/SOX4/HNF1B/TLR2/WNK1/GNAQ/NR4A2/MAPK14/PPM1N/WNT5A/HHEX/LGR5/RBPJ/PRICKLE1/YAP1/FGF9/FGFR2/TSC2/RBMS3/HBP1/SOX2/FZD8/FZD7/VANGL2/FZD5/NOTCH1/LRP6/LIMD1/FZD4/ZNRF3/FBXW11/TMEM170B/GSK3A/ZBED3/TMEM9/SHISA6/AXIN2/TCF7L1/STK3/MLLT3/FZD2/SFRP5/NXN/ARHGEF19/CCDC88C/EGR1/WLS/SCYL2/TTC21B/KLF15/IFT80/NOTUM/LRRK1/DVL3/PPM1B/NFKB1/GPC4/TLE2/SM…	76	1
GO:00313451	GO:0031345	negative regulation of cell projection organization	38/2090	192/18870	0.000267358	0.0245468	0.0224616	EFNA1/SEMA4A/BCL11A/LRRK2/CERS2/RAP1GAP/EVL/TBC1D30/GAK/MYLIP/RUFY3/PTPRG/WNT5A/FGF13/ARHGAP24/YAP1/ARHGAP44/TRIM46/CCP110/RTN4RL1/IFRD1/DNM3/SLIT2/SPART/SYNGAP1/RAB29/DENND5A/RGMA/RAB3IP/SEMA3G/SEMA4D/KANK1/INPP5J/PTPRS/CBFA2T2/RTN4RL2/SEMA3F/DTNBP1	38	1
GO:00109771	GO:0010977	negative regulation of neuron projection development	30/2090	140/18870	0.000280188	0.0251112	0.022978	EFNA1/SEMA4A/BCL11A/LRRK2/CERS2/GAK/MYLIP/RUFY3/PTPRG/WNT5A/FGF13/TRIM46/RTN4RL1/IFRD1/DNM3/SLIT2/SPART/SYNGAP1/RAB29/DENND5A/RGMA/SEMA3G/SEMA4D/KANK1/INPP5J/PTPRS/CBFA2T2/RTN4RL2/SEMA3F/DTNBP1	30	1
GO:00420931	GO:0042093	T-helper cell differentiation	19/2090	73/18870	0.000282052	0.0251112	0.022978	SEMA4A/HLA-DRA/HLA-DRB1/TMEM98/RORA/IRF4/PRKCZ/IL6R/STAT3/RC3H1/ASCL2/TNFSF18/ZC3H12A/ATP7A/RORC/SOCS5/SOCS3/NFKBIZ/ZBTB7B	19	1
GO:00486401	GO:0048640	negative regulation of developmental growth	26/2090	115/18870	0.000288494	0.0253013	0.023152	SEMA4A/BCL11A/FGFR3/GDF15/WWC1/WWC2/LGMN/JARID2/WNT5A/FGF13/TRIM46/WWC3/SPAG9/PTCH1/GSK3A/STK3/IFRD1/CDKN1B/RGS2/SPART/RGMA/SEMA3G/SEMA4D/PTPRS/SEMA3F/ADRB1	26	1
GO:00427891	GO:0042789	mRNA transcription by RNA polymerase II	14/2090	46/18870	0.000309513	0.0267456	0.0244736	NCOA2/ATF4/THRB/RXRB/STAT3/TAF8/TAF13/TAF11/TAF1/NCOA1/NR1H3/NFKBIZ/TFCP2/ATF2	14	1
GO:00313301	GO:0031330	negative regulation of cellular catabolic process	40/2090	208/18870	0.000348797	0.0294939	0.0269884	TENT5C/QSOX1/LRRK2/HNRNPU/EP300/ZFP36/RBM47/TOB1/WNK1/MAPK14/PLIN5/RNF5/PTPN3/UBQLN4/STAT3/TSC2/WDR6/TRIM27/NRBP2/MFSD2A/GPLD1/WASHC1/ANGEL2/SEC22B/GSK3A/TAB3/TENT5B/EHMT2/AXIN2/TENT2/TBC1D14/MAPKAPK2/ZKSCAN3/MTM1/SECISBP2/DFFB/RNF41/TENT4A/KLHL22/TMEM39A	40	1
GO:19031311	GO:1903131	mononuclear cell differentiation	78/2090	481/18870	0.000351356	0.0294939	0.0269884	SEMA4A/PBX1/ID2/CD74/AGER/HLA-DRA/HLA-DRB1/SLC39A7/PLCG2/TMEM98/EP300/USP44/SHH/FOS/RASGRP1/SOX4/SPINK5/TOX/RORA/IRF4/PRKCZ/HHEX/DOCK10/RBPJ/IRF2BP2/IL6R/STAT3/IRF8/RC3H1/POU2AF1/SMARCA2/ASCL2/CD83/BTK/FZD8/FZD7/FZD5/BRAF/FASN/DLL4/CSF2/TNFSF18/EGR3/SYVN1/ZC3H12A/ARID1A/ATP7A/SMARCD3/RORC/EGR1/SRF/SOCS5/DLL1/GPS2/KAT7/CTSK/GPR89B/IL7/PATZ1/TPD52/IKZF3/FOXJ1/PIK3R3/RNF41/ITPKB/GPR89A/SMARCA4/SOCS3…	78	1
GO:00303241	GO:0030324	lung development	37/2090	188/18870	0.000358333	0.0296558	0.0271366	SPRY1/SFTPD/CTSH/CEBPA/EP300/PTK7/SHH/RDH10/THRB/WNT5A/RBPJ/TNC/YAP1/FGF9/ESRP2/FGFR2/CRISPLD2/NKX2-1/BMPR1A/FOXA1/NOTCH1/SPDEF/NFIB/RBBP9/TAB1/ASXL1/HIPK2/ATP7A/SRF/GRHL2/TIMELESS/FOXJ1/FGF18/THRA/SP3/SELENON/PHF14	37	1
GO:00192161	GO:0019216	regulation of lipid metabolic process	59/2090	342/18870	0.000366008	0.0298703	0.0273329	FMO5/ID2/FGFR3/CD74/ADGRF5/ASAH1/NPC2/PLCG2/C3/CERS2/NCOA2/RDH10/SREBF2/INSIG1/SLC27A1/TTC39B/RORA/PDK4/CPT1A/KAT2B/AADAC/SORBS1/PLIN5/PPP2R5A/ABHD5/ADIPOR1/NR1D2/MFSD2A/GPLD1/WASHC1/MALRD1/ADORA1/ORMDL3/MTMR3/SIRT1/MTMR4/RORC/STARD4/EGR1/ACSL3/GPS2/ARV1/LPCAT3/NR4A3/DGKQ/ACADL/PRKAG2/APOA1/NFKB1/THRA/NR1H3/PRKCE/TYSND1/SCAP/SIRT3/FITM2/OPA3/ZMPSTE24/PRKD1	59	1
GO:00066311	GO:0006631	fatty acid metabolic process	67/2090	401/18870	0.000387322	0.0311768	0.0285284	CYP4B1/SLC27A3/CD74/ASAH1/PLA2G1B/ALOX15B/C3/ABCD3/ACSL4/INSIG1/SLC27A1/ACSS1/ACOXL/LYPLA1/SCP2/GGT5/IVD/FAAH/MAPK14/HSD17B4/PDK4/CPT1A/ACOX3/PRKAB1/KAT2B/LIAS/PLIN5/ABHD5/ADIPOR1/CYP4V2/MFSD2A/AASDH/FASN/BDH2/PCCA/ACADM/CYP2J2/CYP2U1/SIRT1/ACSS2/PLA2G4F/ACSM3/CYP4Z1/PTGR2/ACSL3/ECHDC2/PEX2/SLC25A17/ACADSB/NR4A3/THEM4/ACADL/NUDT7/PER2/PRKAG2/GSTM2/THNSL2/HADH/GNPAT/NR1H3/MCEE/ACADS/TYSND1/SCAP/SC…	67	1
GO:00725381	GO:0072538	T-helper 17 type immune response	14/2090	47/18870	0.000396365	0.0314735	0.0287999	RORA/IRF4/IL6R/STAT3/RC3H1/ASCL2/NOTCH1/TNFSF18/ZC3H12A/RORC/SOCS3/NFKBIZ/ZBTB7B/TYK2	14	1
GO:00510911	GO:0051091	positive regulation of DNA-binding transcription factor activity	45/2090	244/18870	0.000408069	0.0316594	0.0289699	ARHGEF2/HSPA1A/HSPA1B/AGER/CLU/PLA2G1B/PLCG2/EP300/SHH/PRKCI/TLR2/TRIM38/WNT5A/PRKCZ/IKBKB/STAT3/TRIM13/BTK/TRIM27/FOXA1/CRTC1/LRP6/TNFSF18/FZD4/CAMK2A/NOD1/STK3/FZD2/ARID5B/HIPK2/SRF/TAF1/ARHGEF5/TRIM68/TRIM26/CRTC2/STK36/SMARCA4/TRIM52/HDAC4/JMY/RPS6KA5/ATF2/DDR2/PRKD1	45	1
GO:00022941	GO:0002294	CD4-positive, alpha-beta T cell differentiation involved in immune response	19/2090	75/18870	0.000409481	0.0316594	0.0289699	SEMA4A/HLA-DRA/HLA-DRB1/TMEM98/RORA/IRF4/PRKCZ/IL6R/STAT3/RC3H1/ASCL2/TNFSF18/ZC3H12A/ATP7A/RORC/SOCS5/SOCS3/NFKBIZ/ZBTB7B	19	1
GO:00510851	GO:0051085	chaperone cofactor-dependent protein refolding	11/2090	32/18870	0.000422085	0.0318807	0.0291725	CD74/HSPA1A/HSPA1B/HSPA2/GAK/HSPA6/HSPA1L/ST13/HSPH1/DNAJB1/SDF2L1	11	1
GO:00433671	GO:0043367	CD4-positive, alpha-beta T cell differentiation	22/2090	93/18870	0.000423195	0.0318807	0.0291725	SEMA4A/HLA-DRA/HLA-DRB1/TMEM98/TOX/RORA/IRF4/PRKCZ/IL6R/STAT3/RC3H1/ASCL2/CD83/BRAF/TNFSF18/ZC3H12A/ATP7A/RORC/SOCS5/SOCS3/NFKBIZ/ZBTB7B	22	1
GO:00725301	GO:0072530	purine-containing compound transmembrane transport	12/2090	37/18870	0.000430291	0.0320049	0.0292861	SLC28A2/SLC25A16/SLC29A1/SLC35B3/SLC43A3/SLC33A1/SLC25A17/ABCC4/SLC25A23/SLC25A4/SLC25A42/SLC29A2	12	1
GO:00070301	GO:0007030	Golgi organization	32/2090	157/18870	0.000460288	0.033151	0.0303349	LRRK2/TMED5/ATL2/GAK/PDE4DIP/PI4K2B/SYNE1/SEC23IP/CAMSAP3/COG6/OBSL1/TJAP1/HTT/SEC22B/CLASP2/CUL7/ARMH3/CAMSAP2/GOLGA8N/FBXW8/USP6NL/VPS13B/ARL1/VAMP4/COG2/FHDC1/RAB29/COG5/VCPIP1/UBXN2B/PRKD1/GORASP2	32	1
GO:00329221	GO:0032922	circadian regulation of gene expression	18/2090	70/18870	0.00047374	0.033151	0.0303349	ID2/ID4/HNRNPU/ID3/NCOA2/ZFHX3/ATF4/RORA/CRY2/PER1/PER3/GFPT1/MAGED1/CIART/SIRT1/RORC/EGR1/PER2	18	1
GO:00090621	GO:0009062	fatty acid catabolic process	24/2090	106/18870	0.000474294	0.033151	0.0303349	ABCD3/ACOXL/SCP2/IVD/FAAH/HSD17B4/CPT1A/ACOX3/PLIN5/MFSD2A/BDH2/PCCA/ACADM/ECHDC2/PEX2/SLC25A17/ACADL/NUDT7/HADH/MCEE/ACADS/TYSND1/PEX13/DECR1	24	1
GO:00018381	GO:0001838	embryonic epithelial tube formation	27/2090	125/18870	0.000483363	0.033151	0.0303349	BRD2/FOLR1/SDC4/PTK7/HNF1B/WNT5A/IRX2/LIAS/PRICKLE1/DLC1/TSC2/BMP7/MTHFR/VANGL2/IRX3/OVOL2/PTCH1/STK3/FZD2/CC2D2A/SALL4/GRHL2/IRX1/KDM2B/DVL3/RGMA/CECR2	27	1
GO:00022871	GO:0002287	alpha-beta T cell activation involved in immune response	19/2090	76/18870	0.000490107	0.033151	0.0303349	SEMA4A/HLA-DRA/HLA-DRB1/TMEM98/RORA/IRF4/PRKCZ/IL6R/STAT3/RC3H1/ASCL2/TNFSF18/ZC3H12A/ATP7A/RORC/SOCS5/SOCS3/NFKBIZ/ZBTB7B	19	1
GO:00022931	GO:0002293	alpha-beta T cell differentiation involved in immune response	19/2090	76/18870	0.000490107	0.033151	0.0303349	SEMA4A/HLA-DRA/HLA-DRB1/TMEM98/RORA/IRF4/PRKCZ/IL6R/STAT3/RC3H1/ASCL2/TNFSF18/ZC3H12A/ATP7A/RORC/SOCS5/SOCS3/NFKBIZ/ZBTB7B	19	1
GO:00066351	GO:0006635	fatty acid beta-oxidation	19/2090	76/18870	0.000490107	0.033151	0.0303349	ABCD3/ACOXL/SCP2/IVD/HSD17B4/CPT1A/ACOX3/PLIN5/MFSD2A/BDH2/ACADM/ECHDC2/PEX2/SLC25A17/ACADL/HADH/ACADS/TYSND1/DECR1	19	1
GO:00442821	GO:0044282	small molecule catabolic process	63/2090	375/18870	0.000490833	0.033151	0.0303349	ASRGL1/HSD17B6/CRYM/SCARF1/DDAH1/PRODH/ABCD3/ALDH5A1/ACOXL/ENPP4/APOBEC2/SCP2/IVD/FAAH/HSD17B4/SLC25A44/CPT1A/ACOX3/PLIN5/IDUA/DCXR/PFKFB2/MFSD2A/GLUL/LDHC/CYP39A1/NUDT3/GLS2/BDH2/PCCA/ACADM/GSK3A/MGAT1/AADAT/QDPR/GALM/GCAT/DBT/ECHDC2/PEX2/SULT1A1/SLC25A17/IDNK/ADA2/ACADSB/CYP27A1/ACADL/LDHD/NUDT7/MCCC1/GCSH/THNSL2/HADH/GNPDA2/SULT1A2/MCEE/ACADS/TYSND1/GLS/PEX13/ALDH2/DECR1/CARNMT1	63	1
GO:00157111	GO:0015711	organic anion transport	72/2090	443/18870	0.000544472	0.0357543	0.032717	SLC27A3/SLC38A11/FOLR1/SLC2A3/PLA2G1B/SLC10A2/SLC4A4/SLC25A16/MFSD10/ABCD3/ABCC5/SLC27A1/MPC2/SLC7A2/SLC26A9/LYPLA1/SLC26A2/SLC35B3/SLC35A1/STXBP1/SLC25A29/SLC25A44/CPT1A/SLC19A2/SERINC5/SLC43A3/PLA2G12A/SLC7A8/SLC15A4/SLC7A6/MFSD2A/GABBR1/SLC16A11/SLC33A1/SLC16A7/CYB5R1/ADORA1/SLC10A7/SLC38A10/VPS54/SLC1A2/SLC7A10/RGS2/SLC35A3/SLC43A1/PLA2G4F/SFXN2/SLC6A9/ACSL3/CACNB4/SLC25A17/ABCC4/TRPV1/ABCC6/…	72	1
GO:00303231	GO:0030323	respiratory tube development	37/2090	192/18870	0.000546339	0.0357543	0.032717	SPRY1/SFTPD/CTSH/CEBPA/EP300/PTK7/SHH/RDH10/THRB/WNT5A/RBPJ/TNC/YAP1/FGF9/ESRP2/FGFR2/CRISPLD2/NKX2-1/BMPR1A/FOXA1/NOTCH1/SPDEF/NFIB/RBBP9/TAB1/ASXL1/HIPK2/ATP7A/SRF/GRHL2/TIMELESS/FOXJ1/FGF18/THRA/SP3/SELENON/PHF14	37	1
GO:00606021	GO:0060602	branch elongation of an epithelium	8/2090	19/18870	0.000547632	0.0357543	0.032717	SPRY1/SHH/RDH10/HNF1B/WNT5A/TNC/YAP1/FGFR2	8	1
GO:00163311	GO:0016331	morphogenesis of embryonic epithelium	31/2090	152/18870	0.000553828	0.0357615	0.0327236	BRD2/FOLR1/SDC4/PTK7/SHH/RDH10/HNF1B/WNT5A/IRX2/LIAS/PRICKLE1/DLC1/FGFR2/TSC2/BMP7/MTHFR/VANGL2/IRX3/OVOL2/PTCH1/STK3/EPB41L5/FZD2/CC2D2A/SALL4/GRHL2/IRX1/KDM2B/DVL3/RGMA/CECR2	31	1
GO:00105061	GO:0010506	regulation of autophagy	60/2090	355/18870	0.000564245	0.0357694	0.0327308	QSOX1/LRRK2/EP300/ATP6V0A1/SPTLC2/SREBF2/DAPK1/WNK1/SNX5/DRAM1/TRIM38/RNF5/UBQLN4/STAT3/TP53INP1/TSC2/WDR6/TRIM13/TRIM27/NRBP2/FZD5/ITPR1/WASHC1/HTT/SEC22B/GSK3A/TAB3/C9orf72/ORMDL3/NOD1/EHMT2/RAB3GAP2/MTMR3/SIRT1/ZC3H12A/TBC1D14/MTMR4/ZKSCAN3/DEPTOR/HSPB1/KAT8/MTM1/HSPB8/TRIM68/EXOC8/USP20/USP13/RNF41/FYCO1/SNX4/DAPK2/ATF6/SLC25A4/KLHL22/TRIM23/ATP6V0A2/NPRL2/TMEM39A/ZMPSTE24/PRKD1	60	1
GO:00158651	GO:0015865	purine nucleotide transport	12/2090	38/18870	0.000566126	0.0357694	0.0327308	SLC25A16/GJB1/ABCC5/SLC35B3/SLC33A1/SLC25A17/ABCC4/ABCC6/SLC25A23/CD47/SLC25A4/SLC25A42	12	1
GO:00020641	GO:0002064	epithelial cell development	40/2090	214/18870	0.000631521	0.0394768	0.0361233	PKHD1/COL27A1/CEBPA/ADD1/GSTM3/RAPGEF3/F11R/IL6ST/ATF4/ROS1/HSD17B4/WNT5A/IKBKB/GDF11/YAP1/EXPH5/RILPL2/SIDT2/TFCP2L1/FOXA1/SIPA1L3/FZD5/NOTCH1/SPDEF/FASN/KCNE1/ICAM1/GSK3A/ASXL1/HPSE/EPB41L5/DACT2/CCDC88C/GRHL2/DLL1/RAB13/ARID4B/FOXJ1/ADAMTSL4/PTPRS	40	1
GO:00614481	GO:0061448	connective tissue development	50/2090	285/18870	0.000670541	0.0410039	0.0375207	FGFR3/TAPT1/ID4/COL27A1/SOX6/MGP/TRPM4/PBXIP1/NCOA2/SPTLC2/NFIA/SLC26A2/MSX1/EFEMP1/MAPK14/WNT5A/FGF9/IL6R/MEF2C/BMP7/GPLD1/BMPR1A/FOXA1/NOTCH1/NFIB/SERPINH1/AXIN2/SMAD5/ZNF219/SIRT1/PUM2/ARID5B/ATP7A/RORC/EGR1/VPS13B/CHADL/SRF/PRRX1/EIF2AK3/CTSK/SPART/IFT80/FGF18/NCOA1/SOX5/THRA/FTO/ATF2/ZMPSTE24	50	1
GO:00105071	GO:0010507	negative regulation of autophagy	21/2090	90/18870	0.000687097	0.0410039	0.0375207	QSOX1/LRRK2/EP300/WNK1/RNF5/UBQLN4/STAT3/TSC2/WDR6/TRIM27/NRBP2/WASHC1/SEC22B/TAB3/EHMT2/TBC1D14/ZKSCAN3/MTM1/RNF41/KLHL22/TMEM39A	21	1
GO:00068621	GO:0006862	nucleotide transport	13/2090	44/18870	0.000690842	0.0410039	0.0375207	SLC25A16/GJB1/ABCC5/SLC35B3/SLC33A1/SLC25A17/ABCC4/ABCC6/SLC25A23/CD47/SLC25A4/SLC25A33/SLC25A42	13	1
GO:00076221	GO:0007622	rhythmic behavior	13/2090	44/18870	0.000690842	0.0410039	0.0375207	ID2/NCOA2/ZFHX3/KCNQ1/PER3/NR1D2/CSF2/CIART/ADORA1/BTBD9/EGR2/EGR1/ADRB1	13	1
GO:00604281	GO:0060428	lung epithelium development	13/2090	44/18870	0.000690842	0.0410039	0.0375207	SHH/THRB/RBPJ/YAP1/FGFR2/NKX2-1/FOXA1/SPDEF/NFIB/RBBP9/GRHL2/FOXJ1/THRA	13	1
GO:00161251	GO:0016125	sterol metabolic process	31/2090	154/18870	0.000698038	0.0410167	0.0375324	FMO5/NPC2/SCARF1/CAT/CEBPA/HMGCS1/SREBF2/INSIG1/TTC39B/SOAT1/HMGCR/SQLE/DHCR24/IDI1/CYP4V2/CYP39A1/CYB5R1/HSD17B7/STARD4/ARV1/LPCAT3/DGKQ/CYP27A1/ACADL/PRKAG2/APOA1/HDLBP/LBR/IDI2/GBA2/SCAP	31	1
GO:00060661	GO:0006066	alcohol metabolic process	62/2090	373/18870	0.000716847	0.0417049	0.0381621	FMO5/ADH1C/ASAH1/HSD17B6/NPC2/PLCG2/SCARF1/ALDH1A1/CAT/CEBPA/HMGCS1/RDH10/SPTLC2/SREBF2/INSIG1/ACSS1/TTC39B/DHRS7/DGAT1/SOAT1/HMGCR/SQLE/DHCR24/GDE1/IDI1/LRAT/GDPD1/CYP39A1/NUDT3/HSD17B7/SLC5A3/QDPR/ACSS2/INPP5B/STARD4/SULT1A1/ALG10B/ARV1/LPCAT3/DGKQ/CYP27A1/SYNJ1/ACADL/SPR/APOA1/HDLBP/NFKB1/LBR/IPMK/ITPKB/INPP5A/ALG6/SCNN1B/IDI2/GBA2/ALG1/SULT1A2/PPIP5K2/SCAP/INPP5J/HSD11B2/ALDH2	62	1
GO:00034011	GO:0003401	axis elongation	10/2090	29/18870	0.000747007	0.0430335	0.0393778	SPRY1/PTK7/SHH/RDH10/HNF1B/WNT5A/PRICKLE1/TNC/YAP1/FGFR2	10	1
GO:00507751	GO:0050775	positive regulation of dendrite morphogenesis	11/2090	34/18870	0.000759516	0.0433293	0.0396485	PTPRD/OBSL1/CDKL5/BAIAP2/FZD4/CUL7/EEF2K/FBXW8/STAU2/CUX1/SS18L1	11	1
GO:00514031	GO:0051403	stress-activated MAPK cascade	42/2090	230/18870	0.000767974	0.0433906	0.0397046	AGER/GADD45G/LRRK2/ZFP36/GADD45B/RASGRP1/DUSP1/MECOM/MAPK14/WNT5A/HIPK3/IKBKB/PER1/MAP3K20/AIDA/TNFRSF19/MAPK10/FZD7/UNC5CL/NOD1/RASSF2/STK3/PDCD4/ZC3H12A/TAOK2/DUSP16/MAPKAPK2/HIPK2/MAP3K3/TAOK3/TLR3/GPS2/MAP2K4/ERCC6/NAIP/ZMYND11/NFKB1/MTURN/AMBP/ATF2/DACT1/MAP4K2	42	1
GO:00140201	GO:0014020	primary neural tube formation	22/2090	97/18870	0.000781436	0.0437306	0.0400158	BRD2/FOLR1/SDC4/PTK7/WNT5A/LIAS/PRICKLE1/DLC1/TSC2/BMP7/MTHFR/VANGL2/OVOL2/PTCH1/FZD2/CC2D2A/SALL4/GRHL2/KDM2B/DVL3/RGMA/CECR2	22	1
GO:00198821	GO:0019882	antigen processing and presentation	25/2090	116/18870	0.000794849	0.0440616	0.0403186	CD74/HLA-DRA/HLA-DRB5/HLA-DRB1/HLA-DPA1/HLA-DPB1/CTSH/HLA-DMA/HLA-DQB1/LGMN/IKBKB/RAB27A/HLA-DMB/ICAM1/NOD1/CTSF/RAB5B/IFI30/HFE/PIKFYVE/RFTN1/IDE/SAR1B/CTSS/MR1	25	1
GO:00023961	GO:0002396	MHC protein complex assembly	8/2090	20/18870	0.000824584	0.0448635	0.0410524	HLA-DRA/HLA-DRB5/HLA-DRB1/HLA-DPA1/HLA-DPB1/HLA-DMA/HLA-DQB1/HLA-DMB	8	1
GO:00025011	GO:0002501	peptide antigen assembly with MHC protein complex	8/2090	20/18870	0.000824584	0.0448635	0.0410524	HLA-DRA/HLA-DRB5/HLA-DRB1/HLA-DPA1/HLA-DPB1/HLA-DMA/HLA-DQB1/HLA-DMB	8	1
GO:00018411	GO:0001841	neural tube formation	23/2090	104/18870	0.000870894	0.0469484	0.0429602	BRD2/FOLR1/SDC4/PTK7/WNT5A/LIAS/PRICKLE1/DLC1/TSC2/BMP7/MTHFR/VANGL2/OVOL2/PTCH1/STK3/FZD2/CC2D2A/SALL4/GRHL2/KDM2B/DVL3/RGMA/CECR2	23	1
GO:00901101	GO:0090110	COPII-coated vesicle cargo loading	7/2090	16/18870	0.000935107	0.0494559	0.0452547	MIA3/INSIG1/SEC23B/SEC24C/SEC24D/SCAP/SEC24A	7	1
GO:00433681	GO:0043368	positive T cell selection	12/2090	40/18870	0.000946961	0.0494559	0.0452547	CD74/SHH/TOX/IRF4/IL6R/STAT3/BRAF/TNFSF18/SRF/ITPKB/SOCS3/THEMIS	12	1
GO:00468391	GO:0046839	phospholipid dephosphorylation	12/2090	40/18870	0.000946961	0.0494559	0.0452547	SACM1L/PLPP5/PLPPR1/INPPL1/MTMR3/PLPPR2/MTMR4/INPP5B/MTM1/SYNJ1/INPP5A/INPP5J	12	1
GO:00355671	GO:0035567	non-canonical Wnt signaling pathway	17/2090	68/18870	0.000951075	0.0494559	0.0452547	PTK7/WNT5A/PRICKLE1/FZD8/FZD7/VANGL2/FZD5/FZD4/ZNRF3/MLLT3/FZD2/SFRP5/ARHGEF19/CCDC88C/IFT80/DVL3/DACT1	17	1
GO:00721751	GO:0072175	epithelial tube formation	28/2090	137/18870	0.000966427	0.0498134	0.0455818	BRD2/FOLR1/SDC4/PTK7/HNF1B/WNT5A/IRX2/LIAS/PRICKLE1/DLC1/FGFR2/TSC2/BMP7/MTHFR/VANGL2/IRX3/OVOL2/PTCH1/STK3/FZD2/CC2D2A/SALL4/GRHL2/IRX1/KDM2B/DVL3/RGMA/CECR2	28	1
GO:00226041	GO:0022604	regulation of cell morphogenesis	44/2090	247/18870	0.000991736	0.0506734	0.0463688	SEMA4A/BCL11A/PALMD/SHROOM3/PLXNA2/F11R/ATP10A/WNT5A/DLC1/PLXND1/MYO9A/PALM3/MFSD2A/PTPRD/HPN/OBSL1/CDKL5/RREB1/SPAG9/ARC/BAIAP2/LIMD1/FZD4/WTIP/CUL7/EEF2K/TAOK2/ZNF135/FBXW8/PTK2/DVL3/MKLN1/NEDD4L/CCL13/ARAP1/ZMYM3/SEMA4D/KANK1/FITM2/STAU2/CUX1/ZMPSTE24/ZMYM4/SS18L1	44	1
GO:00604411	GO:0060441	epithelial tube branching involved in lung morphogenesis	10/2090	30/18870	0.00101035	0.0511796	0.046832	SPRY1/CTSH/SHH/RDH10/TNC/YAP1/ESRP2/FGFR2/NKX2-1/FOXA1	10	1
GO:00357101	GO:0035710	CD4-positive, alpha-beta T cell activation	25/2090	119/18870	0.001171	0.0588101	0.0538143	SEMA4A/AGER/HLA-DRA/HLA-DRB1/TMEM98/TOX/CD55/RORA/IRF4/PRKCZ/IL6R/STAT3/RC3H1/CDH26/ASCL2/CD83/BRAF/TNFSF18/ZC3H12A/ATP7A/RORC/SOCS5/SOCS3/NFKBIZ/ZBTB7B	25	1
GO:00430871	GO:0043087	regulation of GTPase activity	52/2090	307/18870	0.00120654	0.0600814	0.0549775	RGS16/LRRK2/RAP1GAP/PBXIP1/RAPGEF3/PLXNA2/RASGRP1/RAB11FIP2/RALGAPA2/DOCK8/WNK1/TBC1D30/RASGRF1/SYDE2/ARHGAP24/DOCK10/PLXND1/RGL1/ARHGAP44/SGSM1/SGSM2/RAPGEF5/RALGPS1/SIPA1L3/EPHB3/CDKL5/PIP5K1A/RABGAP1/TBC1D8B/C9orf72/RAB3GAP2/TBC1D14/ADAP2/ARHGEF19/USP6NL/AGAP6/RGP1/ASAP3/PTK2/TBC1D17/ARHGEF5/DVL3/FOXJ1/TBC1D22B/CCL13/RAPGEF4/SNX13/ARAP1/RAPGEF6/SEMA4D/VAV3/ADRB1	52	1
GO:00715591	GO:0071559	response to transforming growth factor beta	50/2090	293/18870	0.0012564	0.0616124	0.0563785	FMOD/SPRY1/HSPA1A/SOX6/FOLR1/EP300/GCNT2/VEPH1/GDF15/FOS/ZFHX3/TGFBR3/ARRB2/HSP90AB1/WNT5A/ZNF451/STAT3/MEF2C/FGFR2/NREP/JUN/TET1/SMAD9/NKX2-1/BMPR1A/PRDM16/TRIM33/OVOL2/SPRED2/SNX25/TAB1/SMAD5/EPB41L5/SIRT1/HIPK2/CREBBP/MTMR4/VASN/ZFYVE9/PTK2/CTSK/ARID4B/LEMD3/DAND5/CILP/LPXN/SOX5/NFKBIZ/NPNT/DDR2	50	1
GO:00351071	GO:0035107	appendage morphogenesis	29/2090	146/18870	0.00126874	0.0616124	0.0563785	PBX1/FREM2/SHH/RDH10/PLXNA2/NFIA/PBX2/FLVCR1/MBNL1/MSX1/AFF3/WNT5A/PRICKLE1/FGF9/MAP3K20/ZNF141/FGFR2/BMP7/BMPR1A/NOTCH1/WDR19/PTCH1/ZNF219/VPS54/CREBBP/SALL4/GRHL2/PRRX1/BCL2L11	29	1
GO:00351081	GO:0035108	limb morphogenesis	29/2090	146/18870	0.00126874	0.0616124	0.0563785	PBX1/FREM2/SHH/RDH10/PLXNA2/NFIA/PBX2/FLVCR1/MBNL1/MSX1/AFF3/WNT5A/PRICKLE1/FGF9/MAP3K20/ZNF141/FGFR2/BMP7/BMPR1A/NOTCH1/WDR19/PTCH1/ZNF219/VPS54/CREBBP/SALL4/GRHL2/PRRX1/BCL2L11	29	1
GO:00107701	GO:0010770	positive regulation of cell morphogenesis	11/2090	36/18870	0.00129496	0.0618631	0.0566079	PTPRD/OBSL1/CDKL5/BAIAP2/FZD4/CUL7/EEF2K/FBXW8/STAU2/CUX1/SS18L1	11	1
GO:00515031	GO:0051503	adenine nucleotide transport	11/2090	36/18870	0.00129496	0.0618631	0.0566079	SLC25A16/ABCC5/SLC35B3/SLC33A1/SLC25A17/ABCC4/ABCC6/SLC25A23/CD47/SLC25A4/SLC25A42	11	1
GO:19001511	GO:1900151	regulation of nuclear-transcribed mRNA catabolic process, deadenylation-dependent decay	9/2090	26/18870	0.00132717	0.0622902	0.0569987	TNRC6B/HNRNPU/ZFP36/TOB1/RC3H1/CPEB3/TNRC6C/TENT4A/AGO2	9	1
GO:00488141	GO:0048814	regulation of dendrite morphogenesis	16/2090	64/18870	0.00132733	0.0622902	0.0569987	SDC2/SYNE1/PTPRD/OBSL1/CDKL5/BAIAP2/FZD4/CUL7/EEF2K/FBXW8/SARM1/NEDD4L/SEMA4D/STAU2/CUX1/SS18L1	16	1
GO:00357671	GO:0035767	endothelial cell chemotaxis	10/2090	31/18870	0.00134503	0.0622902	0.0569987	LGMN/NOTCH1/NR4A1/EGR3/HSPB1/RAB13/FGF18/P2RX4/FGFR1/PRKD1	10	1
GO:00431221	GO:0043122	regulation of canonical NF-kappaB signal transduction	46/2090	265/18870	0.0013463	0.0622902	0.0569987	CD74/HLA-DRB1/PLCG2/TSPAN6/ASH1L/RORA/DHX15/ARRB2/TRIM38/PPM1N/WNT5A/IKBKB/PER1/ATP2C1/SLC44A2/TNFRSF19/ZDHHC13/TRIM13/OTUD7B/UNC5CL/TRIM39/FBXW11/TAB3/NOD1/SIRT1/ZC3H12A/ZDHHC17/MAP3K3/AJUBA/WLS/TLR3/CTH/HSPB1/ZMYND11/TRIM68/PPM1B/USP20/GPR89A/MAP3K14/SLC39A8/PRKCE/TRIM52/JMJD8/CC2D1A/TNIP2/PRKD1	46	1
GO:00082031	GO:0008203	cholesterol metabolic process	28/2090	140/18870	0.00136711	0.0624946	0.0571858	FMO5/NPC2/SCARF1/CAT/CEBPA/HMGCS1/SREBF2/INSIG1/TTC39B/SOAT1/HMGCR/SQLE/DHCR24/IDI1/CYP39A1/HSD17B7/STARD4/ARV1/LPCAT3/DGKQ/CYP27A1/ACADL/APOA1/HDLBP/LBR/IDI2/GBA2/SCAP	28	1
GO:00715601	GO:0071560	cellular response to transforming growth factor beta stimulus	49/2090	287/18870	0.00138172	0.0624946	0.0571858	FMOD/SPRY1/HSPA1A/SOX6/FOLR1/EP300/GCNT2/VEPH1/GDF15/FOS/TGFBR3/ARRB2/HSP90AB1/WNT5A/ZNF451/STAT3/MEF2C/FGFR2/NREP/JUN/TET1/SMAD9/NKX2-1/BMPR1A/PRDM16/TRIM33/OVOL2/SPRED2/SNX25/TAB1/SMAD5/EPB41L5/SIRT1/HIPK2/CREBBP/MTMR4/VASN/ZFYVE9/PTK2/CTSK/ARID4B/LEMD3/DAND5/CILP/LPXN/SOX5/NFKBIZ/NPNT/DDR2	49	1
GO:00431611	GO:0043161	proteasome-mediated ubiquitin-dependent protein catabolic process	72/2090	458/18870	0.00138262	0.0624946	0.0571858	HSPA1A/HSPA1B/CLU/LRRK2/CEBPA/USP44/SHH/FAM8A1/EDEM3/FBXL5/FBXO38/WDR26/TMEM129/RNF4/ARRB2/TRIM38/RNF144B/WWP2/HSP90AB1/FBXO9/MAN1C1/PRICKLE1/RNF5/ARIH1/UBQLN4/SPSB2/HERPUD1/KLHL20/KBTBD7/UBR1/TRIM13/STT3B/UBE2K/ANAPC4/YOD1/TRIM2/TRIM39/UBXN8/UBR3/FBXW11/GSK3A/RNF180/SYVN1/AXIN2/HFE/SIRT1/KLHL15/ZNF418/WWP1/FBXW8/KLHDC3/FBXL18/SOCS5/UBE2G1/MTM1/COP1/TAF1/UBE2W/USP38/NFE2L2/NEDD4L/ZYG11B/FHIT/FOXR…	72	1
GO:00029211	GO:0002921	negative regulation of humoral immune response	7/2090	17/18870	0.00143854	0.0645257	0.0590444	C4BPA/SPINK5/CD55/C4BPB/FOXJ1/A2M/SUSD4	7	1
GO:00015031	GO:0001503	ossification	70/2090	444/18870	0.00148091	0.0659231	0.0603231	PBX1/FGFR3/TAPT1/ID4/KCNQ1OT1/MGP/TRPM4/HNRNPU/CAT/CEBPA/ID3/SHH/TMEM64/TOB1/IL6ST/ATF4/SLC26A2/MAPK14/HSD17B4/WNT5A/RXRB/RBPJ/PRICKLE1/TNC/YAP1/FGF9/IL6R/MEF2C/CEBPD/FGFR2/BMP7/SOX2/RYR1/GPLD1/GABBR1/BMPR1A/NOTCH1/FASN/SGMS2/LIMD1/PTCH1/KAZALD1/INPPL1/AXIN2/RASSF2/SMAD5/SLC20A2/EGR2/SORT1/NELL1/RRAS2/TOB2/BCOR/EIF2AK3/PTK2/CTSK/IFT80/NOTUM/HIRA/TWIST2/LRP3/FGF18/ZHX3/THRA/SEMA4D/SP3/NPNT/DDR2/ZM…	70	1
GO:00068921	GO:0006892	post-Golgi vesicle-mediated transport	22/2090	102/18870	0.00157508	0.0695879	0.0636765	SORCS1/LYPLA1/GAK/VPS52/ATP2C1/KIF13A/KLHL20/PREPL/MON2/RP2/CNST/MYO1B/VPS13A/VPS54/AP1G2/GGA2/ACSL3/SORT1/SCAMP3/EXOC8/VPS35L/EXOC2	22	1
GO:19000761	GO:1900076	regulation of cellular response to insulin stimulus	17/2090	71/18870	0.00158982	0.069715	0.0637928	NCOA2/TNS2/GRB14/SNX5/PRKCZ/SORBS1/ADIPOR1/TSC2/PID1/GPLD1/GSK3A/SIRT1/NCOA1/NCOA5/SOCS3/KANK1/ZBTB7B	17	1
GO:00219151	GO:0021915	neural tube development	31/2090	162/18870	0.00165581	0.0712315	0.0651805	BRD2/FOLR1/SDC4/PTK7/SHH/GORAB/PLXNA2/WNT5A/LIAS/PRICKLE1/DLC1/TSC2/BMP7/MTHFR/FOXA1/VANGL2/NOTCH1/OVOL2/WDR19/PTCH1/STK3/FZD2/CC2D2A/SALL4/GRHL2/KDM2B/DVL3/RGMA/CECR2/NUP133/DACT1	31	1
GO:00463291	GO:0046329	negative regulation of JNK cascade	11/2090	37/18870	0.00166077	0.0712315	0.0651805	MECOM/HIPK3/PER1/AIDA/PDCD4/DUSP16/TAOK3/GPS2/ZMYND11/AMBP/DACT1	11	1
GO:00510841	GO:0051084	'de novo' post-translational protein folding	11/2090	37/18870	0.00166077	0.0712315	0.0651805	CD74/HSPA1A/HSPA1B/HSPA2/GAK/HSPA6/HSPA1L/ST13/HSPH1/DNAJB1/SDF2L1	11	1
GO:0010866	GO:0010866	regulation of triglyceride biosynthetic process	8/2090	22/18870	0.00170933	0.0726843	0.0665099	C3/SLC27A1/PLIN5/MFSD2A/GPLD1/SIRT1/NR1H3/FITM2	8	1
GO:00605621	GO:0060562	epithelial tube morphogenesis	55/2090	334/18870	0.00171939	0.0726843	0.0665099	PBX1/RYR2/SPRY1/BRD2/PKHD1/FOLR1/CTSH/SDC4/PTK7/SHH/RDH10/HNF1B/WNT5A/LGR5/IRX2/LIAS/RBPJ/PRICKLE1/TNC/YAP1/ESRP2/TMEM59L/DLC1/MEF2C/PLXND1/FGFR2/TSC2/BMP7/MAGED1/MTHFR/NKX2-1/FOXA1/VANGL2/NOTCH1/IRX3/OVOL2/DLL4/PTCH1/STK3/FZD2/CC2D2A/MTSS1/SLIT2/SALL4/SRF/GRHL2/DLL1/IRX1/KDM2B/TIMELESS/DVL3/RGMA/CECR2/NPNT/RBM15	55	1
GO:00162421	GO:0016242	negative regulation of macroautophagy	10/2090	32/18870	0.00176455	0.0729169	0.0667227	QSOX1/LRRK2/UBQLN4/TSC2/NRBP2/SEC22B/EHMT2/MTM1/RNF41/TMEM39A	10	1
GO:00022921	GO:0002292	T cell differentiation involved in immune response	19/2090	84/18870	0.00178868	0.0729169	0.0667227	SEMA4A/HLA-DRA/HLA-DRB1/TMEM98/RORA/IRF4/PRKCZ/IL6R/STAT3/RC3H1/ASCL2/TNFSF18/ZC3H12A/ATP7A/RORC/SOCS5/SOCS3/NFKBIZ/ZBTB7B	19	1
GO:00508731	GO:0050873	brown fat cell differentiation	14/2090	54/18870	0.00179334	0.0729169	0.0667227	HNRNPU/CEBPA/MAPK14/BMP7/PRDM16/RREB1/SIRT1/SLC7A10/RGS2/PEX11A/NUDT7/ZBTB7B/ADRB1/FTO	14	1
GO:00604251	GO:0060425	lung morphogenesis	14/2090	54/18870	0.00179334	0.0729169	0.0667227	SPRY1/CTSH/SHH/RDH10/TNC/YAP1/ESRP2/FGFR2/NKX2-1/FOXA1/NFIB/HIPK2/SRF/GRHL2	14	1
GO:00468561	GO:0046856	phosphatidylinositol dephosphorylation	9/2090	27/18870	0.00179719	0.0729169	0.0667227	SACM1L/INPPL1/MTMR3/MTMR4/INPP5B/MTM1/SYNJ1/INPP5A/INPP5J	9	1
GO:00300101	GO:0030010	establishment of cell polarity	30/2090	156/18870	0.00179934	0.0729169	0.0667227	SPRY1/PKHD1/PTK7/SHH/PRKCI/RAB11FIP2/WWC1/FRMD4B/DOCK8/RUFY3/HSP90AB1/WNT5A/FGF13/PRKCZ/PRICKLE1/MYO9A/CAMSAP3/SIPA1L3/OPHN1/FBXW11/HTT/MPP7/ARHGEF11/PTK2/SNX27/PARD3B/FOXJ1/SLC9A6/UBXN2B/KANK1	30	1
GO:00324341	GO:0032434	regulation of proteasomal ubiquitin-dependent protein catabolic process	28/2090	143/18870	0.00190398	0.0766286	0.0701191	HSPA1A/HSPA1B/CLU/LRRK2/CEBPA/SHH/RNF144B/HSP90AB1/PRICKLE1/ARIH1/UBQLN4/HERPUD1/UBE2K/TRIM39/GSK3A/RNF180/AXIN2/HFE/ZNF418/FBXW8/SOCS5/MTM1/COP1/TAF1/USP38/NFE2L2/ZYG11B/FHIT	28	1
GO:00456671	GO:0045667	regulation of osteoblast differentiation	29/2090	150/18870	0.00195366	0.0780932	0.0714593	TRPM4/CEBPA/ID3/TMEM64/TOB1/IL6ST/ATF4/YAP1/IL6R/MEF2C/CEBPD/FGFR2/BMP7/BMPR1A/NOTCH1/LIMD1/PTCH1/AXIN2/RASSF2/SMAD5/NELL1/PTK2/TWIST2/LRP3/ZHX3/SEMA4D/NPNT/DDR2/PRKD1	29	1
GO:00018431	GO:0001843	neural tube closure	20/2090	91/18870	0.00198594	0.0788472	0.0721492	BRD2/FOLR1/SDC4/PTK7/WNT5A/LIAS/PRICKLE1/DLC1/TSC2/MTHFR/VANGL2/PTCH1/FZD2/CC2D2A/SALL4/GRHL2/KDM2B/DVL3/RGMA/CECR2	20	1
GO:19908301	GO:1990830	cellular response to leukemia inhibitory factor	22/2090	104/18870	0.00204612	0.0801746	0.0733639	HNRNPU/TLE4/SYNGR1/JARID2/SRSF3/LRAT/ICAM1/FZD4/PHC1/RFX2/PIGA/SIRT1/ARID5B/CACNB4/MTF2/CTH/SRSF7/PTP4A3/NFYB/SOCS3/TEX14/PRDM5	22	1
GO:00302171	GO:0030217	T cell differentiation	51/2090	307/18870	0.00204751	0.0801746	0.0733639	SEMA4A/CD74/HLA-DRA/HLA-DRB1/TMEM98/USP44/SHH/RASGRP1/SOX4/SPINK5/TOX/RORA/IRF4/PRKCZ/IL6R/STAT3/RC3H1/SMARCA2/ASCL2/CD83/FZD8/FZD7/FZD5/BRAF/DLL4/TNFSF18/EGR3/ZC3H12A/ARID1A/ATP7A/SMARCD3/RORC/EGR1/SRF/SOCS5/GPR89B/IL7/PATZ1/IKZF3/FOXJ1/PIK3R3/ITPKB/GPR89A/SMARCA4/SOCS3/NFKBIZ/THEMIS/ZBTB7B/SP3/MR1/ATF2	51	1
GO:19016531	GO:1901653	cellular response to peptide	60/2090	374/18870	0.00206031	0.0801746	0.0733639	ARHGEF2/AGER/CA2/PLA2G1B/GDF15/PRKCI/FOS/NCOA2/TNS2/INSIG1/GRB14/SLC27A1/AHCYL1/LGMN/SNX5/NR4A2/PDK4/PRKCZ/KAT2B/SORBS1/STAT3/ADIPOR1/TSC2/PID1/GAB1/GPLD1/SIK2/ICAM1/BAIAP2/CAMK2A/GSK3A/NR4A1/NOD1/EEF2K/CACNB1/SIRT1/MBD5/IDE/VWA2/NR4A3/KLF15/PTK2/RAB13/TIMELESS/NFE2L2/TRIM41/NFKB1/PIK3R3/NCOA1/NCOA5/EIF4EBP2/SCNN1B/SOCS3/SLC25A33/KANK1/ZBTB7B/SLC2A8/DDR2/PRKD1/TYK2	60	1
GO:00191841	GO:0019184	nonribosomal peptide biosynthetic process	7/2090	18/18870	0.00213062	0.0816487	0.0747128	GGT6/GGT5/GGT7/AASDH/BDH2/SLC1A2/NFE2L2	7	1
GO:00360031	GO:0036003	positive regulation of transcription from RNA polymerase II promoter in response to stress	7/2090	18/18870	0.00213062	0.0816487	0.0747128	MUC1/ATF6B/ATF4/RBPJ/ATF3/NFE2L2/ATF6	7	1
GO:00466321	GO:0046632	alpha-beta T cell differentiation	25/2090	124/18870	0.00213987	0.0816487	0.0747128	SEMA4A/HLA-DRA/HLA-DRB1/TMEM98/SHH/TOX/RORA/IRF4/PRKCZ/IL6R/STAT3/RC3H1/ASCL2/CD83/BRAF/TNFSF18/ZC3H12A/ATP7A/RORC/SOCS5/ITPKB/SOCS3/NFKBIZ/ZBTB7B/ATF2	25	1
GO:00421471	GO:0042147	retrograde transport, endosome to Golgi	21/2090	98/18870	0.00216437	0.0820507	0.0750806	LRRK2/TMEM87A/SNX5/VPS52/PREPL/TRIM27/SGSM2/WASHC1/SPAG9/VPS54/PIKFYVE/TBC1D14/RGP1/ARL1/STX6/TBC1D17/RAB29/GOLT1A/DENND5A/HEATR5B/BET1L	21	1
GO:00030071	GO:0003007	heart morphogenesis	45/2090	264/18870	0.00218259	0.082211	0.0752273	EFNA1/RYR2/TTN/SPRY1/FOLR1/ADAMTS1/TNNC1/SHH/SOX4/MDM4/TGFBR3/MSX1/WNT5A/RBPJ/PRICKLE1/YAP1/DLC1/MEF2C/PLXND1/FGFR2/BMP7/RYR1/BMPR1A/VANGL2/NOTCH1/OVOL2/DLL4/ELN/PTCH1/GSK3A/TAB1/AXIN2/ASXL1/PDCD4/FZD2/SLIT2/SMARCD3/NSD2/SRF/GRHL2/DLL1/PTK2/ATF2/RBM15/ZMPSTE24	45	1
GO:00161261	GO:0016126	sterol biosynthetic process	16/2090	67/18870	0.00221831	0.0825669	0.075553	HMGCS1/SREBF2/INSIG1/HMGCR/SQLE/DHCR24/IDI1/CYB5R1/HSD17B7/ARV1/LPCAT3/PRKAG2/APOA1/LBR/IDI2/SCAP	16	1
GO:00016491	GO:0001649	osteoblast differentiation	44/2090	257/18870	0.00222495	0.0825669	0.075553	ID4/KCNQ1OT1/TRPM4/HNRNPU/CAT/CEBPA/ID3/SHH/TMEM64/TOB1/IL6ST/ATF4/MAPK14/HSD17B4/TNC/YAP1/FGF9/IL6R/MEF2C/CEBPD/FGFR2/BMP7/SOX2/GABBR1/BMPR1A/NOTCH1/FASN/LIMD1/PTCH1/AXIN2/RASSF2/SMAD5/NELL1/RRAS2/PTK2/IFT80/HIRA/TWIST2/LRP3/ZHX3/SEMA4D/NPNT/DDR2/PRKD1	44	1
GO:00605411	GO:0060541	respiratory system development	38/2090	214/18870	0.0022342	0.0825669	0.075553	SPRY1/SFTPD/CTSH/CEBPA/EP300/PTK7/SHH/RDH10/MSX1/THRB/WNT5A/RBPJ/TNC/YAP1/FGF9/ESRP2/FGFR2/CRISPLD2/NKX2-1/BMPR1A/FOXA1/NOTCH1/SPDEF/NFIB/RBBP9/TAB1/ASXL1/HIPK2/ATP7A/SRF/GRHL2/TIMELESS/FOXJ1/FGF18/THRA/SP3/SELENON/PHF14	38	1
GO:00606061	GO:0060606	tube closure	20/2090	92/18870	0.00227867	0.083351	0.0762704	BRD2/FOLR1/SDC4/PTK7/WNT5A/LIAS/PRICKLE1/DLC1/TSC2/MTHFR/VANGL2/PTCH1/FZD2/CC2D2A/SALL4/GRHL2/KDM2B/DVL3/RGMA/CECR2	20	1
GO:00436181	GO:0043618	regulation of transcription from RNA polymerase II promoter in response to stress	10/2090	33/18870	0.00228378	0.083351	0.0762704	MUC1/ATF6B/ATF4/RBPJ/JUN/ATF3/ARNT/EGR1/NFE2L2/ATF6	10	1
GO:00105861	GO:0010586	miRNA metabolic process	22/2090	105/18870	0.00232329	0.0842695	0.0771109	XIST/KCNQ1OT1/DDX17/FOS/SREBF2/NFATC3/STAT3/RC3H1/JUN/MYCN/BMPR1A/FOXA1/NFIB/TENT2/ZC3H12A/EGR1/SRF/NFKB1/SMARCA4/AGO2/ATOH8/XPO5	22	1
GO:00400291	GO:0040029	epigenetic regulation of gene expression	40/2090	229/18870	0.002374	0.085161	0.0779267	XIST/KCNQ1OT1/HNRNPU/EP300/PCGF3/TSIX/JARID2/KCNQ1/KAT2B/CENPV/TET1/SCMH1/TRIM27/DYRK1A/ZNF445/GSK3A/PHF2/SIRT1/ARID1A/KANSL3/HIPK2/MSL2/MTF2/KAT8/KAT7/NDN/DNMT3A/ARID4B/SAMD1/SETDB1/SMARCA4/UBR5/KMT2D/HDAC4/ATF2/RBM15/ZNF304/ZMPSTE24/PPM1D/BEND3	40	1
GO:20006281	GO:2000628	regulation of miRNA metabolic process	19/2090	86/18870	0.00238543	0.085161	0.0779267	XIST/KCNQ1OT1/FOS/SREBF2/NFATC3/STAT3/RC3H1/JUN/MYCN/BMPR1A/FOXA1/NFIB/TENT2/ZC3H12A/EGR1/SRF/NFKB1/SMARCA4/ATOH8	19	1
GO:19016791	GO:1901679	nucleotide transmembrane transport	9/2090	28/18870	0.00239135	0.085161	0.0779267	SLC25A16/SLC35B3/SLC33A1/SLC25A17/ABCC4/SLC25A23/SLC25A4/SLC25A33/SLC25A42	9	1
GO:00086431	GO:0008643	carbohydrate transport	30/2090	159/18870	0.00243749	0.0861327	0.0788159	AQP3/SLC2A3/PLA2G1B/C3/AQP1/PRKCI/SLC27A1/SLC35A1/MAPK14/SORBS1/AQP7/PID1/MFSD2A/BRAF/SLC2A11/SLC45A4/GSK3A/SLC25A27/SLC5A3/SLC1A2/SLC35A3/SORT1/ASPSCR1/NR4A3/KLF15/NFE2L2/PRKAG2/SLC2A14/SLC2A8/SLC37A3	30	1
GO:00316691	GO:0031669	cellular response to nutrient levels	43/2090	251/18870	0.00244795	0.0861327	0.0788159	AQP3/FOLR1/LRRK2/EP300/ALB/FOS/SREBF2/FOXA2/ATF4/PDK4/PRKAB1/KAT2B/RXRB/TNC/TSC2/TNRC6A/MFSD2A/NUAK2/GLUL/ATF3/EHMT2/BMT2/HFE/MTMR3/SIRT1/ZC3H12A/CREBBP/CYSLTR1/SRF/EIF2AK3/CTSK/NFE2L2/PRKAG2/SZT2/TRIM24/NCOA1/GDAP1/NPRL2/JMY/ITFG2/ATF2/PPM1D/PRKD1	43	1
GO:00507731	GO:0050773	regulation of dendrite development	21/2090	99/18870	0.00246628	0.0862612	0.0789334	BCL11A/SDC2/SYNE1/BMP7/RAB17/MFSD2A/PTPRD/OBSL1/CDKL5/BAIAP2/FZD4/CUL7/EEF2K/CAMSAP2/FBXW8/SARM1/NEDD4L/SEMA4D/STAU2/CUX1/SS18L1	21	1
GO:00550571	GO:0055057	neuroblast division	6/2090	14/18870	0.00250159	0.0869782	0.0795896	ARHGEF2/FGF13/FGFR2/TEAD3/AKNA/SOX5	6	1
GO:00713751	GO:0071375	cellular response to peptide hormone stimulus	51/2090	310/18870	0.00252158	0.0871577	0.0797537	CA2/PLA2G1B/GDF15/PRKCI/FOS/NCOA2/TNS2/INSIG1/GRB14/SLC27A1/AHCYL1/SNX5/NR4A2/PDK4/PRKCZ/KAT2B/SORBS1/STAT3/ADIPOR1/TSC2/PID1/GAB1/GPLD1/SIK2/BAIAP2/CAMK2A/GSK3A/NR4A1/EEF2K/SIRT1/MBD5/IDE/VWA2/NR4A3/PTK2/RAB13/NFE2L2/NFKB1/PIK3R3/NCOA1/NCOA5/EIF4EBP2/SCNN1B/SOCS3/SLC25A33/KANK1/ZBTB7B/SLC2A8/DDR2/PRKD1/TYK2	51	1
GO:00301771	GO:0030177	positive regulation of Wnt signaling pathway	28/2090	146/18870	0.00261258	0.0897751	0.0821488	LRRK2/TRPM4/PTK7/PBXIP1/SHH/SOX4/TLR2/WNK1/PPM1N/WNT5A/HHEX/LGR5/RBPJ/YAP1/FGF9/FGFR2/ZBED3/TMEM9/MLLT3/WLS/TTC21B/LRRK1/PPM1B/NFKB1/SMARCA4/UBR5/KANK1/DACT1	28	1
GO:19908231	GO:1990823	response to leukemia inhibitory factor	22/2090	106/18870	0.00263158	0.0899021	0.0822651	HNRNPU/TLE4/SYNGR1/JARID2/SRSF3/LRAT/ICAM1/FZD4/PHC1/RFX2/PIGA/SIRT1/ARID5B/CACNB4/MTF2/CTH/SRSF7/PTP4A3/NFYB/SOCS3/TEX14/PRDM5	22	1
GO:00708281	GO:0070828	heterochromatin organization	21/2090	100/18870	0.00280292	0.0952022	0.0871149	KCNQ1OT1/TSIX/MECOM/JARID2/CENPV/TET1/SCMH1/MTHFR/PRDM16/DYRK1A/PHF2/SIRT1/SETD7/DNMT3A/SAMD1/SETDB1/UBR5/KMT2D/ZNF304/PPM1D/BEND3	21	1
GO:00098951	GO:0009895	negative regulation of catabolic process	56/2090	349/18870	0.0028288	0.0955288	0.0874137	TENT5C/QSOX1/IER3/LRRK2/HNRNPU/EP300/ZFP36/SHH/RBM47/TOB1/MDM4/WNK1/MAPK14/HSP90AB1/PLIN5/RNF5/HMGCR/PTPN3/UBQLN4/STAT3/TSC2/WDR6/TRIM27/NRBP2/MFSD2A/GPLD1/WASHC1/OPHN1/TRIM39/ANGEL2/SEC22B/GSK3A/ADORA1/TAB3/TENT5B/EHMT2/AXIN2/TENT2/HFE/TBC1D14/MAPKAPK2/HIPK2/ZKSCAN3/RGP1/NELL1/MTM1/SECISBP2/DFFB/TAF1/USP38/FHIT/RNF41/TENT4A/KLHL22/HDAC4/TMEM39A	56	1
GO:00700851	GO:0070085	glycosylation	38/2090	217/18870	0.0028691	0.0963362	0.0881526	GALNT3/ST3GAL6/GALNT10/GCNT2/DPY19L3/GALNT12/GCNT4/TET2/KRTCAP2/MAN1C1/TET1/B3GALNT2/B3GNT8/ST6GAL1/GFPT1/B4GAT1/STT3B/COG6/DPY19L4/GALNT7/B3GNT9/ST3GAL2/MGAT1/GALNT18/B4GALT3/ST3GAL3/STT3A/ALG10B/COG2/COG5/GALNT11/LARGE2/ALG6/GBA2/MGAT4A/ALG1/SLC39A8/GALNT2	38	1
GO:00610771	GO:0061077	chaperone-mediated protein folding	17/2090	75/18870	0.00297181	0.0974433	0.0891656	CD74/HSPA1A/HSPA1B/CLU/HSPA2/GAK/HSPA6/FKBP11/HSPA1L/PEX19/ST13/HSPH1/PFDN6/HSPB1/DNAJB1/SDF2L1/CRTAP	17	1
GO:00199151	GO:0019915	lipid storage	20/2090	94/18870	0.00297397	0.0974433	0.0891656	NPC2/C3/SREBF2/TTC39B/CDS1/CPT1A/DGAT1/CRY2/SOAT1/PLIN5/ABHD5/SQLE/SIRT1/ZC3H12A/STARD4/APOA1/NFKB1/NR1H3/FITM2/FTO	20	1
GO:00164821	GO:0016482	cytosolic transport	33/2090	182/18870	0.00298499	0.0974433	0.0891656	LRRK2/TMEM87A/GAK/KIF1C/SNX5/SRSF10/VPS52/KLHL20/PREPL/MON2/SYBU/SNX16/TRIM27/SGSM2/TRIM46/WASHC1/SPAG9/HOOK2/VPS13A/VPS54/PIKFYVE/TANC2/TBC1D14/RGP1/SORT1/ARL1/STX6/TBC1D17/RAB29/GOLT1A/DENND5A/HEATR5B/BET1L	33	1
GO:00487361	GO:0048736	appendage development	33/2090	182/18870	0.00298499	0.0974433	0.0891656	PBX1/FREM2/SHH/RDH10/PLXNA2/NFIA/PBX2/FLVCR1/MBNL1/MSX1/AFF3/WNT5A/PRKAB1/KAT2B/PRICKLE1/FGF9/MAP3K20/ZNF141/FGFR2/BMP7/BMPR1A/NOTCH1/WDR19/ZNRF3/PTCH1/ZNF219/VPS54/CREBBP/SALL4/GRHL2/PRRX1/IFT80/BCL2L11	33	1
GO:00601731	GO:0060173	limb development	33/2090	182/18870	0.00298499	0.0974433	0.0891656	PBX1/FREM2/SHH/RDH10/PLXNA2/NFIA/PBX2/FLVCR1/MBNL1/MSX1/AFF3/WNT5A/PRKAB1/KAT2B/PRICKLE1/FGF9/MAP3K20/ZNF141/FGFR2/BMP7/BMPR1A/NOTCH1/WDR19/ZNRF3/PTCH1/ZNF219/VPS54/CREBBP/SALL4/GRHL2/PRRX1/IFT80/BCL2L11	33	1
GO:00466261	GO:0046626	regulation of insulin receptor signaling pathway	16/2090	69/18870	0.00305332	0.0991231	0.0907027	TNS2/GRB14/SNX5/PRKCZ/SORBS1/ADIPOR1/TSC2/PID1/SIK2/GSK3A/SIRT1/VWA2/NCOA5/SOCS3/KANK1/ZBTB7B	16	1
GO:00486381	GO:0048638	regulation of developmental growth	53/2090	328/18870	0.0031065	0.0997636	0.0912889	SEMA4A/BCL11A/FGFR3/GDF15/WWC1/WWC2/TGFBR3/HNF1B/FLVCR1/DIO3/RUFY3/LGMN/MAPK14/JARID2/WNT5A/FGF13/RBPJ/YAP1/FGF9/STAT3/MEF2C/ATP8A2/FGFR2/TRIM46/MFSD2A/BMPR1A/NOTCH1/CDKL5/WWC3/SPAG9/PTCH1/GSK3A/STK3/IFRD1/PUM2/CDKN1B/RGS2/MBD5/SRF/DLL1/MTM1/SPART/IL7/NEDD4L/BCL2L11/RGMA/SEMA3G/SEMA4D/PTPRS/SEMA3F/ADRB1/FTO/ZMPSTE24	53	1
GO:00066561	GO:0006656	phosphatidylcholine biosynthetic process	9/2090	29/18870	0.0031313	0.0997636	0.0912889	SLC44A5/SLC27A1/CDS1/SLC44A2/MFSD2A/ACSL3/CHKA/LPCAT3/APOA1	9	1
GO:00459261	GO:0045926	negative regulation of growth	42/2090	247/18870	0.00313832	0.0997636	0.0912889	NPR1/SEMA4A/BCL11A/FGFR3/SCGB3A1/HSPA1A/HSPA1B/ALOX15B/GDF15/WWC1/WWC2/LGMN/MSX1/JARID2/WNT5A/FGF13/RERG/ADIPOR1/TSPYL2/SMARCA2/TRIM46/WWC3/SPAG9/PTCH1/GSK3A/STK3/IFRD1/CDKN1B/RGS2/SLIT2/DCUN1D3/SPART/EI24/CRLF3/RGMA/SMARCA4/SEMA3G/SEMA4D/PTPRS/SEMA3F/ADRB1/JADE1	42	1
GO:00463301	GO:0046330	positive regulation of JNK cascade	19/2090	88/18870	0.00314096	0.0997636	0.0912889	AGER/GADD45G/GADD45B/RASGRP1/WNT5A/TNFRSF19/FZD7/UNC5CL/NOD1/RASSF2/STK3/TAOK2/HIPK2/TAOK3/TLR3/MAP2K4/NAIP/MTURN/MAP4K2	19	1
GO:00353571	GO:0035357	peroxisome proliferator activated receptor signaling pathway	8/2090	24/18870	0.00321282	0.101498	0.0928755	ALOX15B/NCOA2/LMO3/PLIN5/ASXL1/SIRT1/GPS2/NCOA1	8	1
GO:00072491	GO:0007249	canonical NF-kappaB signal transduction	49/2090	300/18870	0.00349968	0.109506	0.100204	CD74/HLA-DRB1/PLCG2/TSPAN6/ASH1L/TLR2/RORA/DHX15/ARRB2/TRIM38/PPM1N/WNT5A/IKBKB/PER1/ATP2C1/SLC44A2/TNFRSF19/ZDHHC13/TRIM13/BTK/OTUD7B/UNC5CL/TRIM39/FBXW11/TAB3/NOD1/SIRT1/ZC3H12A/ZDHHC17/MAP3K3/AJUBA/WLS/TLR3/CTH/HSPB1/ZMYND11/TRIM68/PPM1B/USP20/NFKB1/GPR89A/MAP3K14/SLC39A8/PRKCE/TRIM52/JMJD8/CC2D1A/TNIP2/PRKD1	49	1
GO:00474961	GO:0047496	vesicle transport along microtubule	12/2090	46/18870	0.00352223	0.109506	0.100204	RASGRP1/KIF1C/PRKCZ/KIF13A/SYBU/TRIM46/TRAK2/FBXW11/HTT/FYCO1/BLOC1S3/DTNBP1	12	1
GO:20007851	GO:2000785	regulation of autophagosome assembly	12/2090	46/18870	0.00352223	0.109506	0.100204	LRRK2/RNF5/SEC22B/C9orf72/EHMT2/RAB3GAP2/MTMR3/PIKFYVE/TBC1D14/MTM1/SNX4/TMEM39A	12	1
GO:00510901	GO:0051090	regulation of DNA-binding transcription factor activity	63/2090	406/18870	0.00360152	0.111382	0.10192	ARHGEF2/ID2/HSPA1A/HSPA1B/AGER/PKHD1/CLU/LRRK2/PLA2G1B/PLCG2/EP300/ID3/SHH/PRKCI/FOXA2/TLR2/ARRB2/TRIM38/WWP2/WNT5A/PRKCZ/IKBKB/ZNF431/STAT3/BMP7/TRIM13/BTK/TRIM27/FOXA1/CRTC1/LRP6/TNFSF18/FZD4/CAMK2A/PTCH1/NOD1/STK3/FZD2/SIRT1/SFRP5/ZC3H12A/ARID5B/HIPK2/SRF/TAF1/ARHGEF5/TRIM68/FOXJ1/TRIM26/CRTC2/LRRC14/STK36/SMARCA4/MTURN/TRIM52/HDAC4/JMY/RPS6KA5/SETD6/ATF2/G3BP2/DDR2/PRKD1	63	1
GO:20006301	GO:2000630	positive regulation of miRNA metabolic process	15/2090	64/18870	0.0036422	0.11205	0.102532	XIST/KCNQ1OT1/FOS/SREBF2/STAT3/JUN/MYCN/BMPR1A/FOXA1/ZC3H12A/EGR1/SRF/NFKB1/SMARCA4/ATOH8	15	1
GO:00714961	GO:0071496	cellular response to external stimulus	55/2090	346/18870	0.00375477	0.112229	0.102696	AQP3/FOLR1/LRRK2/TMEM87A/AQP1/EP300/ALB/FOS/SREBF2/FOXA2/F11R/ATF4/NR4A2/PDK4/PRKAB1/KAT2B/RXRB/TNC/TSC2/TLR5/TNRC6A/MFSD2A/NUAK2/HABP4/GLUL/ATF3/EHMT2/BMT2/HFE/MTMR3/SIRT1/SLC1A2/ZC3H12A/CREBBP/CYSLTR1/SRF/TLR3/EIF2AK3/CTSK/MAP2K4/ERCC6/NFE2L2/PRKAG2/SZT2/NFKB1/TRIM24/NCOA1/MAP3K14/GDAP1/NPRL2/JMY/ITFG2/ATF2/PPM1D/PRKD1	55	1
GO:00353581	GO:0035358	regulation of peroxisome proliferator activated receptor signaling pathway	6/2090	15/18870	0.00378172	0.112229	0.102696	ALOX15B/LMO3/PLIN5/ASXL1/SIRT1/GPS2	6	1
GO:00601481	GO:0060148	positive regulation of post-transcriptional gene silencing	6/2090	15/18870	0.00378172	0.112229	0.102696	ZFP36/LIMD1/WTIP/PUM2/AJUBA/PUM1	6	1
GO:1900153	GO:1900153	positive regulation of nuclear-transcribed mRNA catabolic process, deadenylation-dependent decay	6/2090	15/18870	0.00378172	0.112229	0.102696	TNRC6B/ZFP36/TOB1/CPEB3/TNRC6C/AGO2	6	1
GO:19003701	GO:1900370	positive regulation of post-transcriptional gene silencing by RNA	6/2090	15/18870	0.00378172	0.112229	0.102696	ZFP36/LIMD1/WTIP/PUM2/AJUBA/PUM1	6	1
GO:20006371	GO:2000637	positive regulation of miRNA-mediated gene silencing	6/2090	15/18870	0.00378172	0.112229	0.102696	ZFP36/LIMD1/WTIP/PUM2/AJUBA/PUM1	6	1
GO:20010281	GO:2001028	positive regulation of endothelial cell chemotaxis	6/2090	15/18870	0.00378172	0.112229	0.102696	LGMN/HSPB1/FGF18/P2RX4/FGFR1/PRKD1	6	1
GO:19020751	GO:1902075	cellular response to salt	35/2090	199/18870	0.00381337	0.1126	0.103035	BCL11A/PLCG2/TRPM4/CEBPA/ADD1/SHH/FOS/DLG2/GNAQ/LGMN/WNT5A/PPP1R1B/CAMK2D/FOSB/MEF2C/RYR1/GPLD1/ITPR1/BRAF/BAIAP2/GSK3A/EHMT2/EEF2K/SLC1A2/CDKN1B/ZC3H12A/EGR1/TRPV1/TAF1/CPNE7/SLC25A23/ITPKB/AMIGO1/P2RX4/TRPM2	35	1
GO:00017011	GO:0001701	in utero embryonic development	61/2090	392/18870	0.00387116	0.11326	0.103638	TENT5C/ATP11A/CEBPA/SLC34A2/RDH10/E2F8/HNF1B/SMIM14/FLVCR1/MBNL1/MSX1/ELF3/RBPJ/YAP1/FGFR2/ASCL2/BMP7/TET1/TAF8/CAMSAP3/OTUD7B/BMPR1A/FZD5/NOTCH1/VASH2/OVOL2/WDR19/CSF2/PTCH1/MGAT1/TAB1/STK3/EPB41L5/VPS54/NXN/XAB2/ARNT/SEC24C/FBXW8/NECAB1/ATP7A/ADCY9/INPP5B/SALL4/SRF/GRHL2/BCOR/ZNF568/ANKS6/SEC24D/BCL2L11/NCOA1/RBBP6/SOCS3/NPAT/WDR74/CNOT3/SP3/POLG2/ATF2/APBA1	61	1
GO:00720731	GO:0072073	kidney epithelium development	28/2090	150/18870	0.00389736	0.11326	0.103638	PBX1/SPRY1/CRLF1/SDC4/CAT/AQP1/SHH/HNF1B/IRX2/GDF11/YAP1/TMEM59L/MEF2C/FGFR2/BMP7/MAGED1/NOTCH1/IRX3/PTCH1/ASXL1/SMAD5/MTSS1/SLIT2/DLL1/KLF15/IRX1/FOXJ1/NPNT	28	1
GO:19026521	GO:1902652	secondary alcohol metabolic process	28/2090	150/18870	0.00389736	0.11326	0.103638	FMO5/NPC2/SCARF1/CAT/CEBPA/HMGCS1/SREBF2/INSIG1/TTC39B/SOAT1/HMGCR/SQLE/DHCR24/IDI1/CYP39A1/HSD17B7/STARD4/ARV1/LPCAT3/DGKQ/CYP27A1/ACADL/APOA1/HDLBP/LBR/IDI2/GBA2/SCAP	28	1
GO:20000581	GO:2000058	regulation of ubiquitin-dependent protein catabolic process	32/2090	178/18870	0.00391281	0.11326	0.103638	HSPA1A/HSPA1B/CLU/LRRK2/CEBPA/SHH/RNF144B/HSP90AB1/PRICKLE1/ARIH1/UBQLN4/HERPUD1/UBE2K/TRIM39/GSK3A/RNF180/TMEM168/AXIN2/HFE/HIPK2/ZNF418/FBXW8/SOCS5/MTM1/PTK2/COP1/TAF1/USP38/NFE2L2/ZYG11B/FHIT/RNF139	32	1
GO:00600451	GO:0060045	positive regulation of cardiac muscle cell proliferation	9/2090	30/18870	0.00404028	0.115056	0.105282	TGFBR3/MAPK14/RBPJ/YAP1/FGF9/MEF2C/FGFR2/BMPR1A/NOTCH1	9	1
GO:00352821	GO:0035282	segmentation	21/2090	103/18870	0.00405249	0.115056	0.105282	EP300/SHH/PLXNA2/WNT5A/IRX2/RBPJ/BMPR1A/TDRD6/FZD5/NOTCH1/IRX3/LRP6/AXIN2/EPB41L5/MLLT3/EGR2/MTF2/DLL1/IRX1/PLD6/SEMA3F	21	1
GO:00064581	GO:0006458	'de novo' protein folding	11/2090	41/18870	0.00405335	0.115056	0.105282	CD74/HSPA1A/HSPA1B/HSPA2/GAK/HSPA6/HSPA1L/ST13/HSPH1/DNAJB1/SDF2L1	11	1
GO:00158071	GO:0015807	L-amino acid transport	19/2090	90/18870	0.00408607	0.115056	0.105282	SLC38A11/SLC7A2/STXBP1/SLC25A29/SERINC5/SLC7A8/SLC15A4/SLC7A6/SLC38A10/VPS54/SLC1A2/SLC7A10/RGS2/SLC43A1/SLC6A9/PER2/SLC43A2/SLC1A4/DTNBP1	19	1
GO:00512621	GO:0051262	protein tetramerization	19/2090	90/18870	0.00408607	0.115056	0.105282	HLA-DRB1/AQP5/AQP4/TRPM4/EVL/CRYZ/ACOT13/RYR1/CRTC1/ALDH9A1/STK3/CTH/TRPV1/CPSF7/CUTC/CRTC2/KCNC3/GLS/TRPM2	19	1
GO:00456001	GO:0045600	positive regulation of fat cell differentiation	16/2090	71/18870	0.00413224	0.115056	0.105282	ID2/WIF1/TRPM4/HNRNPU/CEBPA/ZFP36/TMEM64/LMO3/CDS1/MAPK14/BMP7/RREB1/AXIN2/STK3/ZC3H12A/ZBTB7B	16	1
GO:00071791	GO:0007179	transforming growth factor beta receptor signaling pathway	39/2090	229/18870	0.00418896	0.115056	0.105282	FMOD/SPRY1/HSPA1A/FOLR1/EP300/GCNT2/VEPH1/GDF15/FOS/TGFBR3/ARRB2/HSP90AB1/ZNF451/STAT3/NREP/JUN/TET1/SMAD9/NKX2-1/BMPR1A/PRDM16/TRIM33/SPRED2/SNX25/TAB1/SMAD5/SIRT1/HIPK2/CREBBP/MTMR4/VASN/ZFYVE9/PTK2/ARID4B/LEMD3/DAND5/CILP/LPXN/NPNT	39	1
GO:00902631	GO:0090263	positive regulation of canonical Wnt signaling pathway	22/2090	110/18870	0.00423167	0.115056	0.105282	LRRK2/TRPM4/PTK7/SOX4/WNK1/PPM1N/HHEX/LGR5/RBPJ/YAP1/FGF9/FGFR2/ZBED3/TMEM9/WLS/TTC21B/LRRK1/PPM1B/NFKB1/UBR5/KANK1/DACT1	22	1
GO:00903351	GO:0090335	regulation of brown fat cell differentiation	8/2090	25/18870	0.00427233	0.115056	0.105282	HNRNPU/MAPK14/BMP7/RREB1/SIRT1/SLC7A10/ZBTB7B/FTO	8	1
GO:00018901	GO:0001890	placenta development	28/2090	151/18870	0.00429109	0.115056	0.105282	CEBPA/TPPP3/ASH1L/E2F8/MAPK14/HSP90AB1/RBPJ/FGFR2/ASCL2/STOX2/BMP7/FZD5/VASH2/EPOR/OVOL2/CSF2/STK3/CUL7/CDKN1B/ARNT/FBXW8/GRHL2/ZNF568/PTK2/NCOA1/SOCS3/SP3/RBM15	28	1
GO:00362941	GO:0036294	cellular response to decreased oxygen levels	29/2090	158/18870	0.00430684	0.115056	0.105282	AQP3/MALAT1/DDAH1/AQP1/FOS/MDM4/ATF4/SLC29A1/RORA/RBPJ/FGFR2/BMP7/NOTCH1/MIEF1/EEF2K/SIRT1/CDKN1B/HIPK2/AJUBA/ATP7A/CYSLTR1/EGR1/VASN/DNMT3A/NFE2L2/HYOU1/PRKCE/ATF2/DDR2	29	1
GO:00031391	GO:0003139	secondary heart field specification	5/2090	11/18870	0.00431344	0.115056	0.105282	WNT5A/RBPJ/MEF2C/AXIN2/SMARCD3	5	1
GO:00301571	GO:0030157	pancreatic juice secretion	5/2090	11/18870	0.00431344	0.115056	0.105282	AQP5/AQP1/WNK1/COPA/NR1H3	5	1
GO:00420451	GO:0042045	epithelial fluid transport	5/2090	11/18870	0.00431344	0.115056	0.105282	AQP1/AHCYL1/ITPR1/CSF2/SCNN1B	5	1
GO:0048671	GO:0048671	negative regulation of collateral sprouting	5/2090	11/18870	0.00431344	0.115056	0.105282	FGF13/IFRD1/SPART/RGMA/PTPRS	5	1
GO:0090009	GO:0090009	primitive streak formation	5/2090	11/18870	0.00431344	0.115056	0.105282	FOXA2/WNT5A/PRICKLE1/ETS2/SRF	5	1
GO:00512891	GO:0051289	protein homotetramerization	14/2090	59/18870	0.00433819	0.115056	0.105282	AQP5/AQP4/TRPM4/EVL/CRYZ/ACOT13/RYR1/CRTC1/ALDH9A1/CTH/TRPV1/CRTC2/GLS/TRPM2	14	1
GO:0018022	GO:0018022	peptidyl-lysine methylation	13/2090	53/18870	0.00434706	0.115056	0.105282	ASH1L/NELFA/SMYD3/EHMT2/KANSL3/AUTS2/KAT8/SETD7/SETD1B/SETDB1/CSKMT/EEF1AKMT1/SETD6	13	1
GO:00431241	GO:0043124	negative regulation of canonical NF-kappaB signal transduction	13/2090	53/18870	0.00434706	0.115056	0.105282	ASH1L/RORA/ARRB2/PPM1N/PER1/OTUD7B/TRIM39/SIRT1/ZC3H12A/ZMYND11/PPM1B/USP20/SLC39A8	13	1
GO:00316681	GO:0031668	cellular response to extracellular stimulus	46/2090	281/18870	0.00436647	0.115056	0.105282	AQP3/FOLR1/LRRK2/EP300/ALB/FOS/SREBF2/FOXA2/ATF4/NR4A2/PDK4/PRKAB1/KAT2B/RXRB/TNC/TSC2/TNRC6A/MFSD2A/NUAK2/GLUL/ATF3/EHMT2/BMT2/HFE/MTMR3/SIRT1/SLC1A2/ZC3H12A/CREBBP/CYSLTR1/SRF/EIF2AK3/CTSK/ERCC6/NFE2L2/PRKAG2/SZT2/TRIM24/NCOA1/GDAP1/NPRL2/JMY/ITFG2/ATF2/PPM1D/PRKD1	46	1
GO:00071781	GO:0007178	transmembrane receptor protein serine/threonine kinase signaling pathway	63/2090	410/18870	0.00450961	0.118297	0.108248	FMOD/SPRY1/HSPA1A/KCNQ1OT1/FOLR1/WIF1/EP300/GCNT2/VEPH1/GDF15/SHH/FOS/NFIA/TOB1/TGFBR3/MSX1/ARRB2/MAPK14/HSP90AB1/WNT5A/RBPJ/GDF11/ZNF451/FGF9/STAT3/NREP/HIVEP1/JUN/BMP7/TET1/SMAD9/NKX2-1/BMPR1A/NOTCH1/PRDM16/TRIM33/OVOL2/SPRED2/SNX25/TAB1/SMAD5/PDCD4/HFE/SIRT1/DACT2/HIPK2/CREBBP/MTMR4/EGR1/VASN/ZFYVE9/PTK2/SPART/ARID4B/LEMD3/DAND5/RGMA/CILP/LPXN/ATOH8/ZNF8/NPNT/ATF2	63	1
GO:00301781	GO:0030178	negative regulation of Wnt signaling pathway	31/2090	173/18870	0.00469144	0.122095	0.111723	WIF1/SHISA2/SHH/TMEM64/TLE4/MAPK14/WNT5A/PRICKLE1/FGF9/TSC2/RBMS3/SOX2/NOTCH1/LIMD1/ZNRF3/TMEM170B/GSK3A/SHISA6/AXIN2/STK3/MLLT3/SFRP5/NXN/CCDC88C/EGR1/SCYL2/IFT80/NOTUM/TLE2/DACT1/JADE1	31	1
GO:00082021	GO:0008202	steroid metabolic process	52/2090	327/18870	0.00469596	0.122095	0.111723	FMO5/PBX1/ASAH1/HSD17B6/NPC2/SCARF1/CAT/CEBPA/HMGCS1/SHH/ABCD3/SREBF2/INSIG1/TTC39B/SCP2/LGMN/RORA/HSD17B4/SOAT1/HMGCR/SQLE/DHCR24/IDI1/CHST10/CYP4V2/CYP39A1/CYB5R1/MALRD1/HSD17B7/SDR42E1/SIRT1/RORC/STARD4/EGR1/SULT1A1/ARV1/LPCAT3/DGKQ/CYP27A1/ACADL/PRKAG2/ACBD3/APOA1/HDLBP/NFKB1/LBR/SCNN1B/IDI2/GBA2/SULT1A2/SCAP/HSD11B2	52	1
GO:00313311	GO:0031331	positive regulation of cellular catabolic process	61/2090	396/18870	0.00485821	0.125757	0.115074	XIST/KCNQ1OT1/LRRK2/TNRC6B/HNRNPU/ZFP36/SLC4A4/SPTLC2/DAPK1/TOB1/BTG2/TRIM38/CPT1A/KAT2B/AADAC/PLIN5/ABHD5/TP53INP1/RC3H1/TSC2/TRIM13/TNRC6A/FXR2/GPLD1/HTT/CPEB3/GSK3A/C9orf72/CNOT6L/ORMDL3/NOD1/ZC3HAV1/RAB3GAP2/YTHDF3/SIRT1/PUM2/ZC3H12A/ARNT/DEPTOR/DXO/TNRC6C/PAN2/HSPB8/PUM1/PDE12/TRIM68/USP20/RGMA/FYCO1/SNX4/ATF6/TENT4A/SLC25A4/TRIM23/AGO2/CNOT3/NPRL2/NNT/FTO/YTHDF2/PRKD1	61	1
GO:00485121	GO:0048512	circadian behavior	11/2090	42/18870	0.00495228	0.127072	0.116278	ID2/NCOA2/ZFHX3/PER3/NR1D2/CSF2/CIART/ADORA1/BTBD9/EGR1/ADRB1	11	1
GO:00610011	GO:0061001	regulation of dendritic spine morphogenesis	11/2090	42/18870	0.00495228	0.127072	0.116278	EFNA1/LRRK2/ARHGAP44/ARC/BAIAP2/EEF2K/DNM3/TANC2/LZTS3/STAU2/DTNBP1	11	1
GO:00082861	GO:0008286	insulin receptor signaling pathway	24/2090	125/18870	0.00499358	0.127575	0.116738	TNS2/GRB14/SNX5/PDK4/PRKCZ/SORBS1/ADIPOR1/TSC2/PID1/GAB1/GPLD1/SIK2/BAIAP2/GSK3A/SIRT1/IDE/VWA2/PIK3R3/NCOA5/EIF4EBP2/SOCS3/KANK1/ZBTB7B/SLC2A8	24	1
GO:00435471	GO:0043547	positive regulation of GTPase activity	40/2090	239/18870	0.00512149	0.130257	0.119192	RGS16/RAP1GAP/RAPGEF3/RASGRP1/RAB11FIP2/RALGAPA2/DOCK8/TBC1D30/RASGRF1/SYDE2/ARHGAP24/DOCK10/RGL1/SGSM1/SGSM2/RAPGEF5/RALGPS1/SIPA1L3/CDKL5/PIP5K1A/TBC1D8B/C9orf72/TBC1D14/ARHGEF19/USP6NL/AGAP6/RGP1/ASAP3/TBC1D17/ARHGEF5/DVL3/FOXJ1/TBC1D22B/CCL13/RAPGEF4/SNX13/ARAP1/RAPGEF6/SEMA4D/ADRB1	40	1
GO:00090481	GO:0009048	dosage compensation by inactivation of X chromosome	9/2090	31/18870	0.00514289	0.130257	0.119192	XIST/HNRNPU/PCGF3/TSIX/JARID2/KANSL3/MSL2/KAT8/RBM15	9	1
GO:00457321	GO:0045732	positive regulation of protein catabolic process	36/2090	210/18870	0.00518138	0.130669	0.119568	C4BPA/IER3/HSPA1A/HSPA1B/CLU/LRRK2/CEBPA/FBXL5/MYLIP/RNF144B/WNT5A/PRICKLE1/ARIH1/HERPUD1/GPLD1/UBR3/SEC22B/GSK3A/RNF180/AXIN2/C4BPB/CDKN1B/IDE/FBXW8/SOCS5/COP1/TAF1/ASB11/NFE2L2/NEDD4L/USP13/ZYG11B/RGMA/RNF41/OAZ3/DACT1	36	1
GO:00703021	GO:0070302	regulation of stress-activated protein kinase signaling cascade	33/2090	189/18870	0.00544435	0.136684	0.125073	AGER/GADD45G/GADD45B/RASGRP1/DUSP1/MECOM/WNT5A/HIPK3/PER1/AIDA/TNFRSF19/FZD7/UNC5CL/NOD1/RASSF2/STK3/PDCD4/ZC3H12A/TAOK2/DUSP16/HIPK2/MAP3K3/TAOK3/TLR3/GPS2/MAP2K4/NAIP/ZMYND11/MTURN/AMBP/DACT1/MAP4K2/ZMPSTE24	33	1
GO:00068551	GO:0006855	xenobiotic transmembrane transport	6/2090	16/18870	0.00548969	0.136684	0.125073	SLC28A2/ABCC5/SLC29A1/ABCC4/SLC29A2/SLC37A3	6	1
GO:0046459	GO:0046459	short-chain fatty acid metabolic process	6/2090	16/18870	0.00548969	0.136684	0.125073	ACSS1/PCCA/ACSS2/THNSL2/MCEE/ACADS	6	1
GO:00433691	GO:0043369	CD4-positive or CD8-positive, alpha-beta T cell lineage commitment	8/2090	26/18870	0.00558129	0.13716	0.125508	SHH/TOX/IRF4/IL6R/STAT3/BRAF/TNFSF18/SOCS3	8	1
GO:00607401	GO:0060740	prostate gland epithelium morphogenesis	8/2090	26/18870	0.00558129	0.13716	0.125508	ID4/SHH/WNT5A/TNC/FGFR2/BMP7/FOXA1/NOTCH1	8	1
GO:20007371	GO:2000737	negative regulation of stem cell differentiation	8/2090	26/18870	0.00558129	0.13716	0.125508	HNRNPU/ZFP36/PRICKLE1/YAP1/STAT3/NOTCH1/NFE2L2/YTHDF2	8	1
GO:00032051	GO:0003205	cardiac chamber development	30/2090	168/18870	0.00562552	0.13716	0.125508	RYR2/ADAMTS1/TNNC1/PTK7/SOX4/MDM4/TGFBR3/WNT5A/RBPJ/MEF2C/PLXND1/FGFR2/BMP7/BMPR1A/NOTCH1/OVOL2/DLL4/GSK3A/TAB1/FZD2/SLIT2/SMARCD3/SALL4/NSD2/SRF/GRHL2/CNTRL/DAND5/RBM15/ZMPSTE24	30	1
GO:19908451	GO:1990845	adaptive thermogenesis	30/2090	168/18870	0.00562552	0.13716	0.125508	GADD45G/CKB/HNRNPU/ALDH1A1/GATM/ATF4/IRF4/SLC25A44/PRKAB1/RBPJ/ACOT13/ADIPOR1/NOTCH1/PRDM16/TRPV1/ACADL/PER2/OMA1/THADA/SMARCA4/HADH/SLC25A4/KDM6B/THRA/NR1H3/PLCL1/CNOT3/ZBTB7B/ADRB1/DECR1	30	1
GO:00016591	GO:0001659	temperature homeostasis	32/2090	183/18870	0.00599313	0.142885	0.130747	GADD45G/ALDH1A1/GATM/SLC27A1/ATF4/IRF4/SLC25A44/PRKAB1/RBPJ/ACOT13/STAT3/ADIPOR1/NOTCH1/PRDM16/ADORA1/EGR1/TRPV1/ACADL/PER2/OMA1/SMARCA4/HADH/KDM6B/THRA/NR1H3/PLCL1/CNOT3/ZBTB7B/ADRB1/DECR1/FTO/TRPM2	32	1
GO:00107191	GO:0010719	negative regulation of epithelial to mesenchymal transition	11/2090	43/18870	0.00600184	0.142885	0.130747	EFNA1/SPRY1/FOXA2/ADIPOR1/NKX2-1/FOXA1/HPN/OVOL2/SPRED2/VASN/USF3	11	1
GO:00162661	GO:0016266	O-glycan processing	11/2090	43/18870	0.00600184	0.142885	0.130747	GALNT3/GALNT10/GALNT12/GCNT4/B3GNT8/ST6GAL1/GALNT7/ST3GAL2/ST3GAL3/GALNT11/GALNT2	11	1
GO:00456221	GO:0045622	regulation of T-helper cell differentiation	11/2090	43/18870	0.00600184	0.142885	0.130747	HLA-DRA/HLA-DRB1/IRF4/PRKCZ/RC3H1/ASCL2/TNFSF18/ZC3H12A/SOCS5/NFKBIZ/ZBTB7B	11	1
GO:00604121	GO:0060412	ventricular septum morphogenesis	11/2090	43/18870	0.00600184	0.142885	0.130747	SOX4/TGFBR3/WNT5A/RBPJ/FGFR2/BMPR1A/NOTCH1/FZD2/SLIT2/NSD2/RBM15	11	1
GO:00303261	GO:0030326	embryonic limb morphogenesis	23/2090	120/18870	0.0060341	0.142885	0.130747	PBX1/FREM2/SHH/RDH10/PBX2/FLVCR1/MBNL1/MSX1/AFF3/WNT5A/PRICKLE1/FGF9/MAP3K20/BMP7/BMPR1A/NOTCH1/WDR19/PTCH1/CREBBP/SALL4/GRHL2/PRRX1/BCL2L11	23	1
GO:00351131	GO:0035113	embryonic appendage morphogenesis	23/2090	120/18870	0.0060341	0.142885	0.130747	PBX1/FREM2/SHH/RDH10/PBX2/FLVCR1/MBNL1/MSX1/AFF3/WNT5A/PRICKLE1/FGF9/MAP3K20/BMP7/BMPR1A/NOTCH1/WDR19/PTCH1/CREBBP/SALL4/GRHL2/PRRX1/BCL2L11	23	1
GO:00328731	GO:0032873	negative regulation of stress-activated MAPK cascade	12/2090	49/18870	0.00611293	0.142885	0.130747	DUSP1/MECOM/HIPK3/PER1/AIDA/PDCD4/DUSP16/TAOK3/GPS2/ZMYND11/AMBP/DACT1	12	1
GO:00703031	GO:0070303	negative regulation of stress-activated protein kinase signaling cascade	12/2090	49/18870	0.00611293	0.142885	0.130747	DUSP1/MECOM/HIPK3/PER1/AIDA/PDCD4/DUSP16/TAOK3/GPS2/ZMYND11/AMBP/DACT1	12	1
GO:19021081	GO:1902108	regulation of mitochondrial membrane permeability involved in apoptotic process	12/2090	49/18870	0.00611293	0.142885	0.130747	IER3/HSPA1A/RHOT1/CAMK2A/GSK3A/RTL10/MPV17L/THEM4/TMEM14A/BCL2L11/SLC25A4/ATF2	12	1
GO:00032311	GO:0003231	cardiac ventricle development	24/2090	127/18870	0.00612782	0.142885	0.130747	RYR2/TNNC1/PTK7/SOX4/MDM4/TGFBR3/WNT5A/RBPJ/MEF2C/FGFR2/BMPR1A/NOTCH1/DLL4/GSK3A/FZD2/SLIT2/SMARCD3/SALL4/NSD2/GRHL2/CNTRL/DAND5/RBM15/ZMPSTE24	24	1
GO:00000411	GO:0000041	transition metal ion transport	20/2090	100/18870	0.00619799	0.14395	0.131722	SLC39A7/STEAP4/TCN2/ABCC5/FLVCR1/SLC30A9/SLC11A2/ATP2C1/CYBRD1/HFE/SLC30A6/ATP7A/SLC22A17/SLC39A10/CUTC/SLC30A5/SLC46A3/SLC46A1/SLC39A8/TRPM2	20	1
GO:00022241	GO:0002224	toll-like receptor signaling pathway	16/2090	74/18870	0.00631801	0.145587	0.133219	PLCG2/RAB11FIP2/TLR2/ARRB2/IRF4/IKBKB/TLR5/BTK/MAPKAPK2/TLR3/SARM1/GPS2/LRRC14/PRKCE/CTSS/NFKBIZ	16	1
GO:00032811	GO:0003281	ventricular septum development	16/2090	74/18870	0.00631801	0.145587	0.133219	PTK7/SOX4/MDM4/TGFBR3/WNT5A/RBPJ/FGFR2/BMPR1A/NOTCH1/FZD2/SLIT2/SALL4/NSD2/CNTRL/DAND5/RBM15	16	1
GO:00023601	GO:0002360	T cell lineage commitment	9/2090	32/18870	0.00646484	0.146105	0.133694	SHH/TOX/IRF4/IL6R/STAT3/BRAF/TNFSF18/IL7/SOCS3	9	1
GO:00104641	GO:0010464	regulation of mesenchymal cell proliferation	9/2090	32/18870	0.00646484	0.146105	0.133694	SHH/WNT5A/FGF9/SYNE1/FGFR2/BMPR1A/NFIB/PRRX1/PHF14	9	1
GO:00183451	GO:0018345	protein palmitoylation	9/2090	32/18870	0.00646484	0.146105	0.133694	ZDHHC13/HHAT/GLUL/ZDHHC11/ZDHHC16/ZDHHC17/ZDHHC8/ZDHHC11B/ZDHHC1	9	1
GO:00602921	GO:0060292	long-term synaptic depression	9/2090	32/18870	0.00646484	0.146105	0.133694	AGER/SHANK2/STXBP1/ARC/ADORA1/ARF1/SRF/SORCS2/STAU2	9	1
GO:00613841	GO:0061384	heart trabecula morphogenesis	9/2090	32/18870	0.00646484	0.146105	0.133694	ADAMTS1/TGFBR3/RBPJ/BMP7/BMPR1A/NOTCH1/OVOL2/DLL4/SRF	9	1
GO:00097911	GO:0009791	post-embryonic development	19/2090	94/18870	0.00668492	0.147463	0.134937	ASH1L/ALDH5A1/NR4A2/EFEMP1/FGFR2/FZD5/ITPR1/ACADM/ATN1/INPPL1/VPS54/ARID5B/ZFX/NDN/SZT2/STK36/BCL2L11/AGO2/TBCE	19	1
GO:00071631	GO:0007163	establishment or maintenance of cell polarity	38/2090	228/18870	0.00668795	0.147463	0.134937	SPRY1/PKHD1/AQP1/PTK7/SHH/PRKCI/DLG2/RAB11FIP2/WWC1/FRMD4B/DOCK8/RUFY3/RHOBTB2/HSP90AB1/WNT5A/FGF13/PRKCZ/PRICKLE1/MYO9A/CAP2/CAMSAP3/SIPA1L3/OPHN1/FBXW11/HTT/ATN1/MPP7/ARHGEF11/CLASP2/SFRP5/PTK2/SNX27/PARD3B/FOXJ1/SLC9A6/UBXN2B/KANK1/CRB3	38	1
GO:00031831	GO:0003183	mitral valve morphogenesis	5/2090	12/18870	0.00672569	0.147463	0.134937	EFNA1/SOX4/BMPR1A/NOTCH1/AXIN2	5	1
GO:00068631	GO:0006863	purine nucleobase transport	5/2090	12/18870	0.00672569	0.147463	0.134937	SLC28A2/SLC29A1/SLC43A3/SLC25A4/SLC29A2	5	1
GO:0034379	GO:0034379	very-low-density lipoprotein particle assembly	5/2090	12/18870	0.00672569	0.147463	0.134937	DGAT1/SOAT1/MFSD2A/ACSL3/LPCAT3	5	1
GO:00487551	GO:0048755	branching morphogenesis of a nerve	5/2090	12/18870	0.00672569	0.147463	0.134937	BCL11A/LRRK2/FGF13/FGFR2/RERE	5	1
GO:00720701	GO:0072070	loop of Henle development	5/2090	12/18870	0.00672569	0.147463	0.134937	AQP1/IRX2/IRX3/DLL1/IRX1	5	1
GO:2000320	GO:2000320	negative regulation of T-helper 17 cell differentiation	5/2090	12/18870	0.00672569	0.147463	0.134937	RC3H1/ASCL2/TNFSF18/ZC3H12A/ZBTB7B	5	1
GO:00420441	GO:0042044	fluid transport	10/2090	38/18870	0.00698156	0.152504	0.139549	AQP3/AQP5/AQP4/AQP1/AHCYL1/AQP7/MLLT6/ITPR1/CSF2/SCNN1B	10	1
GO:00485111	GO:0048511	rhythmic process	47/2090	296/18870	0.00711874	0.154744	0.141599	ID2/EREG/ID4/ADAMTS1/HNRNPU/EP300/ID3/NCOA2/GABRB1/ZFHX3/ATF4/GNAQ/RORA/CRY2/TEF/KAT2B/PER1/PER3/HLF/NR1D2/GFPT1/MAGED1/MAPK10/NKX2-1/CRTC1/NOTCH1/DYRK1A/CSF2/FZD4/FBXW11/CIART/ADORA1/EGR3/SIRT1/BTBD9/SLIT2/CREBBP/RORC/EGR1/TIMELESS/PER2/A2M/NCOA1/NR1H3/CIPC/KISS1/ADRB1	47	1
GO:00609971	GO:0060997	dendritic spine morphogenesis	13/2090	56/18870	0.00713676	0.154744	0.141599	EFNA1/LRRK2/DOCK10/ARHGAP44/EPHB3/ARC/BAIAP2/EEF2K/DNM3/TANC2/LZTS3/STAU2/DTNBP1	13	1
GO:00018371	GO:0001837	epithelial to mesenchymal transition	31/2090	178/18870	0.00716425	0.154769	0.141622	EFNA1/SPRY1/DDX17/GCNT2/FOXA2/TGFBR3/MSX1/WNT5A/RBPJ/ADIPOR1/FGFR2/BMP7/NKX2-1/FOXA1/NOTCH1/HPN/OVOL2/LRP6/SPRED2/AXIN2/CLASP2/CUL7/PDCD4/EPB41L5/AKNA/VASN/PTK2/USF3/SLC39A10/FGFR1/KLHL12	31	1
GO:00018921	GO:0001892	embryonic placenta development	18/2090	88/18870	0.00719106	0.154779	0.141631	CEBPA/E2F8/RBPJ/FGFR2/ASCL2/BMP7/FZD5/VASH2/OVOL2/CSF2/STK3/ARNT/FBXW8/GRHL2/ZNF568/NCOA1/SOCS3/SP3	18	1
GO:00104631	GO:0010463	mesenchymal cell proliferation	11/2090	44/18870	0.00721843	0.154801	0.141651	SHH/MSX1/WNT5A/FGF9/SYNE1/FGFR2/BMP7/BMPR1A/NFIB/PRRX1/PHF14	11	1
GO:00308501	GO:0030850	prostate gland development	12/2090	50/18870	0.00725043	0.154922	0.141762	ID4/ALOX15B/SHH/WNT5A/TNC/FGFR2/BMP7/FOXA1/NOTCH1/PTCH1/CDKN1B/WDR77	12	1
GO:00064861	GO:0006486	protein glycosylation	33/2090	193/18870	0.00749331	0.157317	0.143953	GALNT3/ST3GAL6/GALNT10/GCNT2/DPY19L3/GALNT12/GCNT4/TET2/KRTCAP2/MAN1C1/TET1/B3GALNT2/B3GNT8/ST6GAL1/GFPT1/B4GAT1/STT3B/DPY19L4/GALNT7/B3GNT9/ST3GAL2/MGAT1/GALNT18/ST3GAL3/STT3A/ALG10B/GALNT11/LARGE2/ALG6/MGAT4A/ALG1/SLC39A8/GALNT2	33	1
GO:00434131	GO:0043413	macromolecule glycosylation	33/2090	193/18870	0.00749331	0.157317	0.143953	GALNT3/ST3GAL6/GALNT10/GCNT2/DPY19L3/GALNT12/GCNT4/TET2/KRTCAP2/MAN1C1/TET1/B3GALNT2/B3GNT8/ST6GAL1/GFPT1/B4GAT1/STT3B/DPY19L4/GALNT7/B3GNT9/ST3GAL2/MGAT1/GALNT18/ST3GAL3/STT3A/ALG10B/GALNT11/LARGE2/ALG6/MGAT4A/ALG1/SLC39A8/GALNT2	33	1
GO:00342191	GO:0034219	carbohydrate transmembrane transport	25/2090	136/18870	0.00749714	0.157317	0.143953	AQP3/SLC2A3/PLA2G1B/C3/AQP1/PRKCI/SLC27A1/MAPK14/SORBS1/AQP7/PID1/BRAF/SLC2A11/GSK3A/SLC25A27/SLC5A3/SLC1A2/SORT1/ASPSCR1/NR4A3/KLF15/NFE2L2/PRKAG2/SLC2A14/SLC2A8	25	1
GO:00609961	GO:0060996	dendritic spine development	19/2090	95/18870	0.00751033	0.157317	0.143953	EFNA1/LRRK2/DOCK10/MEF2C/ARHGAP44/EPHB3/CDKL5/ARC/BAIAP2/CPEB3/CAMK2A/EEF2K/DNM3/TANC2/SDK1/LZTS3/PTPRS/STAU2/DTNBP1	19	1
GO:00322591	GO:0032259	methylation	45/2090	282/18870	0.00761062	0.157317	0.143953	FOS/ASH1L/MTR/SMYD4/MECOM/WDR6/TRMT44/TARBP1/NELFA/PRDM16/SMYD3/EHMT2/ZCCHC4/NSUN7/BMT2/KANSL3/TRMT13/NSD2/GRHL2/AUTS2/NSUN6/KMT5B/KAT8/SETD7/SETD1B/DNMT3A/HEMK1/ARID4B/CAMKMT/TRMT1L/NSUN4/SETDB1/CSKMT/THADA/EEF1AKMT1/TRMO/KMT2D/NSUN3/SETD6/CARNMT1/PRDM5/RBM15/ZMPSTE24/PPM1D/BEND3	45	1
GO:00328721	GO:0032872	regulation of stress-activated MAPK cascade	32/2090	186/18870	0.00763663	0.157317	0.143953	AGER/GADD45G/GADD45B/RASGRP1/DUSP1/MECOM/WNT5A/HIPK3/PER1/AIDA/TNFRSF19/FZD7/UNC5CL/NOD1/RASSF2/STK3/PDCD4/ZC3H12A/TAOK2/DUSP16/HIPK2/MAP3K3/TAOK3/TLR3/GPS2/MAP2K4/NAIP/ZMYND11/MTURN/AMBP/DACT1/MAP4K2	32	1
GO:00002881	GO:0000288	nuclear-transcribed mRNA catabolic process, deadenylation-dependent decay	15/2090	69/18870	0.00763792	0.157317	0.143953	TNRC6B/HNRNPU/ZFP36/TOB1/BTG2/RC3H1/TNRC6A/CPEB3/CNOT6L/TNRC6C/PAN2/PDE12/TENT4A/AGO2/CNOT3	15	1
GO:00073981	GO:0007398	ectoderm development	7/2090	22/18870	0.00767955	0.157317	0.143953	SHH/VPS52/FZD7/BMPR1A/ETS2/EPB41L5/ZBTB7B	7	1
GO:00350891	GO:0035089	establishment of apical/basal cell polarity	7/2090	22/18870	0.00767955	0.157317	0.143953	PTK7/PRKCI/WNT5A/MYO9A/CAMSAP3/OPHN1/FOXJ1	7	1
GO:00902081	GO:0090208	positive regulation of triglyceride metabolic process	7/2090	22/18870	0.00767955	0.157317	0.143953	SLC27A1/AADAC/PLIN5/ABHD5/MFSD2A/GPLD1/NR1H3	7	1
GO:0007379	GO:0007379	segment specification	6/2090	17/18870	0.00769941	0.157317	0.143953	IRX2/IRX3/MLLT3/MTF2/DLL1/IRX1	6	1
GO:19015221	GO:1901522	positive regulation of transcription from RNA polymerase II promoter involved in cellular response to chemical stimulus	6/2090	17/18870	0.00769941	0.157317	0.143953	ATF4/RBPJ/SMAD9/SMAD5/NFE2L2/ATF2	6	1
GO:19058971	GO:1905897	regulation of response to endoplasmic reticulum stress	17/2090	82/18870	0.00771055	0.157317	0.143953	HSPA1A/CLU/LRRK2/ATF6B/HERPUD1/ERP29/SYVN1/SIRT1/PPP1R15B/LPCAT3/EIF2AK3/NFE2L2/USP13/HYOU1/BCL2L11/ATF6/NR1H3	17	1
GO:00469421	GO:0046942	carboxylic acid transport	54/2090	351/18870	0.00789086	0.160438	0.146809	SLC27A3/SLC38A11/FOLR1/PLA2G1B/SLC10A2/ABCD3/ABCC5/SLC27A1/MPC2/SLC7A2/SLC26A9/LYPLA1/SLC26A2/STXBP1/SLC25A29/SLC25A44/CPT1A/SLC19A2/SERINC5/SLC43A3/PLA2G12A/SLC7A8/SLC15A4/SLC7A6/MFSD2A/GABBR1/SLC16A11/SLC16A7/ADORA1/SLC10A7/SLC38A10/VPS54/SLC1A2/SLC7A10/RGS2/SLC43A1/PLA2G4F/SFXN2/SLC6A9/ACSL3/CACNB4/SLC25A17/ABCC4/TRPV1/ABCC6/PER2/SLC43A2/SLC1A4/SLC46A1/SLC16A9/P2RX4/SLC26A11/APBA1/DTNBP1	54	1
GO:00075491	GO:0007549	dosage compensation	9/2090	33/18870	0.00803274	0.161645	0.147914	XIST/HNRNPU/PCGF3/TSIX/JARID2/KANSL3/MSL2/KAT8/RBM15	9	1
GO:0034968	GO:0034968	histone lysine methylation	9/2090	33/18870	0.00803274	0.161645	0.147914	ASH1L/NELFA/SMYD3/EHMT2/KANSL3/AUTS2/KAT8/SETD1B/SETDB1	9	1
GO:19022351	GO:1902235	regulation of endoplasmic reticulum stress-induced intrinsic apoptotic signaling pathway	9/2090	33/18870	0.00803274	0.161645	0.147914	HSPA1A/LRRK2/HERPUD1/ERP29/SYVN1/SIRT1/EIF2AK3/HYOU1/BCL2L11	9	1
GO:00506571	GO:0050657	nucleic acid transport	28/2090	158/18870	0.00809106	0.161711	0.147974	ZFP36/WNK1/RANBP17/SRSF3/HHEX/NUP205/POLDIP3/DDX39B/NXF1/NUP153/SIDT2/SLBP/ARC/SMG7/ATXN2/ALKBH5/NXT2/RFTN1/AHCTF1/SRSF7/THOC2/SIDT1/NPIPA1/GLE1/NUP133/SMG5/XPO5/G3BP2	28	1
GO:00506581	GO:0050658	RNA transport	28/2090	158/18870	0.00809106	0.161711	0.147974	ZFP36/WNK1/RANBP17/SRSF3/HHEX/NUP205/POLDIP3/DDX39B/NXF1/NUP153/SIDT2/SLBP/ARC/SMG7/ATXN2/ALKBH5/NXT2/RFTN1/AHCTF1/SRSF7/THOC2/SIDT1/NPIPA1/GLE1/NUP133/SMG5/XPO5/G3BP2	28	1
GO:00022861	GO:0002286	T cell activation involved in immune response	23/2090	123/18870	0.00817471	0.162829	0.148997	SEMA4A/CD74/HLA-DRA/HLA-DRB1/TMEM98/RORA/IRF4/PRKCZ/RAB27A/IL6R/STAT3/RC3H1/ASCL2/HLA-DMB/ICAM1/TNFSF18/ZC3H12A/ATP7A/RORC/SOCS5/SOCS3/NFKBIZ/ZBTB7B	23	1
GO:00314001	GO:0031400	negative regulation of protein modification process	65/2090	437/18870	0.00825224	0.163818	0.149902	IVNS1ABP/SPRY1/HSPA1A/HSPA1B/CADM1/LRRK2/CEBPA/USP44/DUSP1/HEXIM1/SOX4/FRY/OXR1/WNK1/GNAQ/ARRB2/PRKCZ/HHEX/CRY2/PTPN13/PPP1R1B/HIPK3/IKBKB/PIAS3/AIDA/TSC2/ZFYVE28/TRIM27/PID1/SPAG9/LRP6/SPRED2/C9orf72/ZBED3/RASSF2/PDCD4/SIRT1/CDKN1B/ZC3H12A/RGS2/DUSP16/NXN/PPP1R15B/SLIT2/DEPTOR/SOCS5/HSPB1/GPS2/DCUN1D3/KLF15/DGKQ/TAF1/SH3BP5L/LRRK1/PER2/PRKAG2/CRTAP/SOCS3/PRKCE/SEMA4D/INPP5J/NNT/BEX4/TPPP/DTNBP1	65	1
GO:00158491	GO:0015849	organic acid transport	54/2090	352/18870	0.00834389	0.16508	0.151057	SLC27A3/SLC38A11/FOLR1/PLA2G1B/SLC10A2/ABCD3/ABCC5/SLC27A1/MPC2/SLC7A2/SLC26A9/LYPLA1/SLC26A2/STXBP1/SLC25A29/SLC25A44/CPT1A/SLC19A2/SERINC5/SLC43A3/PLA2G12A/SLC7A8/SLC15A4/SLC7A6/MFSD2A/GABBR1/SLC16A11/SLC16A7/ADORA1/SLC10A7/SLC38A10/VPS54/SLC1A2/SLC7A10/RGS2/SLC43A1/PLA2G4F/SFXN2/SLC6A9/ACSL3/CACNB4/SLC25A17/ABCC4/TRPV1/ABCC6/PER2/SLC43A2/SLC1A4/SLC46A1/SLC16A9/P2RX4/SLC26A11/APBA1/DTNBP1	54	1
GO:00436201	GO:0043620	regulation of DNA-templated transcription in response to stress	10/2090	39/18870	0.00847687	0.166589	0.152437	MUC1/ATF6B/ATF4/RBPJ/JUN/ATF3/ARNT/EGR1/NFE2L2/ATF6	10	1
GO:01200331	GO:0120033	negative regulation of plasma membrane bounded cell projection assembly	10/2090	39/18870	0.00847687	0.166589	0.152437	RAP1GAP/EVL/TBC1D30/ARHGAP24/YAP1/ARHGAP44/CCP110/SLIT2/RAB3IP/KANK1	10	1
GO:00511501	GO:0051150	regulation of smooth muscle cell differentiation	11/2090	45/18870	0.00861898	0.168817	0.154476	EREG/SHH/NFATC3/FGF9/FGFR2/EFEMP2/PDCD4/SIRT1/SMARCD3/SRF/CTH	11	1
GO:00511481	GO:0051148	negative regulation of muscle cell differentiation	15/2090	70/18870	0.00875027	0.170819	0.156308	ID2/EREG/SOX6/SHH/NFATC3/MSX1/FGF9/FZD7/BMPR1A/NOTCH1/GSK3A/PDCD4/RGS2/DLL1/HDAC4	15	1
GO:00305221	GO:0030522	intracellular receptor signaling pathway	54/2090	353/18870	0.00881859	0.171209	0.156665	HSPA1A/HSPA1B/PLCG2/ALOX15B/DDX17/EP300/COLEC12/TSPAN6/NCOA2/LMO3/RORA/NR4A2/THRB/SCGB2A1/CRY2/IKBKB/RXRB/PLIN5/PER1/YAP1/STAT3/SLC15A2/NR1D2/BTK/SLC15A4/ATAT1/FOXA1/NR3C2/NR4A1/NOD1/ASXL1/SIRT1/PUM2/ARID1A/RFTN1/ARNT/ZCCHC3/RORC/TLR3/GPS2/NR4A3/PUM1/GRAMD4/TRIM68/TRIM24/NCOA1/SMARCA4/THRA/UBR5/NR1H3/KMT2D/PTPRS/TNIP2/PRKD1	54	1
GO:00182101	GO:0018210	peptidyl-threonine modification	21/2090	110/18870	0.0088285	0.171209	0.156665	GALNT3/LRRK2/CDC42BPA/WNK1/WNT5A/CAMK2D/HIPK3/UBE2K/DYRK1A/SPRED2/CAMK2A/GSK3A/HIPK2/DGKQ/TAF1/PRKAG2/GALNT11/GALNT2/ATF2/PRKD1/HIPK4	21	1
GO:00157481	GO:0015748	organophosphate ester transport	27/2090	152/18870	0.00890638	0.172151	0.157527	ABCA4/NPC2/ATP11A/SLC25A16/GJB1/ABCC5/ATP10A/SCP2/ATP8A1/SLC35B3/TMEM41B/ATP8A2/MFSD2A/SLC33A1/ATP10D/XKR9/SLC25A17/ABCC4/ABCC6/SLC25A23/APOA1/CLPTM1L/CD47/SLC25A4/SLC25A33/SLC25A42/C2CD2L	27	1
GO:19046591	GO:1904659	glucose transmembrane transport	22/2090	117/18870	0.00894533	0.172337	0.157697	SLC2A3/PLA2G1B/C3/PRKCI/SLC27A1/MAPK14/SORBS1/PID1/BRAF/SLC2A11/GSK3A/SLC25A27/SLC5A3/SLC1A2/SORT1/ASPSCR1/NR4A3/KLF15/NFE2L2/PRKAG2/SLC2A14/SLC2A8	22	1
GO:00313651	GO:0031365	N-terminal protein amino acid modification	8/2090	28/18870	0.0090879	0.173235	0.158519	EP300/SOX4/KAT2B/NAA16/HHAT/METAP2/CREBBP/PPM1B	8	1
GO:00605121	GO:0060512	prostate gland morphogenesis	8/2090	28/18870	0.0090879	0.173235	0.158519	ID4/SHH/WNT5A/TNC/FGFR2/BMP7/FOXA1/NOTCH1	8	1
GO:00609641	GO:0060964	regulation of miRNA-mediated gene silencing	8/2090	28/18870	0.0090879	0.173235	0.158519	ZFP36/STAT3/LIMD1/WTIP/PUM2/AJUBA/PUM1/ZMPSTE24	8	1
GO:00466311	GO:0046631	alpha-beta T cell activation	31/2090	181/18870	0.00910989	0.173235	0.158519	SEMA4A/AGER/HLA-DRA/HLA-DRB1/TMEM98/SHH/TOX/CD55/RORA/IRF4/PRKCZ/IL6R/STAT3/RC3H1/CDH26/ASCL2/CD83/BRAF/TNFSF18/HFE/ZC3H12A/HSPH1/ATP7A/RORC/SOCS5/ITPKB/SOCS3/NFKBIZ/ZBTB7B/ATF2/TYK2	31	1
GO:00714531	GO:0071453	cellular response to oxygen levels	30/2090	174/18870	0.00928151	0.175929	0.160984	AQP3/MALAT1/DDAH1/AQP1/FOS/MDM4/ATF4/SLC29A1/RORA/RBPJ/FGFR2/BMP7/NOTCH1/MIEF1/EEF2K/SIRT1/CDKN1B/HIPK2/AJUBA/ATP7A/CYSLTR1/EGR1/VASN/DNMT3A/NFE2L2/HYOU1/PRKCE/ATP6V0A2/ATF2/DDR2	30	1
GO:00463231	GO:0046323	glucose import	16/2090	77/18870	0.00935312	0.176627	0.161622	SLC2A3/PLA2G1B/PRKCI/SLC27A1/MAPK14/SORBS1/PID1/GSK3A/SLC25A27/SLC1A2/SORT1/ASPSCR1/KLF15/NFE2L2/PRKAG2/SLC2A14	16	1
GO:19021151	GO:1902115	regulation of organelle assembly	36/2090	218/18870	0.00938051	0.176627	0.161622	TAPT1/HSPA1A/HSPA1B/LRRK2/HNRNPU/SDC4/TBC1D30/RNF4/KAT2B/YAP1/RNF5/PTPRD/CDKL5/CSF2/CCP110/HTT/SEC22B/C9orf72/CNOT6L/EHMT2/RAB3GAP2/CNTROB/MTMR3/PIKFYVE/ARHGEF9/TBC1D14/MTM1/PAN2/ARHGEF5/SNX4/C10orf90/DCDC2/ODF2/PTPRS/G3BP2/TMEM39A	36	1
GO:00421581	GO:0042158	lipoprotein biosynthetic process	19/2090	97/18870	0.00940847	0.176627	0.161622	PIGG/ZDHHC13/HHAT/GLUL/ZDHHC11/RAB3GAP2/PIGA/ZDHHC16/PGAP3/PIGQ/ZDHHC17/ZDHHC8/GPAA1/PIGM/ZDHHC11B/ZDHHC1/PPM1B/APOA1/SLC30A5	19	1
GO:00311021	GO:0031102	neuron projection regeneration	13/2090	58/18870	0.00967444	0.181041	0.165662	FOLR1/SCARF1/CERS2/MTR/TNC/NREP/BRAF/RTN4RL1/PUM2/PRRX1/RGMA/PTPRS/RTN4RL2	13	1
GO:00076231	GO:0007623	circadian rhythm	34/2090	204/18870	0.00989333	0.182597	0.167086	ID2/ID4/HNRNPU/EP300/ID3/NCOA2/ZFHX3/ATF4/GNAQ/RORA/CRY2/PER1/PER3/NR1D2/GFPT1/MAGED1/MAPK10/NKX2-1/CRTC1/DYRK1A/CSF2/FBXW11/CIART/ADORA1/EGR3/SIRT1/BTBD9/RORC/EGR1/TIMELESS/PER2/NR1H3/CIPC/ADRB1	34	1
GO:00031741	GO:0003174	mitral valve development	5/2090	13/18870	0.00994401	0.182597	0.167086	EFNA1/SOX4/BMPR1A/NOTCH1/AXIN2	5	1
GO:00158511	GO:0015851	nucleobase transport	5/2090	13/18870	0.00994401	0.182597	0.167086	SLC28A2/SLC29A1/SLC43A3/SLC25A4/SLC29A2	5	1
GO:00459161	GO:0045916	negative regulation of complement activation	5/2090	13/18870	0.00994401	0.182597	0.167086	C4BPA/CD55/C4BPB/A2M/SUSD4	5	1
GO:19029021	GO:1902902	negative regulation of autophagosome assembly	5/2090	13/18870	0.00994401	0.182597	0.167086	LRRK2/SEC22B/EHMT2/MTM1/TMEM39A	5	1
GO:2000317	GO:2000317	negative regulation of T-helper 17 type immune response	5/2090	13/18870	0.00994401	0.182597	0.167086	RC3H1/ASCL2/TNFSF18/ZC3H12A/ZBTB7B	5	1
GO:19024751	GO:1902475	L-alpha-amino acid transmembrane transport	15/2090	71/18870	0.00998724	0.182819	0.167289	SLC38A11/SLC7A2/SLC25A29/SLC7A8/SLC15A4/SLC7A6/SLC38A10/SLC1A2/SLC7A10/RGS2/SLC43A1/SLC6A9/PER2/SLC43A2/SLC1A4	15	1
GO:00311031	GO:0031103	axon regeneration	12/2090	52/18870	0.0100192	0.182835	0.167303	FOLR1/SCARF1/CERS2/MTR/TNC/NREP/BRAF/RTN4RL1/PUM2/RGMA/PTPRS/RTN4RL2	12	1
GO:00064971	GO:0006497	protein lipidation	18/2090	91/18870	0.0102111	0.184494	0.168821	PIGG/ZDHHC13/HHAT/GLUL/ZDHHC11/RAB3GAP2/PIGA/ZDHHC16/PGAP3/PIGQ/ZDHHC17/ZDHHC8/GPAA1/PIGM/ZDHHC11B/ZDHHC1/PPM1B/SLC30A5	18	1
GO:00069841	GO:0006984	ER-nucleus signaling pathway	11/2090	46/18870	0.0102208	0.184494	0.168821	ATF6B/SREBF2/INSIG1/ATF4/TMCO1/PPP1R15B/EIF2AK3/NFE2L2/ATF6/SCAP/ZBTB7B	11	1
GO:00163111	GO:0016311	dephosphorylation	47/2090	302/18870	0.0102278	0.184494	0.168821	PTPRZ1/DUSP1/TNS2/SACM1L/PTPRG/HSP90AB1/PPM1N/CRY2/PTPN13/PPP1R1B/IKBKB/PTPN3/PPP2R5A/DLC1/MEF2C/PLPP5/GPLD1/PTPRD/FBXW11/HTT/PLPPR1/ADORA1/INPPL1/SMG7/MTMR3/PTPRM/DUSP16/PPP1R15B/PLPPR2/MTMR4/INPP5B/PDP2/MTM1/SYNJ1/PPP2R1B/PPTC7/UBLCP1/PTP4A3/PPM1B/SPPL3/THNSL2/INPP5A/SEMA4D/INPP5J/PTPRS/SMG5/PPM1D	47	1
GO:00511681	GO:0051168	nuclear export	29/2090	168/18870	0.0102357	0.184494	0.168821	ATXN1/RAPGEF3/WNK1/RANBP17/AHCYL1/SRSF3/HHEX/POLDIP3/DDX39B/NXF1/NUP153/CCHCR1/UHMK1/SMG7/STRADA/CDKN1B/DUSP16/ALKBH5/XPO4/NXT2/EGR2/XPO7/THOC2/GLE1/DNAJC27/NUP133/SMG5/XPO5/PRKD1	29	1
GO:00512361	GO:0051236	establishment of RNA localization	28/2090	161/18870	0.0104079	0.187023	0.171136	ZFP36/WNK1/RANBP17/SRSF3/HHEX/NUP205/POLDIP3/DDX39B/NXF1/NUP153/SIDT2/SLBP/ARC/SMG7/ATXN2/ALKBH5/NXT2/RFTN1/AHCTF1/SRSF7/THOC2/SIDT1/NPIPA1/GLE1/NUP133/SMG5/XPO5/G3BP2	28	1
GO:00060891	GO:0006089	lactate metabolic process	6/2090	18/18870	0.0104838	0.187421	0.1715	LDHB/MRS2/PFKFB2/LDHC/LDHD/PER2	6	1
GO:01500631	GO:0150063	visual system development	59/2090	395/18870	0.0104938	0.187421	0.1715	PBX1/NECTIN3/SPRY1/AQP5/FREM2/MEGF11/C3/CPAMD8/TSPAN12/AQP1/SHH/PRKCI/RDH10/NFIA/PBX2/ATF4/DIO3/EFEMP1/THRB/WNT5A/PRICKLE1/GDF11/FGF9/STAT3/ATP8A2/BMP7/SOX2/MFSD2A/SIPA1L3/FZD5/NOTCH1/NFIB/WDR19/DLL4/FZD4/SPRED2/HSF4/ZDHHC16/PTPRM/CDKN1B/CC2D2A/TMEM135/HIPK2/SMARCD3/SRF/GRHL2/DLL1/SIX5/KDM2B/VSTM4/SDK1/SMARCA4/ATF6/PYGO2/SP3/ZHX2/STAU2/BLOC1S3/DTNBP1	59	1
GO:00600421	GO:0060042	retina morphogenesis in camera-type eye	14/2090	65/18870	0.0106058	0.188305	0.172309	NECTIN3/MEGF11/TSPAN12/DIO3/THRB/STAT3/ATP8A2/MFSD2A/NOTCH1/PTPRM/HIPK2/DLL1/SDK1/ZHX2	14	1
GO:00510561	GO:0051056	regulation of small GTPase mediated signal transduction	46/2090	295/18870	0.0106074	0.188305	0.172309	ARHGEF2/SPRY1/RAP1GAP/RASGRP1/ARHGAP31/ARHGEF1/RALGAPA2/RGL2/F11R/DOCK8/DENND3/RASGRF1/SYDE2/ARHGAP40/ARHGAP24/SRGAP3/DLC1/TSC2/KBTBD7/MYO9A/ARHGAP44/RALGPS1/SIPA1L3/NOTCH1/OPHN1/LZTR1/CGNL1/ARHGEF11/ARHGEF9/ARHGEF19/SLIT2/STK19/ARHGEF17/AUTS2/FAM13B/ARHGEF5/ARHGDIB/SYNGAP1/APOA1/ARAP1/ITPKB/SCAI/MCF2L/KANK1/VAV3/PLEKHG4	46	1
GO:00714561	GO:0071456	cellular response to hypoxia	26/2090	147/18870	0.0106915	0.189227	0.173153	AQP3/MALAT1/DDAH1/AQP1/FOS/MDM4/SLC29A1/RORA/RBPJ/FGFR2/BMP7/NOTCH1/MIEF1/SIRT1/CDKN1B/HIPK2/AJUBA/ATP7A/EGR1/VASN/DNMT3A/NFE2L2/HYOU1/PRKCE/ATF2/DDR2	26	1
GO:00900901	GO:0090090	negative regulation of canonical Wnt signaling pathway	25/2090	140/18870	0.0107946	0.190478	0.174297	SHH/TMEM64/TLE4/MAPK14/WNT5A/PRICKLE1/RBMS3/SOX2/NOTCH1/LIMD1/ZNRF3/TMEM170B/GSK3A/SHISA6/AXIN2/STK3/MLLT3/SFRP5/CCDC88C/EGR1/SCYL2/NOTUM/TLE2/DACT1/JADE1	25	1
GO:00065751	GO:0006575	cellular modified amino acid metabolic process	23/2090	126/18870	0.0108973	0.191714	0.175429	FOLR1/CKB/CRYM/DUOX1/PRODH/GATM/MTR/DUOXA1/SLC27A1/DIO3/GCNT4/CPT1A/SERINC5/CPQ/MTHFR/MFSD2A/HPN/ACADM/ALDH9A1/LPCAT3/CTSK/ACADL/SLC46A1	23	1
GO:00424031	GO:0042403	thyroid hormone metabolic process	8/2090	29/18870	0.0113571	0.197454	0.18068	CRYM/DUOX1/DUOXA1/DIO3/GCNT4/CPQ/HPN/CTSK	8	1
GO:19003681	GO:1900368	regulation of post-transcriptional gene silencing by regulatory ncRNA	8/2090	29/18870	0.0113571	0.197454	0.18068	ZFP36/STAT3/LIMD1/WTIP/PUM2/AJUBA/PUM1/ZMPSTE24	8	1
GO:00602601	GO:0060260	regulation of transcription initiation by RNA polymerase II	15/2090	72/18870	0.011358	0.197454	0.18068	HNF1B/ZNF451/TAF8/TAF13/MDC1/SRF/TAF11/ERCC6/TAF1/MED26/NFKB1/PWWP2A/MED20/THRA/PPM1D	15	1
GO:00995181	GO:0099518	vesicle cytoskeletal trafficking	15/2090	72/18870	0.011358	0.197454	0.18068	RASGRP1/FNBP1L/KIF1C/PRKCZ/KIF13A/SYBU/TRIM46/TRAK2/FBXW11/HTT/MYO1B/TANC2/FYCO1/BLOC1S3/DTNBP1	15	1
GO:00328691	GO:0032869	cellular response to insulin stimulus	34/2090	206/18870	0.0114194	0.197936	0.181121	PLA2G1B/PRKCI/NCOA2/TNS2/INSIG1/GRB14/SLC27A1/SNX5/PDK4/PRKCZ/KAT2B/SORBS1/ADIPOR1/TSC2/PID1/GAB1/GPLD1/SIK2/BAIAP2/GSK3A/EEF2K/SIRT1/IDE/VWA2/RAB13/PIK3R3/NCOA1/NCOA5/EIF4EBP2/SOCS3/SLC25A33/KANK1/ZBTB7B/SLC2A8	34	1
GO:00066941	GO:0006694	steroid biosynthetic process	31/2090	184/18870	0.0114706	0.198238	0.181398	PBX1/ASAH1/HSD17B6/HMGCS1/ABCD3/SREBF2/INSIG1/SCP2/HMGCR/SQLE/DHCR24/IDI1/CYP39A1/CYB5R1/MALRD1/HSD17B7/SDR42E1/SIRT1/STARD4/EGR1/ARV1/LPCAT3/DGKQ/CYP27A1/PRKAG2/ACBD3/APOA1/NFKB1/LBR/IDI2/SCAP	31	1
GO:19016171	GO:1901617	organic hydroxy compound biosynthetic process	40/2090	251/18870	0.0115871	0.199499	0.182552	ASAH1/PLCG2/ALOX15B/HMGCS1/ABCD3/SPTLC2/SREBF2/INSIG1/SCP2/NR4A2/WNT5A/HMGCR/SQLE/DHCR24/IDI1/LDHC/CYP39A1/CYB5R1/MALRD1/HSD17B7/QDPR/SIRT1/ATP7A/STARD4/ARV1/LPCAT3/DGKQ/CYP27A1/PER2/PRKAG2/SPR/APOA1/NFKB1/LBR/IPMK/ITPKB/IDI2/PPIP5K2/SCAP/ALDH2	40	1
GO:00466201	GO:0046620	regulation of organ growth	19/2090	99/18870	0.0116734	0.199499	0.182552	WWC1/WWC2/TGFBR3/FLVCR1/MAPK14/JARID2/RBPJ/YAP1/FGF9/MEF2C/FGFR2/BMPR1A/NOTCH1/WWC3/GSK3A/STK3/RGS2/IL7/BCL2L11	19	1
GO:00450581	GO:0045058	T cell selection	12/2090	53/18870	0.0116793	0.199499	0.182552	CD74/SHH/TOX/IRF4/IL6R/STAT3/BRAF/TNFSF18/SRF/ITPKB/SOCS3/THEMIS	12	1
GO:00901751	GO:0090175	regulation of establishment of planar polarity	12/2090	53/18870	0.0116793	0.199499	0.182552	PKHD1/PTK7/WNT5A/PRICKLE1/FZD7/VANGL2/ZNRF3/MLLT3/FZD2/ARHGEF19/DVL3/DACT1	12	1
GO:00510281	GO:0051028	mRNA transport	23/2090	127/18870	0.0119521	0.203336	0.186063	ZFP36/WNK1/RANBP17/SRSF3/HHEX/NUP205/POLDIP3/DDX39B/NXF1/NUP153/SLBP/ARC/SMG7/ALKBH5/NXT2/AHCTF1/SRSF7/THOC2/NPIPA1/GLE1/NUP133/SMG5/G3BP2	23	1
GO:00086451	GO:0008645	hexose transmembrane transport	22/2090	120/18870	0.0119731	0.203336	0.186063	SLC2A3/PLA2G1B/C3/PRKCI/SLC27A1/MAPK14/SORBS1/PID1/BRAF/SLC2A11/GSK3A/SLC25A27/SLC5A3/SLC1A2/SORT1/ASPSCR1/NR4A3/KLF15/NFE2L2/PRKAG2/SLC2A14/SLC2A8	22	1
GO:00903111	GO:0090311	regulation of protein deacetylation	9/2090	35/18870	0.0120152	0.203462	0.186178	EP300/FRY/KAT2B/DYRK1A/SPRED2/SIRT1/NDN/BEX4/TPPP	9	1
GO:00901811	GO:0090181	regulation of cholesterol metabolic process	10/2090	41/18870	0.0121908	0.205842	0.188356	FMO5/SREBF2/TTC39B/STARD4/ARV1/LPCAT3/DGKQ/ACADL/APOA1/SCAP	10	1
GO:00512161	GO:0051216	cartilage development	34/2090	207/18870	0.0122516	0.206277	0.188754	FGFR3/TAPT1/COL27A1/SOX6/MGP/PBXIP1/NFIA/SLC26A2/MSX1/EFEMP1/MAPK14/WNT5A/FGF9/MEF2C/BMP7/GPLD1/BMPR1A/NFIB/SERPINH1/AXIN2/SMAD5/ZNF219/ATP7A/CHADL/SRF/PRRX1/EIF2AK3/CTSK/IFT80/FGF18/SOX5/THRA/ATF2/ZMPSTE24	34	1
GO:00016541	GO:0001654	eye development	58/2090	391/18870	0.0126996	0.211776	0.193786	PBX1/NECTIN3/SPRY1/AQP5/FREM2/MEGF11/CPAMD8/TSPAN12/AQP1/SHH/PRKCI/RDH10/NFIA/PBX2/ATF4/DIO3/EFEMP1/THRB/WNT5A/PRICKLE1/GDF11/FGF9/STAT3/ATP8A2/BMP7/SOX2/MFSD2A/SIPA1L3/FZD5/NOTCH1/NFIB/WDR19/DLL4/FZD4/SPRED2/HSF4/ZDHHC16/PTPRM/CDKN1B/CC2D2A/TMEM135/HIPK2/SMARCD3/SRF/GRHL2/DLL1/SIX5/KDM2B/VSTM4/SDK1/SMARCA4/ATF6/PYGO2/SP3/ZHX2/STAU2/BLOC1S3/DTNBP1	58	1
GO:00324361	GO:0032436	positive regulation of proteasomal ubiquitin-dependent protein catabolic process	18/2090	93/18870	0.0127323	0.211776	0.193786	HSPA1A/HSPA1B/CLU/LRRK2/CEBPA/RNF144B/PRICKLE1/ARIH1/HERPUD1/GSK3A/RNF180/AXIN2/FBXW8/SOCS5/COP1/TAF1/NFE2L2/ZYG11B	18	1
GO:00605711	GO:0060571	morphogenesis of an epithelial fold	7/2090	24/18870	0.0127987	0.211776	0.193786	SHH/RDH10/WNT5A/FGFR2/BMP7/OVOL2/CECR2	7	1
GO:00609071	GO:0060907	positive regulation of macrophage cytokine production	7/2090	24/18870	0.0127987	0.211776	0.193786	CD74/PLCG2/WNT5A/NOD1/SIRT1/MAPKAPK2/TLR3	7	1
GO:00611621	GO:0061162	establishment of monopolar cell polarity	7/2090	24/18870	0.0127987	0.211776	0.193786	PTK7/PRKCI/WNT5A/MYO9A/CAMSAP3/OPHN1/FOXJ1	7	1
GO:20010261	GO:2001026	regulation of endothelial cell chemotaxis	7/2090	24/18870	0.0127987	0.211776	0.193786	LGMN/NOTCH1/HSPB1/FGF18/P2RX4/FGFR1/PRKD1	7	1
GO:00066951	GO:0006695	cholesterol biosynthetic process	13/2090	60/18870	0.0128666	0.211776	0.193786	HMGCS1/SREBF2/INSIG1/HMGCR/DHCR24/IDI1/HSD17B7/ARV1/LPCAT3/APOA1/LBR/IDI2/SCAP	13	1
GO:19026531	GO:1902653	secondary alcohol biosynthetic process	13/2090	60/18870	0.0128666	0.211776	0.193786	HMGCS1/SREBF2/INSIG1/HMGCR/DHCR24/IDI1/HSD17B7/ARV1/LPCAT3/APOA1/LBR/IDI2/SCAP	13	1
GO:00427521	GO:0042752	regulation of circadian rhythm	21/2090	114/18870	0.0131528	0.215882	0.197543	ID2/ZFHX3/GNAQ/RORA/CRY2/PER1/PER3/NR1D2/MAGED1/MAPK10/NKX2-1/CRTC1/CSF2/FBXW11/ADORA1/RORC/TIMELESS/PER2/NR1H3/CIPC/ADRB1	21	1
GO:00442421	GO:0044242	cellular lipid catabolic process	36/2090	223/18870	0.0132116	0.215996	0.197647	NEU1/ASAH1/PLCG2/ABCD3/ACOXL/SCP2/IVD/FAAH/HSD17B4/CPT1A/ACOX3/AADAC/PLIN5/ABHD5/PNPLA7/GDE1/MFSD2A/GPLD1/GDPD1/BDH2/PCCA/ACADM/VPS54/PLA2G4F/ECHDC2/PEX2/SLC25A17/ACADL/NUDT7/HADH/GBA2/MCEE/ACADS/TYSND1/PEX13/DECR1	36	1
GO:20001421	GO:2000142	regulation of DNA-templated transcription initiation	16/2090	80/18870	0.013445	0.215996	0.197647	HNF1B/ZNF451/JUN/TAF8/TAF13/MDC1/SRF/TAF11/ERCC6/TAF1/MED26/NFKB1/PWWP2A/MED20/THRA/PPM1D	16	1
GO:00069131	GO:0006913	nucleocytoplasmic transport	50/2090	330/18870	0.013515	0.215996	0.197647	IER3/LRRK2/ATXN1/EP300/SHH/RAPGEF3/WNK1/PPP1R10/RANBP17/AHCYL1/MAPK14/SRSF3/HHEX/CRY2/NUP205/PRICKLE1/FGF9/STAT3/POLDIP3/DDX39B/NXF1/TSC2/NUP153/CCHCR1/UHMK1/NOTCH1/SMG7/STK3/STRADA/CDKN1B/ZC3H12A/DUSP16/ALKBH5/XPO4/NXT2/AHCTF1/EGR2/IPO9/XPO7/THOC2/FAM53A/GLE1/DNAJC27/UBR5/RPAIN/NUP133/SMG5/XPO5/ATF2/PRKD1	50	1
GO:00511691	GO:0051169	nuclear transport	50/2090	330/18870	0.013515	0.215996	0.197647	IER3/LRRK2/ATXN1/EP300/SHH/RAPGEF3/WNK1/PPP1R10/RANBP17/AHCYL1/MAPK14/SRSF3/HHEX/CRY2/NUP205/PRICKLE1/FGF9/STAT3/POLDIP3/DDX39B/NXF1/TSC2/NUP153/CCHCR1/UHMK1/NOTCH1/SMG7/STK3/STRADA/CDKN1B/ZC3H12A/DUSP16/ALKBH5/XPO4/NXT2/AHCTF1/EGR2/IPO9/XPO7/THOC2/FAM53A/GLE1/DNAJC27/UBR5/RPAIN/NUP133/SMG5/XPO5/ATF2/PRKD1	50	1
GO:00108831	GO:0010883	regulation of lipid storage	12/2090	54/18870	0.0135429	0.215996	0.197647	C3/SREBF2/TTC39B/CPT1A/PLIN5/ABHD5/SIRT1/ZC3H12A/NFKB1/NR1H3/FITM2/FTO	12	1
GO:00488631	GO:0048863	stem cell differentiation	39/2090	246/18870	0.0136027	0.215996	0.197647	SEMA4A/TAPT1/SOX6/FOLR1/HNRNPU/ZFP36/SHH/RDH10/HNF1B/MSX1/MAPK14/JARID2/RBPJ/PRICKLE1/CHD3/YAP1/STAT3/MEF2C/FGFR2/BMP7/BMPR1A/FOXA1/NOTCH1/OVOL2/LRP6/MLLT3/GATAD2B/SRF/MTF2/PUM1/NFE2L2/A2M/SOX5/SEMA3G/SEMA4D/SEMA3F/SETD6/YTHDF2/KLHL12	39	1
GO:00068651	GO:0006865	amino acid transport	26/2090	150/18870	0.0137483	0.215996	0.197647	SLC38A11/SLC7A2/STXBP1/SLC25A29/SLC25A44/SERINC5/SLC7A8/SLC15A4/SLC7A6/GABBR1/ADORA1/SLC38A10/VPS54/SLC1A2/SLC7A10/RGS2/SLC43A1/SFXN2/SLC6A9/CACNB4/TRPV1/PER2/SLC43A2/SLC1A4/APBA1/DTNBP1	26	1
GO:00105081	GO:0010508	positive regulation of autophagy	26/2090	150/18870	0.0137483	0.215996	0.197647	LRRK2/SPTLC2/DAPK1/TRIM38/TP53INP1/TSC2/TRIM13/HTT/GSK3A/C9orf72/ORMDL3/NOD1/RAB3GAP2/SIRT1/ZC3H12A/DEPTOR/HSPB8/TRIM68/USP20/FYCO1/SNX4/ATF6/SLC25A4/TRIM23/NPRL2/PRKD1	26	1
GO:00016551	GO:0001655	urogenital system development	14/2090	67/18870	0.0138094	0.215996	0.197647	PBX1/ID4/ALOX15B/SHH/WNT5A/TNC/FGFR2/BMP7/FOXA1/NOTCH1/EPHB3/PTCH1/CDKN1B/WDR77	14	1
GO:00158671	GO:0015867	ATP transport	6/2090	19/18870	0.0139129	0.215996	0.197647	SLC25A17/ABCC6/SLC25A23/CD47/SLC25A4/SLC25A42	6	1
GO:0021692	GO:0021692	cerebellar Purkinje cell layer morphogenesis	6/2090	19/18870	0.0139129	0.215996	0.197647	RORA/ATP7A/DLL1/TTC21B/COQ8B/SLC25A46	6	1
GO:00456231	GO:0045623	negative regulation of T-helper cell differentiation	6/2090	19/18870	0.0139129	0.215996	0.197647	RC3H1/ASCL2/TNFSF18/ZC3H12A/SOCS5/ZBTB7B	6	1
GO:00611581	GO:0061158	3'-UTR-mediated mRNA destabilization	6/2090	19/18870	0.0139129	0.215996	0.197647	ZFP36/RC3H1/CPEB3/PUM2/ZC3H12A/PUM1	6	1
GO:19002421	GO:1900242	regulation of synaptic vesicle endocytosis	6/2090	19/18870	0.0139129	0.215996	0.197647	LRRK2/ABCA13/OPHN1/BTBD9/DGKQ/VAMP4	6	1
GO:00105751	GO:0010575	positive regulation of vascular endothelial growth factor production	8/2090	30/18870	0.0140177	0.215996	0.197647	C5/C3/IL6ST/ATF4/RORA/HPSE/ARNT/EIF2AK3	8	1
GO:00601471	GO:0060147	regulation of post-transcriptional gene silencing	8/2090	30/18870	0.0140177	0.215996	0.197647	ZFP36/STAT3/LIMD1/WTIP/PUM2/AJUBA/PUM1/ZMPSTE24	8	1
GO:00060471	GO:0006047	UDP-N-acetylglucosamine metabolic process	5/2090	14/18870	0.0140787	0.215996	0.197647	GFPT1/UAP1/MGAT1/SLC35A3/GNPDA2	5	1
GO:0010867	GO:0010867	positive regulation of triglyceride biosynthetic process	5/2090	14/18870	0.0140787	0.215996	0.197647	SLC27A1/PLIN5/MFSD2A/GPLD1/NR1H3	5	1
GO:00158031	GO:0015803	branched-chain amino acid transport	5/2090	14/18870	0.0140787	0.215996	0.197647	SLC25A44/SLC7A8/SLC7A6/SLC43A1/SLC43A2	5	1
GO:0032252	GO:0032252	secretory granule localization	5/2090	14/18870	0.0140787	0.215996	0.197647	RASGRP1/KIF1C/SYBU/TRIM46/TANC2	5	1
GO:0045059	GO:0045059	positive thymic T cell selection	5/2090	14/18870	0.0140787	0.215996	0.197647	CD74/SHH/TOX/SRF/ITPKB	5	1
GO:0071415	GO:0071415	cellular response to purine-containing compound	5/2090	14/18870	0.0140787	0.215996	0.197647	RYR2/RYR1/GSTM2/TRPM2/SELENON	5	1
GO:19010291	GO:1901029	negative regulation of mitochondrial outer membrane permeabilization involved in apoptotic signaling pathway	5/2090	14/18870	0.0140787	0.215996	0.197647	IER3/HSPA1A/MPV17L/TMEM14A/SLC25A4	5	1
GO:1901160	GO:1901160	primary amino compound metabolic process	5/2090	14/18870	0.0140787	0.215996	0.197647	GDE1/RNF180/BTBD9/ATP7A/ALDH2	5	1
GO:20010531	GO:2001053	regulation of mesenchymal cell apoptotic process	5/2090	14/18870	0.0140787	0.215996	0.197647	SHH/HNF1B/MSX1/SYNE1/BMP7	5	1
GO:00488801	GO:0048880	sensory system development	59/2090	401/18870	0.0141189	0.216049	0.197696	PBX1/NECTIN3/SPRY1/AQP5/FREM2/MEGF11/C3/CPAMD8/TSPAN12/AQP1/SHH/PRKCI/RDH10/NFIA/PBX2/ATF4/DIO3/EFEMP1/THRB/WNT5A/PRICKLE1/GDF11/FGF9/STAT3/ATP8A2/BMP7/SOX2/MFSD2A/SIPA1L3/FZD5/NOTCH1/NFIB/WDR19/DLL4/FZD4/SPRED2/HSF4/ZDHHC16/PTPRM/CDKN1B/CC2D2A/TMEM135/HIPK2/SMARCD3/SRF/GRHL2/DLL1/SIX5/KDM2B/VSTM4/SDK1/SMARCA4/ATF6/PYGO2/SP3/ZHX2/STAU2/BLOC1S3/DTNBP1	59	1
GO:00467851	GO:0046785	microtubule polymerization	18/2090	94/18870	0.0141646	0.216185	0.19782	HSPA1A/HSPA1B/TPPP3/RANBP9/SLAIN2/PDE4DIP/FGF13/CAMSAP3/DYRK1A/SLAIN1/CLASP2/CDKN1B/CAMSAP2/CCDC57/HAUS3/GBA2/TBCD/TPPP	18	1
GO:00987271	GO:0098727	maintenance of cell number	31/2090	187/18870	0.014307	0.217366	0.198901	SOX4/HNF1B/BICRAL/RBPJ/YAP1/STAT3/SMARCA2/ASCL2/BMP7/TET1/SOX2/FZD7/BMPR1A/BCL7A/NOTCH1/BRAF/NFIB/MMP24/ARID1A/SALL4/MTF2/DLL1/PRRX1/BICRA/ARID4B/KDM2B/SMARCA4/CNOT3/ZHX2/SETD6/SELENON	31	1
GO:00487621	GO:0048762	mesenchymal cell differentiation	41/2090	262/18870	0.0143285	0.217366	0.198901	EFNA1/SEMA4A/TAPT1/SPRY1/FOLR1/DDX17/GCNT2/SHH/RDH10/FOXA2/TGFBR3/MSX1/WNT5A/RBPJ/ADIPOR1/MEF2C/FGFR2/BMP7/NKX2-1/BMPR1A/FOXA1/NOTCH1/HPN/OVOL2/LRP6/SPRED2/AXIN2/CLASP2/CUL7/PDCD4/EPB41L5/AKNA/VASN/PTK2/USF3/SLC39A10/SEMA3G/SEMA4D/FGFR1/SEMA3F/KLHL12	41	1
GO:00906301	GO:0090630	activation of GTPase activity	20/2090	108/18870	0.0144453	0.217366	0.198901	RAP1GAP/RASGRP1/RALGAPA2/TBC1D30/RASGRF1/SYDE2/ARHGAP24/SGSM1/SGSM2/SIPA1L3/PIP5K1A/TBC1D8B/TBC1D14/ARHGEF19/USP6NL/AGAP6/TBC1D17/ARHGEF5/FOXJ1/TBC1D22B	20	1
GO:00060401	GO:0006040	amino sugar metabolic process	10/2090	42/18870	0.0144528	0.217366	0.198901	ALDH1A1/CHST7/ST6GAL1/GFPT1/UAP1/MGAT1/FN3K/SLC35A3/OVGP1/GNPDA2	10	1
GO:01404671	GO:0140467	integrated stress response signaling	10/2090	42/18870	0.0144528	0.217366	0.198901	CEBPA/FOS/ATF4/MAP3K20/CEBPD/JUN/PPP1R15B/EIF2AK3/NFE2L2/OMA1	10	1
GO:00550231	GO:0055023	positive regulation of cardiac muscle tissue growth	9/2090	36/18870	0.0144845	0.217366	0.198901	TGFBR3/MAPK14/RBPJ/YAP1/FGF9/MEF2C/FGFR2/BMPR1A/NOTCH1	9	1
GO:00075851	GO:0007585	respiratory gaseous exchange by respiratory system	15/2090	74/18870	0.0145379	0.217366	0.198901	SFTPC/SFTPA1/SFTPD/TNNC1/NR4A2/CFAP221/ELN/ADORA1/SLC5A3/HIPK2/CYSLTR1/NDN/GLS/FTO/SELENON	15	1
GO:00456691	GO:0045669	positive regulation of osteoblast differentiation	15/2090	74/18870	0.0145379	0.217366	0.198901	CEBPA/IL6ST/YAP1/IL6R/MEF2C/CEBPD/BMP7/BMPR1A/SMAD5/NELL1/LRP3/ZHX3/NPNT/DDR2/PRKD1	15	1
GO:00066111	GO:0006611	protein export from nucleus	13/2090	61/18870	0.0147393	0.219817	0.201144	RAPGEF3/RANBP17/AHCYL1/CCHCR1/UHMK1/STRADA/DUSP16/XPO4/EGR2/XPO7/DNAJC27/XPO5/PRKD1	13	1
GO:00451651	GO:0045165	cell fate commitment	44/2090	286/18870	0.015271	0.22717	0.207873	ARHGEF2/ID2/SOX6/SHH/NFIA/FOXA2/HNF1B/TOX/IRF4/WNT5A/FGF13/RBPJ/CHD3/IL6R/STAT3/MEF2C/FGFR2/MNX1/SOX2/FZD7/NKX2-1/BMPR1A/FOXA1/NOTCH1/BRAF/SPDEF/NFIB/DLL4/TNFSF18/PTCH1/TEAD3/ETS2/EHMT2/SMAD5/IFRD1/ESRP1/GATAD2B/MGA/DLL1/PRRX1/IL7/SOX5/SOCS3/KDM6B	44	1
GO:00017631	GO:0001763	morphogenesis of a branching structure	33/2090	203/18870	0.0155266	0.23039	0.210818	PBX1/BCL11A/SPRY1/PKHD1/LRRK2/CTSH/SHH/RDH10/HNF1B/WNT5A/FGF13/TNC/YAP1/ESRP2/TMEM59L/PLXND1/FGFR2/RERE/BMP7/MAGED1/NKX2-1/FOXA1/FZD5/NOTCH1/DLL4/PTCH1/SLIT2/SRF/GRHL2/TIMELESS/SOCS3/NPNT/RBM15	33	1
GO:00421761	GO:0042176	regulation of protein catabolic process	54/2090	364/18870	0.0157046	0.232444	0.212698	C4BPA/IER3/HSPA1A/HSPA1B/CLU/LRRK2/CEBPA/SHH/FBXL5/MDM4/MYLIP/RNF144B/HSP90AB1/WNT5A/PRICKLE1/HMGCR/PTPN3/ARIH1/UBQLN4/HERPUD1/UBE2K/GPLD1/OPHN1/TRIM39/UBR3/SEC22B/GSK3A/RNF180/TMEM9/AXIN2/HFE/C4BPB/CDKN1B/IDE/ZNF418/FBXW8/RGP1/SOCS5/NELL1/MTM1/COP1/TAF1/ASB11/USP38/NFE2L2/NEDD4L/USP13/ZYG11B/FHIT/RGMA/RNF41/FBXL20/OAZ3/DACT1	54	1
GO:00157491	GO:0015749	monosaccharide transmembrane transport	22/2090	123/18870	0.0157699	0.232825	0.213046	SLC2A3/PLA2G1B/C3/PRKCI/SLC27A1/MAPK14/SORBS1/PID1/BRAF/SLC2A11/GSK3A/SLC25A27/SLC5A3/SLC1A2/SORT1/ASPSCR1/NR4A3/KLF15/NFE2L2/PRKAG2/SLC2A14/SLC2A8	22	1
GO:00020531	GO:0002053	positive regulation of mesenchymal cell proliferation	7/2090	25/18870	0.0161146	0.233801	0.21394	SHH/WNT5A/FGF9/SYNE1/FGFR2/BMPR1A/PRRX1	7	1
GO:00169731	GO:0016973	poly(A)+ mRNA export from nucleus	7/2090	25/18870	0.0161146	0.233801	0.21394	HHEX/POLDIP3/NXF1/NXT2/THOC2/GLE1/NUP133	7	1
GO:00359941	GO:0035994	response to muscle stretch	7/2090	25/18870	0.0161146	0.233801	0.21394	RYR2/TTN/FOS/MAPK14/PTK2/NFKB1/DDR2	7	1
GO:00363151	GO:0036315	cellular response to sterol	7/2090	25/18870	0.0161146	0.233801	0.21394	INSIG1/RORA/GPLD1/LRP6/PTCH1/RORC/GRAMD1A	7	1
GO:00380951	GO:0038095	Fc-epsilon receptor signaling pathway	7/2090	25/18870	0.0161146	0.233801	0.21394	PLCG2/IKBKB/BTK/MAPK10/NR4A3/MAP2K4/VAV3	7	1
GO:00613391	GO:0061339	establishment or maintenance of monopolar cell polarity	7/2090	25/18870	0.0161146	0.233801	0.21394	PTK7/PRKCI/WNT5A/MYO9A/CAMSAP3/OPHN1/FOXJ1	7	1
GO:19029931	GO:1902993	positive regulation of amyloid precursor protein catabolic process	7/2090	25/18870	0.0161146	0.233801	0.21394	EFNA1/AGER/CLU/RANBP9/GSAP/GSK3A/SLC2A13	7	1
GO:00316481	GO:0031648	protein destabilization	11/2090	49/18870	0.0164107	0.235768	0.21574	CTSH/EP300/MYLIP/RNF5/FBXW11/HTT/SIRT1/CREBBP/CCDC88C/PEX2/RNF139	11	1
GO:00485461	GO:0048546	digestive tract morphogenesis	11/2090	49/18870	0.0164107	0.235768	0.21574	ID2/SHH/HNF1B/WNT5A/FGFR2/NOTCH1/EPHB3/OVOL2/EPB41L5/SFRP5/DACT1	11	1
GO:00600711	GO:0060071	Wnt signaling pathway, planar cell polarity pathway	11/2090	49/18870	0.0164107	0.235768	0.21574	PTK7/WNT5A/PRICKLE1/FZD7/VANGL2/ZNRF3/MLLT3/FZD2/ARHGEF19/DVL3/DACT1	11	1
GO:19022751	GO:1902275	regulation of chromatin organization	11/2090	49/18870	0.0164107	0.235768	0.21574	HNRNPU/TET1/DYRK1A/PHF2/MLLT3/KANSL3/MSL2/KAT8/SAMD1/SETDB1/ZNF304	11	1
GO:00303081	GO:0030308	negative regulation of cell growth	31/2090	189/18870	0.0164937	0.236383	0.216303	NPR1/SEMA4A/BCL11A/SCGB3A1/HSPA1A/HSPA1B/MSX1/WNT5A/FGF13/RERG/ADIPOR1/TSPYL2/SMARCA2/TRIM46/SPAG9/GSK3A/IFRD1/CDKN1B/RGS2/SLIT2/DCUN1D3/SPART/EI24/CRLF3/RGMA/SMARCA4/SEMA3G/SEMA4D/PTPRS/SEMA3F/JADE1	31	1
GO:00194321	GO:0019432	triglyceride biosynthetic process	10/2090	43/18870	0.0170137	0.242652	0.222039	C3/SLC27A1/DGAT1/PLIN5/MFSD2A/GPLD1/SIRT1/GNPAT/NR1H3/FITM2	10	1
GO:19021101	GO:1902110	positive regulation of mitochondrial membrane permeability involved in apoptotic process	10/2090	43/18870	0.0170137	0.242652	0.222039	IER3/HSPA1A/RHOT1/GSK3A/RTL10/MPV17L/TMEM14A/BCL2L11/SLC25A4/ATF2	10	1
GO:00609661	GO:0060966	regulation of gene silencing by regulatory ncRNA	8/2090	31/18870	0.0171046	0.243358	0.222685	ZFP36/STAT3/LIMD1/WTIP/PUM2/AJUBA/PUM1/ZMPSTE24	8	1
GO:00070311	GO:0007031	peroxisome organization	9/2090	37/18870	0.0173085	0.243896	0.223177	ABCD3/PEX19/TMEM135/PEX1/PEX11A/PEX2/PEX6/PEX11B/PEX13	9	1
GO:00458801	GO:0045880	positive regulation of smoothened signaling pathway	9/2090	37/18870	0.0173085	0.243896	0.223177	SHH/GORAB/FGF9/TUBD1/FOXA1/PRRX1/STK36/DCDC2/ARMC9	9	1
GO:00466771	GO:0046677	response to antibiotic	9/2090	37/18870	0.0173085	0.243896	0.223177	MEF2C/CIITA/EHMT2/VPS54/CDKN1B/PLA2G4F/ATP7A/KAT7/KDM6B	9	1
GO:00713121	GO:0071312	cellular response to alkaloid	9/2090	37/18870	0.0173085	0.243896	0.223177	RYR2/PPP1R1B/RYR1/EHMT2/SLC1A2/SPIDR/TRPV1/GSTM2/SELENON	9	1
GO:00604851	GO:0060485	mesenchyme development	49/2090	327/18870	0.0173752	0.243933	0.223211	EFNA1/SEMA4A/TAPT1/SPRY1/FOLR1/DDX17/GCNT2/PTK7/SHH/RDH10/SOX4/FOXA2/MDM4/TGFBR3/MSX1/WNT5A/RBPJ/PRICKLE1/YAP1/FGF9/ADIPOR1/MEF2C/FGFR2/BMP7/NKX2-1/BMPR1A/FOXA1/NOTCH1/HPN/OVOL2/LRP6/SPRED2/AXIN2/CLASP2/CUL7/PDCD4/EPB41L5/AKNA/VASN/PTK2/USF3/SLC39A10/DAND5/SEMA3G/SEMA4D/FGFR1/NUP133/SEMA3F/KLHL12	49	1
GO:00017081	GO:0001708	cell fate specification	20/2090	110/18870	0.0174771	0.243933	0.223211	SHH/NFIA/FOXA2/HNF1B/WNT5A/RBPJ/CHD3/MNX1/SOX2/FZD7/BMPR1A/FOXA1/NOTCH1/NFIB/PTCH1/EHMT2/ESRP1/GATAD2B/MGA/DLL1	20	1
GO:00300381	GO:0030038	contractile actin filament bundle assembly	20/2090	110/18870	0.0174771	0.243933	0.223211	LIMCH1/SDC4/RAPGEF3/F11R/EVL/SORBS1/DLC1/FHOD1/BRAF/ELN/CGNL1/CLASP2/SRF/PHACTR1/ASAP3/FHDC1/ARHGEF5/APOA1/ARAP1/CD47	20	1
GO:00431491	GO:0043149	stress fiber assembly	20/2090	110/18870	0.0174771	0.243933	0.223211	LIMCH1/SDC4/RAPGEF3/F11R/EVL/SORBS1/DLC1/FHOD1/BRAF/ELN/CGNL1/CLASP2/SRF/PHACTR1/ASAP3/FHDC1/ARHGEF5/APOA1/ARAP1/CD47	20	1
GO:00433701	GO:0043370	regulation of CD4-positive, alpha-beta T cell differentiation	12/2090	56/18870	0.0179397	0.24504	0.224224	HLA-DRA/HLA-DRB1/IRF4/PRKCZ/RC3H1/ASCL2/CD83/TNFSF18/ZC3H12A/SOCS5/NFKBIZ/ZBTB7B	12	1
GO:00714741	GO:0071474	cellular hyperosmotic response	6/2090	20/18870	0.0180523	0.24504	0.224224	ARHGEF2/AQP1/WNK1/EFHD1/LETM1/SLC25A23	6	1
GO:00349761	GO:0034976	response to endoplasmic reticulum stress	41/2090	266/18870	0.018132	0.24504	0.224224	HSPA1A/CLU/LRRK2/ERN2/ATF6B/FAM8A1/EDEM3/ATF4/RASGRF1/TMEM129/TMCO1/MAN1C1/RNF5/HERPUD1/JUN/TRIM13/STT3B/YOD1/ITPR1/UBXN8/ATF3/ERP29/NOD1/SYVN1/SIRT1/PPP1R15B/ERP27/CTH/LPCAT3/EIF2AK3/NFE2L2/USP13/HYOU1/BCL2L11/SDF2L1/FOXRED2/ATF6/NR1H3/RNF139/FBXO27/GORASP2	41	1
GO:00158201	GO:0015820	leucine transport	4/2090	10/18870	0.0181916	0.24504	0.224224	SLC7A8/SLC7A6/SLC43A1/SLC43A2	4	1
GO:00158581	GO:0015858	nucleoside transport	4/2090	10/18870	0.0181916	0.24504	0.224224	SLC28A2/SLC29A1/ADORA1/SLC29A2	4	1
GO:00323291	GO:0032329	serine transport	4/2090	10/18870	0.0181916	0.24504	0.224224	SERINC5/SLC7A10/SFXN2/SLC1A4	4	1
GO:00332121	GO:0033212	iron import into cell	4/2090	10/18870	0.0181916	0.24504	0.224224	STEAP4/SLC11A2/CYBRD1/SLC39A8	4	1
GO:0035907	GO:0035907	dorsal aorta development	4/2090	10/18870	0.0181916	0.24504	0.224224	RBPJ/BMPR1A/DLL4/SRF	4	1
GO:0046015	GO:0046015	regulation of transcription by glucose	4/2090	10/18870	0.0181916	0.24504	0.224224	FOXA2/KAT2B/SIRT1/SRF	4	1
GO:0060525	GO:0060525	prostate glandular acinus development	4/2090	10/18870	0.0181916	0.24504	0.224224	FGFR2/FOXA1/NOTCH1/WDR77	4	1
GO:0060768	GO:0060768	regulation of epithelial cell proliferation involved in prostate gland development	4/2090	10/18870	0.0181916	0.24504	0.224224	SHH/NOTCH1/CDKN1B/WDR77	4	1
GO:00714211	GO:0071421	manganese ion transmembrane transport	4/2090	10/18870	0.0181916	0.24504	0.224224	SLC11A2/ATP2C1/SLC39A8/TRPM2	4	1
GO:00722031	GO:0072203	cell proliferation involved in metanephros development	4/2090	10/18870	0.0181916	0.24504	0.224224	SHH/BMP7/PTCH1/EGR1	4	1
GO:1901750	GO:1901750	leukotriene D4 biosynthetic process	4/2090	10/18870	0.0181916	0.24504	0.224224	GGTLC1/GGT6/GGT5/GGT7	4	1
GO:19041791	GO:1904179	positive regulation of adipose tissue development	4/2090	10/18870	0.0181916	0.24504	0.224224	TRPM4/NCOA2/SIRT1/NCOA1	4	1
GO:00198271	GO:0019827	stem cell population maintenance	30/2090	183/18870	0.0182237	0.24504	0.224224	SOX4/HNF1B/BICRAL/RBPJ/YAP1/STAT3/SMARCA2/ASCL2/BMP7/TET1/SOX2/FZD7/BMPR1A/BCL7A/NOTCH1/BRAF/NFIB/MMP24/ARID1A/SALL4/MTF2/DLL1/PRRX1/BICRA/ARID4B/KDM2B/SMARCA4/CNOT3/ZHX2/SETD6	30	1
GO:00310991	GO:0031099	regeneration	31/2090	191/18870	0.0189399	0.253324	0.231804	FOLR1/SCARF1/CERS2/MTR/CPB2/TGFBR3/CPT1A/TNC/YAP1/PTPN3/CPQ/NREP/SOX2/FZD7/NOTCH1/BRAF/NFIB/PTCH1/RTN4RL1/TEC/IFRD1/HFE/VPS54/PUM2/CDKN1B/PRRX1/NR4A3/RGMA/PTPRS/RTN4RL2/SELENON	31	1
GO:00516461	GO:0051646	mitochondrion localization	11/2090	50/18870	0.0189943	0.253324	0.231804	LRRK2/ALB/PLIN5/SYBU/TRAK2/RHOT1/MSTO1/ZBED3/ARMCX3/MTM1/CLUH	11	1
GO:00605601	GO:0060560	developmental growth involved in morphogenesis	38/2090	244/18870	0.0191495	0.253324	0.231804	SEMA4A/BCL11A/SPRY1/PTK7/SHH/RDH10/HNF1B/RUFY3/HSP90AB1/WNT5A/FGF13/PRKCZ/PRICKLE1/TNC/YAP1/FGFR2/TRIM46/NOTCH1/CDKL5/SPAG9/C9orf72/ALCAM/IFRD1/EPB41L5/PUM2/SLIT2/SRF/AUTS2/SPAG6/NDN/SPART/NEDD4L/RGMA/SEMA3G/SLC9A6/SEMA4D/PTPRS/SEMA3F	38	1
GO:00034131	GO:0003413	chondrocyte differentiation involved in endochondral bone morphogenesis	5/2090	15/18870	0.0192272	0.253324	0.231804	COL27A1/SERPINH1/AXIN2/IFT80/ATF2	5	1
GO:00328971	GO:0032897	negative regulation of viral transcription	5/2090	15/18870	0.0192272	0.253324	0.231804	ZFP36/HEXIM1/TRIM13/TRIM27/UBP1	5	1
GO:00454751	GO:0045475	locomotor rhythm	5/2090	15/18870	0.0192272	0.253324	0.231804	ID2/NCOA2/ZFHX3/CIART/EGR1	5	1
GO:00605721	GO:0060572	morphogenesis of an epithelial bud	5/2090	15/18870	0.0192272	0.253324	0.231804	SHH/RDH10/WNT5A/FGFR2/BMP7	5	1
GO:01500111	GO:0150011	regulation of neuron projection arborization	5/2090	15/18870	0.0192272	0.253324	0.231804	WNT5A/MYO9A/MFSD2A/FZD4/DVL3	5	1
GO:00064931	GO:0006493	protein O-linked glycosylation	18/2090	97/18870	0.0192278	0.253324	0.231804	GALNT3/GALNT10/GALNT12/GCNT4/TET2/TET1/B3GALNT2/B3GNT8/ST6GAL1/B4GAT1/GALNT7/B3GNT9/ST3GAL2/GALNT18/ST3GAL3/GALNT11/LARGE2/GALNT2	18	1
GO:00620121	GO:0062012	regulation of small molecule metabolic process	50/2090	337/18870	0.0194452	0.255615	0.233901	FMO5/CD74/IER3/EP300/SLC4A4/NCOA2/RDH10/SREBF2/INSIG1/FOXA2/TTC39B/RORA/PDK4/CPT1A/KAT2B/SORBS1/PLIN5/STAT3/ADIPOR1/PID1/MFSD2A/GPLD1/EPM2AIP1/ZNF692/MALRD1/ACADM/GSK3A/MST1/SIRT1/ARNT/RORC/STARD4/EGR1/ARV1/LPCAT3/NR4A3/DGKQ/ACADL/PPTC7/PRKAG2/APOA1/NFKB1/NR1H3/PRKCE/TYSND1/JMJD8/SCAP/HDAC4/ZMPSTE24/BEND3	50	1
GO:00467771	GO:0046777	protein autophosphorylation	32/2090	199/18870	0.0196132	0.257248	0.235396	FGFR3/LRRK2/DAPK1/BMX/CAMK2D/MAP3K20/FGFR2/AATK/UHMK1/SIK2/EPHB3/CDKL5/DYRK1A/MOB1B/MAP3K21/CAMK2A/RASSF2/EEF2K/PIKFYVE/TAOK2/MAPKAPK2/MAP3K3/TAOK3/EIF2AK3/PTK2/TAF1/MAP3K9/DAPK2/STK17B/FGFR1/DDR2/PRKD1	32	1
GO:00902071	GO:0090207	regulation of triglyceride metabolic process	10/2090	44/18870	0.0198947	0.259781	0.237713	C3/SLC27A1/AADAC/PLIN5/ABHD5/MFSD2A/GPLD1/SIRT1/NR1H3/FITM2	10	1
GO:19035731	GO:1903573	negative regulation of response to endoplasmic reticulum stress	10/2090	44/18870	0.0198947	0.259781	0.237713	HSPA1A/CLU/LRRK2/ATF6B/HERPUD1/SYVN1/PPP1R15B/LPCAT3/HYOU1/NR1H3	10	1
GO:19034211	GO:1903421	regulation of synaptic vesicle recycling	7/2090	26/18870	0.0199953	0.260401	0.23828	LRRK2/ABCA13/OPHN1/DNM3/BTBD9/DGKQ/VAMP4	7	1
GO:00485931	GO:0048593	camera-type eye morphogenesis	23/2090	133/18870	0.0201129	0.260401	0.23828	NECTIN3/AQP5/MEGF11/TSPAN12/AQP1/ATF4/DIO3/THRB/WNT5A/GDF11/STAT3/ATP8A2/BMP7/MFSD2A/FZD5/NOTCH1/PTPRM/HIPK2/DLL1/KDM2B/SDK1/SP3/ZHX2	23	1
GO:00352651	GO:0035265	organ growth	29/2090	177/18870	0.0201423	0.260401	0.23828	FGFR3/COL27A1/SHH/WWC1/WWC2/TGFBR3/FLVCR1/MAPK14/JARID2/RBPJ/YAP1/FGF9/MEF2C/FGFR2/BMPR1A/NOTCH1/WWC3/GSK3A/EHMT2/STK3/RGS2/DLL1/MAP2K4/IFT80/IL7/BCL2L11/ATF2/DDR2/ZMPSTE24	29	1
GO:00380661	GO:0038066	p38MAPK cascade	12/2090	57/18870	0.0205023	0.260401	0.23828	AGER/GADD45G/ZFP36/GADD45B/DUSP1/MAPK14/PER1/MAP3K20/ZC3H12A/MAPKAPK2/MAP3K3/ATF2	12	1
GO:00427331	GO:0042733	embryonic digit morphogenesis	12/2090	57/18870	0.0205023	0.260401	0.23828	FREM2/SHH/FLVCR1/MSX1/WNT5A/PRICKLE1/MAP3K20/BMPR1A/NOTCH1/CREBBP/GRHL2/BCL2L11	12	1
GO:00440881	GO:0044088	regulation of vacuole organization	12/2090	57/18870	0.0205023	0.260401	0.23828	LRRK2/RNF5/SEC22B/C9orf72/EHMT2/RAB3GAP2/MTMR3/PIKFYVE/TBC1D14/MTM1/SNX4/TMEM39A	12	1
GO:00606121	GO:0060612	adipose tissue development	12/2090	57/18870	0.0205023	0.260401	0.23828	TRPM4/NCOA2/SPTLC2/SIRT1/PUM2/ARID5B/RORC/VPS13B/SPART/NCOA1/FTO/ATF2	12	1
GO:00609981	GO:0060998	regulation of dendritic spine development	12/2090	57/18870	0.0205023	0.260401	0.23828	EFNA1/MEF2C/CDKL5/BAIAP2/CPEB3/EEF2K/DNM3/TANC2/SDK1/PTPRS/STAU2/DTNBP1	12	1
GO:00165711	GO:0016571	histone methylation	9/2090	38/18870	0.0205134	0.260401	0.23828	ASH1L/NELFA/SMYD3/EHMT2/KANSL3/AUTS2/KAT8/SETD1B/SETDB1	9	1
GO:00323731	GO:0032373	positive regulation of sterol transport	9/2090	38/18870	0.0205134	0.260401	0.23828	ABCA13/SCP2/PTCH1/SIRT1/ZDHHC8/GPS2/LPCAT3/APOA1/NR1H3	9	1
GO:00323761	GO:0032376	positive regulation of cholesterol transport	9/2090	38/18870	0.0205134	0.260401	0.23828	ABCA13/SCP2/PTCH1/SIRT1/ZDHHC8/GPS2/LPCAT3/APOA1/NR1H3	9	1
GO:19030361	GO:1903036	positive regulation of response to wounding	15/2090	77/18870	0.020546	0.260401	0.23828	SCARF1/APOH/DUOX1/CPB2/ENPP4/BRAF/RREB1/HPSE/PUM2/ATP7A/PTK2/NFE2L2/PRKCE/KANK1/DDR2	15	1
GO:00023131	GO:0002313	mature B cell differentiation involved in immune response	8/2090	32/18870	0.0206512	0.260401	0.23828	PLCG2/DOCK10/IRF8/POU2AF1/DLL1/NFKBIZ/ITFG2/PHF14	8	1
GO:00065051	GO:0006505	GPI anchor metabolic process	8/2090	32/18870	0.0206512	0.260401	0.23828	PIGG/GPLD1/PIGA/PGAP3/PIGQ/GPAA1/PIGM/SLC30A5	8	1
GO:00705701	GO:0070570	regulation of neuron projection regeneration	8/2090	32/18870	0.0206512	0.260401	0.23828	SCARF1/CERS2/BRAF/RTN4RL1/PUM2/PRRX1/RGMA/PTPRS	8	1
GO:01400581	GO:0140058	neuron projection arborization	8/2090	32/18870	0.0206512	0.260401	0.23828	LRRK2/WNT5A/MYO9A/MFSD2A/FZD4/TAOK2/PHACTR1/DVL3	8	1
GO:00712481	GO:0071248	cellular response to metal ion	32/2090	200/18870	0.0209483	0.26358	0.241189	LRRK2/PLCG2/CEBPA/AQP1/ADD1/SHH/FOS/DLG2/ATF4/LGMN/SLC41A1/WNT5A/CAMK2D/FOSB/MEF2C/JUN/RYR1/GPLD1/BRAF/GSK3A/EEF2K/HFE/CDKN1B/ATP7A/EIF2AK3/NFE2L2/CPNE7/SLC25A23/ITPKB/P2RX4/SLC39A8/TRPM2	32	1
GO:00315071	GO:0031507	heterochromatin formation	17/2090	91/18870	0.0211321	0.265325	0.242786	KCNQ1OT1/TSIX/JARID2/CENPV/TET1/SCMH1/DYRK1A/PHF2/SIRT1/DNMT3A/SAMD1/SETDB1/UBR5/KMT2D/ZNF304/PPM1D/BEND3	17	1
GO:00097981	GO:0009798	axis specification	18/2090	98/18870	0.0211933	0.265526	0.24297	SHH/FOXA2/WNT5A/PRICKLE1/BMPR1A/TDRD6/FZD5/NOTCH1/PTCH1/ETS2/AXIN2/EPB41L5/WLS/SRF/DLL1/BCOR/PLD6/WDR77	18	1
GO:00435241	GO:0043524	negative regulation of neuron apoptotic process	27/2090	163/18870	0.0213476	0.266891	0.244219	PTPRZ1/CLU/CRLF1/PRKCI/FOXQ1/CHL1/OXR1/IL6ST/ATF4/BTG2/LGMN/STXBP1/NR4A2/MEF2C/PLXND1/NRBP2/BRAF/SLC25A27/VPS54/SIRT1/HIPK2/MAP2K4/KDM2B/NAIP/SYNGAP1/HYOU1/UCN	27	1
GO:00030181	GO:0003018	vascular process in circulatory system	41/2090	269/18870	0.0214863	0.268054	0.245283	NPR1/AGER/SLC2A3/SLC28A2/TRPM4/DDAH1/SLC4A4/ABCC5/SLC27A1/SLC7A2/ATP1B2/SCPEP1/SLC29A1/ATP8A1/FAAH/KAT2B/SLC15A2/SLC7A8/MFSD2A/SLC16A7/SOD3/ADORA1/SLC5A3/SLC1A2/RGS2/DOCK4/SLIT2/CYSLTR1/SLC2A13/SLC6A9/SLC22A5/ABCC4/PTP4A3/PER2/VSTM4/LRP3/SLC1A4/UCN/SCNN1B/ADRB1/SLC29A2	41	1
GO:00060061	GO:0006006	glucose metabolic process	31/2090	193/18870	0.0216654	0.269716	0.246804	EP300/NCOA2/FOXA2/ATF4/RORA/MAPK14/PDK4/CPT1A/KCNQ1/KAT2B/SORBS1/ADIPOR1/DCXR/PFKFB2/GPLD1/EPM2AIP1/ZNF692/ATF3/ACADM/GSK3A/MST1/INPPL1/SIRT1/GALM/RORC/DGKQ/PER2/CRTC2/OMA1/KCNJ11/ZMPSTE24	31	1
GO:00323651	GO:0032365	intracellular lipid transport	11/2090	51/18870	0.0218671	0.271652	0.248575	NPC2/ABCD3/SCP2/CPT1A/TMEM41B/VPS52/LRP6/VPS54/STARD4/ARV1/GRAMD1A	11	1
GO:00487541	GO:0048754	branching morphogenesis of an epithelial tube	26/2090	156/18870	0.0219425	0.272013	0.248906	PBX1/SPRY1/PKHD1/CTSH/SHH/RDH10/HNF1B/WNT5A/TNC/YAP1/ESRP2/TMEM59L/PLXND1/FGFR2/BMP7/MAGED1/NKX2-1/FOXA1/NOTCH1/DLL4/PTCH1/SLIT2/SRF/TIMELESS/NPNT/RBM15	26	1
GO:00032061	GO:0003206	cardiac chamber morphogenesis	22/2090	127/18870	0.0222399	0.275119	0.251748	RYR2/ADAMTS1/TNNC1/SOX4/TGFBR3/WNT5A/RBPJ/MEF2C/FGFR2/BMP7/BMPR1A/NOTCH1/OVOL2/DLL4/GSK3A/FZD2/SLIT2/SMARCD3/NSD2/SRF/GRHL2/RBM15	22	1
GO:00073891	GO:0007389	pattern specification process	67/2090	475/18870	0.0224956	0.277698	0.254108	PBX1/SPRY1/FOLR1/WIF1/C3/EP300/SHROOM3/SHH/GORAB/PLXNA2/FOXA2/PBX2/HNF1B/BTG2/MSX1/WNT5A/HHEX/IRX2/RBPJ/PRICKLE1/GDF11/TRA2B/MEF2C/FGFR2/AIDA/BMP7/NKX2-1/BMPR1A/FOXA1/TDRD6/VANGL2/FZD5/NOTCH1/IRX3/OVOL2/WDR19/ARC/LRP6/DLL4/PTCH1/ETS2/AXIN2/SMAD5/EPB41L5/MLLT3/CC2D2A/NEK8/HIPK2/SMARCD3/EGR2/WLS/SRF/MTF2/DLL1/BCOR/TTC21B/IRX1/ANKS6/KDM2B/SYNGAP1/CRAMP1/FOXJ1/DAND5/GALNT11/PLD6/WDR77/SEMA3F	67	1
GO:00458141	GO:0045814	negative regulation of gene expression, epigenetic	21/2090	120/18870	0.0226143	0.278578	0.254913	KCNQ1OT1/TSIX/JARID2/CENPV/TET1/SCMH1/TRIM27/DYRK1A/ZNF445/GSK3A/PHF2/SIRT1/DNMT3A/SAMD1/SETDB1/UBR5/KMT2D/HDAC4/ZNF304/PPM1D/BEND3	21	1
GO:00108271	GO:0010827	regulation of glucose transmembrane transport	15/2090	78/18870	0.0229167	0.280499	0.256671	PLA2G1B/C3/PRKCI/MAPK14/SORBS1/PID1/BRAF/GSK3A/SLC25A27/SLC1A2/ASPSCR1/NR4A3/KLF15/NFE2L2/PRKAG2	15	1
GO:20000601	GO:2000060	positive regulation of ubiquitin-dependent protein catabolic process	20/2090	113/18870	0.0229281	0.280499	0.256671	HSPA1A/HSPA1B/CLU/LRRK2/CEBPA/RNF144B/PRICKLE1/ARIH1/HERPUD1/GSK3A/RNF180/AXIN2/FBXW8/SOCS5/PTK2/COP1/TAF1/NFE2L2/ZYG11B/RNF139	20	1
GO:00060671	GO:0006067	ethanol metabolic process	6/2090	21/18870	0.0229612	0.280499	0.256671	ADH1C/ACSS1/ACSS2/SULT1A1/SULT1A2/ALDH2	6	1
GO:00486701	GO:0048670	regulation of collateral sprouting	6/2090	21/18870	0.0229612	0.280499	0.256671	FGF13/IFRD1/SPART/RGMA/SEMA4D/PTPRS	6	1
GO:00070201	GO:0007020	microtubule nucleation	10/2090	45/18870	0.0231164	0.281225	0.257336	HSPA1A/HSPA1B/RANBP9/SLAIN2/PDE4DIP/SLAIN1/CLASP2/CCDC57/HAUS3/TPPP	10	1
GO:19026861	GO:1902686	mitochondrial outer membrane permeabilization involved in programmed cell death	10/2090	45/18870	0.0231164	0.281225	0.257336	IER3/HSPA1A/RHOT1/GSK3A/RTL10/MPV17L/TMEM14A/BCL2L11/SLC25A4/ATF2	10	1
GO:00062891	GO:0006289	nucleotide-excision repair	16/2090	85/18870	0.0232147	0.281838	0.257896	UVSSA/USP44/SLC30A9/SMARCA2/BCL7A/SIRT1/ARID1A/XAB2/POLK/SMARCD3/KAT7/ERCC6/GTF2H2/SMARCA4/GTF2H2C/RPA1	16	1
GO:00032291	GO:0003229	ventricular cardiac muscle tissue development	12/2090	58/18870	0.0233269	0.282616	0.258608	RYR2/ID2/TNNC1/TGFBR3/RBPJ/FGFR2/BMPR1A/NOTCH1/IRX3/DLL4/KCNJ11/ZMPSTE24	12	1
GO:00303011	GO:0030301	cholesterol transport	22/2090	128/18870	0.0241395	0.286038	0.261739	CLU/NPC2/SHH/SREBF2/TTC39B/ABCA13/SCP2/SOAT1/VPS52/LRP6/PTCH1/VPS54/SIRT1/ZDHHC8/STARD4/GPS2/ARV1/LPCAT3/APOA1/NFKB1/NR1H3/SEC24A	22	1
GO:01201611	GO:0120161	regulation of cold-induced thermogenesis	25/2090	150/18870	0.0242813	0.286038	0.261739	GADD45G/ALDH1A1/GATM/ATF4/IRF4/SLC25A44/PRKAB1/RBPJ/ACOT13/ADIPOR1/NOTCH1/PRDM16/ACADL/PER2/OMA1/SMARCA4/HADH/KDM6B/THRA/NR1H3/PLCL1/CNOT3/ZBTB7B/ADRB1/DECR1	25	1
GO:00434141	GO:0043414	macromolecule methylation	33/2090	210/18870	0.0244783	0.286038	0.261739	FOS/ASH1L/WDR6/TRMT44/TARBP1/NELFA/SMYD3/EHMT2/ZCCHC4/KANSL3/TRMT13/GRHL2/AUTS2/NSUN6/KAT8/SETD7/SETD1B/DNMT3A/HEMK1/ARID4B/TRMT1L/NSUN4/SETDB1/CSKMT/THADA/EEF1AKMT1/TRMO/NSUN3/SETD6/RBM15/ZMPSTE24/PPM1D/BEND3	33	1
GO:00065411	GO:0006541	glutamine metabolic process	7/2090	27/18870	0.0244825	0.286038	0.261739	GFPT1/GLUL/GLS2/CTPS1/CTPS2/GLS/PFAS	7	1
GO:00069721	GO:0006972	hyperosmotic response	7/2090	27/18870	0.0244825	0.286038	0.261739	ARHGEF2/AQP1/WNK1/EFHD1/TLR3/LETM1/SLC25A23	7	1
GO:00343771	GO:0034377	plasma lipoprotein particle assembly	7/2090	27/18870	0.0244825	0.286038	0.261739	DGAT1/SOAT1/MFSD2A/ZDHHC8/ACSL3/LPCAT3/APOA1	7	1
GO:00606691	GO:0060669	embryonic placenta morphogenesis	7/2090	27/18870	0.0244825	0.286038	0.261739	FGFR2/BMP7/FZD5/GRHL2/ZNF568/NCOA1/SOCS3	7	1
GO:00715771	GO:0071577	zinc ion transmembrane transport	7/2090	27/18870	0.0244825	0.286038	0.261739	SLC39A7/SLC30A9/SLC30A6/SLC39A10/SLC30A5/SLC39A8/TRPM2	7	1
GO:00033821	GO:0003382	epithelial cell morphogenesis	8/2090	33/18870	0.0246892	0.286038	0.261739	PKHD1/COL27A1/RILPL2/SIPA1L3/EPB41L5/DACT2/CCDC88C/GRHL2	8	1
GO:00609141	GO:0060914	heart formation	8/2090	33/18870	0.0246892	0.286038	0.261739	FOLR1/WNT5A/RBPJ/MEF2C/BMPR1A/NOTCH1/AXIN2/SMARCD3	8	1
GO:00160421	GO:0016042	lipid catabolic process	49/2090	334/18870	0.0246921	0.286038	0.261739	NEU1/ASAH1/HSD17B6/PLA2G1B/PLCG2/SCARF1/ABCD3/ACOXL/SCP2/IVD/FAAH/HSD17B4/CPT1A/ACOX3/AADAC/PLIN5/ABHD5/PLA2G12A/PNPLA7/GDE1/MFSD2A/GPLD1/GDPD1/CYP39A1/BDH2/PLCB2/PCCA/ACADM/ADORA1/VPS54/PLA2G4F/PLCH1/ECHDC2/PEX2/SLC25A17/CYP27A1/ACADL/NUDT7/PLD6/HADH/GBA2/THRA/PRKCE/MCEE/ACADS/TYSND1/PEX13/FITM2/DECR1	49	1
GO:00512351	GO:0051235	maintenance of location	51/2090	350/18870	0.0249841	0.286038	0.261739	RYR2/ITPR3/NPC2/PLCG2/C3/HNRNPU/ALB/SREBF2/INSIG1/TTC39B/CDS1/JPH1/CPT1A/DGAT1/CRY2/CAMK2D/SOAT1/PLIN5/ABHD5/SQLE/SYNE1/TAF8/RYR1/ITPR1/BDH2/PLCB2/HTT/ITPR2/VPS13A/PTPRM/SIRT1/ZC3H12A/GPAA1/STARD4/PLCH1/JPH4/TRPV1/GSTM2/LETM1/DAND5/SLC25A23/APOA1/NFKB1/NR1H3/PRKCE/FITM2/FTO/TRPM2/SELENON/G3BP2/PRKD1	51	1
GO:00020661	GO:0002066	columnar/cuboidal epithelial cell development	11/2090	52/18870	0.0250458	0.286038	0.261739	IL6ST/ROS1/WNT5A/GDF11/YAP1/SIDT2/FZD5/SPDEF/FASN/GSK3A/DLL1	11	1
GO:00511801	GO:0051180	vitamin transport	11/2090	52/18870	0.0250458	0.286038	0.261739	FOLR1/SLC2A3/TCN2/ABCC5/SLC27A1/SLC19A2/SLC2A14/APOA1/SLC52A1/SLC46A1/SLC2A8	11	1
GO:19028951	GO:1902895	positive regulation of miRNA transcription	11/2090	52/18870	0.0250458	0.286038	0.261739	FOS/SREBF2/STAT3/JUN/MYCN/BMPR1A/FOXA1/EGR1/SRF/SMARCA4/ATOH8	11	1
GO:19020741	GO:1902074	response to salt	53/2090	366/18870	0.0252097	0.286038	0.261739	RYR2/BCL11A/TTN/ITPR3/AQP3/PLCG2/TRPM4/CAT/CEBPA/ADD1/SHH/FOS/HOMER2/DLG2/AHCYL1/GNAQ/LGMN/WNT5A/PPP1R1B/CAMK2D/FOSB/MEF2C/MTHFR/RYR1/GPLD1/CRLS1/ITPR1/BRAF/BAIAP2/PTCH1/GSK3A/EHMT2/EEF2K/VPS54/SLC1A2/CDKN1B/ZC3H12A/ATP7A/EGR1/DGKQ/DNMT3A/TRPV1/TAF1/ABCC6/CPNE7/SLC25A23/SDK1/ITPKB/AMIGO1/P2RX4/PRKCE/KCNJ11/TRPM2	53	1
GO:00064741	GO:0006474	N-terminal protein amino acid acetylation	5/2090	16/18870	0.0254715	0.286038	0.261739	EP300/SOX4/KAT2B/NAA16/CREBBP	5	1
GO:00067501	GO:0006750	glutathione biosynthetic process	5/2090	16/18870	0.0254715	0.286038	0.261739	GGT6/GGT5/GGT7/SLC1A2/NFE2L2	5	1
GO:0050802	GO:0050802	circadian sleep/wake cycle, sleep	5/2090	16/18870	0.0254715	0.286038	0.261739	PER3/CSF2/ADORA1/BTBD9/ADRB1	5	1
GO:00519561	GO:0051956	negative regulation of amino acid transport	5/2090	16/18870	0.0254715	0.286038	0.261739	GABBR1/ADORA1/RGS2/SLC43A1/SLC43A2	5	1
GO:00725311	GO:0072531	pyrimidine-containing compound transmembrane transport	5/2090	16/18870	0.0254715	0.286038	0.261739	SLC28A2/SLC29A1/SLC19A2/SLC25A33/SLC29A2	5	1
GO:00725401	GO:0072540	T-helper 17 cell lineage commitment	5/2090	16/18870	0.0254715	0.286038	0.261739	IRF4/IL6R/STAT3/TNFSF18/SOCS3	5	1
GO:00903361	GO:0090336	positive regulation of brown fat cell differentiation	5/2090	16/18870	0.0254715	0.286038	0.261739	HNRNPU/MAPK14/BMP7/RREB1/ZBTB7B	5	1
GO:00971521	GO:0097152	mesenchymal cell apoptotic process	5/2090	16/18870	0.0254715	0.286038	0.261739	SHH/HNF1B/MSX1/SYNE1/BMP7	5	1
GO:19000341	GO:1900034	regulation of cellular response to heat	5/2090	16/18870	0.0254715	0.286038	0.261739	EP300/SIRT1/MAPKAPK2/CREBBP/DNAJB1	5	1
GO:19033581	GO:1903358	regulation of Golgi organization	5/2090	16/18870	0.0254715	0.286038	0.261739	PDE4DIP/CAMSAP3/ARMH3/CAMSAP2/USP6NL	5	1
GO:00090641	GO:0009064	glutamine family amino acid metabolic process	15/2090	79/18870	0.025487	0.286038	0.261739	ASRGL1/DDAH1/PRODH/ALDH5A1/GFPT1/GLUL/GLS2/AADAT/CTPS1/ALDH18A1/RIMKLB/CTPS2/SLC39A8/GLS/PFAS	15	1
GO:00181071	GO:0018107	peptidyl-threonine phosphorylation	18/2090	100/18870	0.025581	0.286038	0.261739	LRRK2/CDC42BPA/WNK1/WNT5A/CAMK2D/HIPK3/UBE2K/DYRK1A/SPRED2/CAMK2A/GSK3A/HIPK2/DGKQ/TAF1/PRKAG2/ATF2/PRKD1/HIPK4	18	1
GO:00423261	GO:0042326	negative regulation of phosphorylation	48/2090	327/18870	0.025748	0.286038	0.261739	SPRY1/CADM1/LRRK2/HNRNPU/CEBPA/DUSP1/HEXIM1/FOXA2/GNAQ/ARRB2/PRKCZ/HHEX/PTPN13/HIPK3/PPP2R5A/AIDA/TSC2/ZFYVE28/TRIM27/PID1/WASHC1/SPAG9/LRP6/SPRED2/C9orf72/ZBED3/RASSF2/PDCD4/SIRT1/CDKN1B/ZC3H12A/RGS2/DUSP16/PPP1R15B/SLIT2/DEPTOR/SOCS5/HSPB1/DGKQ/SH3BP5L/LRRK1/PRKAG2/SOCS3/NPRL2/SEMA4D/INPP5J/NNT/DTNBP1	48	1
GO:0002924	GO:0002924	negative regulation of humoral immune response mediated by circulating immunoglobulin	4/2090	11/18870	0.026122	0.286038	0.261739	C4BPA/C4BPB/FOXJ1/SUSD4	4	1
GO:0006349	GO:0006349	regulation of gene expression by genomic imprinting	4/2090	11/18870	0.026122	0.286038	0.261739	KCNQ1/GSK3A/DNMT3A/ARID4B	4	1
GO:00068281	GO:0006828	manganese ion transport	4/2090	11/18870	0.026122	0.286038	0.261739	SLC11A2/ATP2C1/SLC39A8/TRPM2	4	1
GO:0018027	GO:0018027	peptidyl-lysine dimethylation	4/2090	11/18870	0.026122	0.286038	0.261739	ASH1L/EHMT2/SETD7/CSKMT	4	1
GO:00301671	GO:0030167	proteoglycan catabolic process	4/2090	11/18870	0.026122	0.286038	0.261739	IDUA/BTK/SGSH/HPSE	4	1
GO:0032253	GO:0032253	dense core granule localization	4/2090	11/18870	0.026122	0.286038	0.261739	KIF1C/SYBU/TRIM46/TANC2	4	1
GO:0042276	GO:0042276	error-prone translesion synthesis	4/2090	11/18870	0.026122	0.286038	0.261739	REV1/POLH/POLK/REV3L	4	1
GO:0042428	GO:0042428	serotonin metabolic process	4/2090	11/18870	0.026122	0.286038	0.261739	RNF180/BTBD9/ATP7A/ALDH2	4	1
GO:00485051	GO:0048505	regulation of timing of cell differentiation	4/2090	11/18870	0.026122	0.286038	0.261739	RBPJ/FGF9/NOTCH1/DLL1	4	1
GO:00606011	GO:0060601	lateral sprouting from an epithelium	4/2090	11/18870	0.026122	0.286038	0.261739	SHH/WNT5A/FGFR2/BMP7	4	1
GO:00607421	GO:0060742	epithelial cell differentiation involved in prostate gland development	4/2090	11/18870	0.026122	0.286038	0.261739	FGFR2/FOXA1/NOTCH1/WDR77	4	1
GO:00607671	GO:0060767	epithelial cell proliferation involved in prostate gland development	4/2090	11/18870	0.026122	0.286038	0.261739	SHH/NOTCH1/CDKN1B/WDR77	4	1
GO:00611401	GO:0061140	lung secretory cell differentiation	4/2090	11/18870	0.026122	0.286038	0.261739	NKX2-1/SPDEF/NFIB/RBBP9	4	1
GO:00613141	GO:0061314	Notch signaling involved in heart development	4/2090	11/18870	0.026122	0.286038	0.261739	RBPJ/NOTCH1/DLL4/GALNT11	4	1
GO:0071313	GO:0071313	cellular response to caffeine	4/2090	11/18870	0.026122	0.286038	0.261739	RYR2/RYR1/GSTM2/SELENON	4	1
GO:0090179	GO:0090179	planar cell polarity pathway involved in neural tube closure	4/2090	11/18870	0.026122	0.286038	0.261739	PTK7/WNT5A/FZD2/DVL3	4	1
GO:0099004	GO:0099004	calmodulin dependent kinase signaling pathway	4/2090	11/18870	0.026122	0.286038	0.261739	LRRK2/HTT/KCNJ11/ZMPSTE24	4	1
GO:0099519	GO:0099519	dense core granule cytoskeletal transport	4/2090	11/18870	0.026122	0.286038	0.261739	KIF1C/SYBU/TRIM46/TANC2	4	1
GO:1901950	GO:1901950	dense core granule transport	4/2090	11/18870	0.026122	0.286038	0.261739	KIF1C/SYBU/TRIM46/TANC2	4	1
GO:1990440	GO:1990440	positive regulation of transcription from RNA polymerase II promoter in response to endoplasmic reticulum stress	4/2090	11/18870	0.026122	0.286038	0.261739	ATF6B/ATF4/ATF3/ATF6	4	1
GO:2000625	GO:2000625	regulation of miRNA catabolic process	4/2090	11/18870	0.026122	0.286038	0.261739	XIST/KCNQ1OT1/TENT2/ZC3H12A	4	1
GO:20010541	GO:2001054	negative regulation of mesenchymal cell apoptotic process	4/2090	11/18870	0.026122	0.286038	0.261739	SHH/HNF1B/SYNE1/BMP7	4	1
GO:01061061	GO:0106106	cold-induced thermogenesis	25/2090	151/18870	0.0261406	0.286038	0.261739	GADD45G/ALDH1A1/GATM/ATF4/IRF4/SLC25A44/PRKAB1/RBPJ/ACOT13/ADIPOR1/NOTCH1/PRDM16/ACADL/PER2/OMA1/SMARCA4/HADH/KDM6B/THRA/NR1H3/PLCL1/CNOT3/ZBTB7B/ADRB1/DECR1	25	1
GO:00316671	GO:0031667	response to nutrient levels	69/2090	495/18870	0.0263025	0.287274	0.262871	AQP3/FOLR1/LRRK2/CAT/EP300/ZFP36/ALB/GDF15/FOS/AGL/SREBF2/FOXA2/ATF4/SHANK2/MAPK14/PDK4/CPT1A/PRKAB1/KAT2B/RXRB/TNC/TSC2/BMP7/MTHFR/SOX2/TNRC6A/LRAT/MFSD2A/NUAK2/GLUL/ATF3/ACADM/ATN1/EHMT2/BMT2/HFE/MTMR3/SIRT1/ZC3H12A/TMEM135/CREBBP/CYSLTR1/SRF/PEX2/EIF2AK3/CTSK/DNMT3A/TRPV1/NFE2L2/PRKAG2/SZT2/A2M/OMA1/TRIM24/NCOA1/UCN/SCNN1B/GNPAT/GDAP1/NPRL2/NFKBIZ/HSD11B2/JMY/NNT/ADRB1/ITFG2/ATF2/PPM1D/PRKD1	69	1
GO:00310181	GO:0031018	endocrine pancreas development	10/2090	46/18870	0.0266985	0.289694	0.265085	SOX4/FOXA2/WNT5A/GDF11/IL6R/SIDT2/MNX1/GSK3A/DLL1/EIF2AK3	10	1
GO:00607111	GO:0060711	labyrinthine layer development	10/2090	46/18870	0.0266985	0.289694	0.265085	RBPJ/FGFR2/BMP7/FZD5/VASH2/OVOL2/FBXW8/GRHL2/NCOA1/SOCS3	10	1
GO:01407181	GO:0140718	facultative heterochromatin formation	10/2090	46/18870	0.0266985	0.289694	0.265085	JARID2/TET1/DYRK1A/PHF2/SIRT1/DNMT3A/SAMD1/SETDB1/ZNF304/BEND3	10	1
GO:00328741	GO:0032874	positive regulation of stress-activated MAPK cascade	21/2090	122/18870	0.0267213	0.289694	0.265085	AGER/GADD45G/GADD45B/RASGRP1/WNT5A/TNFRSF19/FZD7/UNC5CL/NOD1/RASSF2/STK3/ZC3H12A/TAOK2/HIPK2/MAP3K3/TAOK3/TLR3/MAP2K4/NAIP/MTURN/MAP4K2	21	1
GO:00468541	GO:0046854	phosphatidylinositol phosphate biosynthetic process	13/2090	66/18870	0.0273691	0.295626	0.270513	PIK3C2G/PI4K2B/PIP5K1A/PI4KB/PIKFYVE/EFR3B/SOCS5/SYNJ1/PIK3R3/CISH/ITPKB/SOCS3/EFR3A	13	1
GO:00507711	GO:0050771	negative regulation of axonogenesis	13/2090	66/18870	0.0273691	0.295626	0.270513	SEMA4A/RUFY3/WNT5A/FGF13/TRIM46/IFRD1/SPART/SYNGAP1/RGMA/SEMA3G/SEMA4D/PTPRS/SEMA3F	13	1
GO:00032791	GO:0003279	cardiac septum development	19/2090	108/18870	0.0276665	0.298188	0.272857	PTK7/SOX4/MDM4/TGFBR3/WNT5A/RBPJ/PLXND1/FGFR2/BMP7/BMPR1A/NOTCH1/TAB1/FZD2/SLIT2/SALL4/NSD2/CNTRL/DAND5/RBM15	19	1
GO:00020671	GO:0002067	glandular epithelial cell differentiation	14/2090	73/18870	0.0279582	0.298188	0.272857	WNT5A/GDF11/YAP1/FGFR2/SIDT2/FOXA1/FZD5/NOTCH1/SPDEF/FASN/NFIB/GSK3A/DLL1/WDR77	14	1
GO:00359141	GO:0035914	skeletal muscle cell differentiation	14/2090	73/18870	0.0279582	0.298188	0.272857	DDX17/SHH/FOS/BTG2/HLF/MEF2C/NR1D2/NOTCH1/ATF3/NR4A1/EGR2/EGR1/MED20/SELENON	14	1
GO:00486631	GO:0048663	neuron fate commitment	14/2090	73/18870	0.0279582	0.298188	0.272857	ID2/SHH/NFIA/RBPJ/MNX1/NKX2-1/FOXA1/NOTCH1/NFIB/DLL4/EHMT2/ESRP1/DLL1/PRRX1	14	1
GO:01409621	GO:0140962	multicellular organismal-level chemical homeostasis	14/2090	73/18870	0.0279582	0.298188	0.272857	ADGRF5/AQP3/SFTPD/CTSH/AQP4/NAPSA/AQP1/FBXL5/SLC11A2/MLLT6/CYBRD1/HFE/BTBD9/SCNN1B	14	1
GO:00064031	GO:0006403	RNA localization	31/2090	197/18870	0.028035	0.298188	0.272857	HNRNPU/ZFP36/WNK1/RANBP17/SRSF3/HHEX/NUP205/POLDIP3/DDX39B/NXF1/NUP153/SIDT2/SLBP/ARC/SMG7/PUM2/ATXN2/ALKBH5/NXT2/RFTN1/AHCTF1/SRSF7/THOC2/SIDT1/NPIPA1/GLE1/NUP133/STAU2/SMG5/XPO5/G3BP2	31	1
GO:00325701	GO:0032570	response to progesterone	9/2090	40/18870	0.0281651	0.298188	0.272857	FOS/NCOA2/GABRB1/TLR2/FOSB/YAP1/VPS54/NCOA1/NR1H3	9	1
GO:00604211	GO:0060421	positive regulation of heart growth	9/2090	40/18870	0.0281651	0.298188	0.272857	TGFBR3/MAPK14/RBPJ/YAP1/FGF9/MEF2C/FGFR2/BMPR1A/NOTCH1	9	1
GO:00016561	GO:0001656	metanephros development	17/2090	94/18870	0.0282538	0.298188	0.272857	SPRY1/CTSH/AQP1/ID3/SHH/RDH10/HNF1B/IRX2/GDF11/YAP1/BMP7/IRX3/PTCH1/APH1A/EGR1/IRX1/FOXJ1	17	1
GO:00034071	GO:0003407	neural retina development	15/2090	80/18870	0.0282659	0.298188	0.272857	MEGF11/TSPAN12/DIO3/THRB/GDF11/STAT3/ATP8A2/NOTCH1/DLL4/PTPRM/HIPK2/SMARCD3/SDK1/SMARCA4/ZHX2	15	1
GO:00323711	GO:0032371	regulation of sterol transport	15/2090	80/18870	0.0282659	0.298188	0.272857	SHH/SREBF2/TTC39B/ABCA13/SCP2/PTCH1/SIRT1/ZDHHC8/GPS2/ARV1/LPCAT3/APOA1/NFKB1/NR1H3/SEC24A	15	1
GO:00323741	GO:0032374	regulation of cholesterol transport	15/2090	80/18870	0.0282659	0.298188	0.272857	SHH/SREBF2/TTC39B/ABCA13/SCP2/PTCH1/SIRT1/ZDHHC8/GPS2/ARV1/LPCAT3/APOA1/NFKB1/NR1H3/SEC24A	15	1
GO:00970611	GO:0097061	dendritic spine organization	15/2090	80/18870	0.0282659	0.298188	0.272857	EFNA1/LRRK2/LGMN/DOCK10/ARHGAP44/EPHB3/ARC/BAIAP2/EEF2K/ARF1/DNM3/TANC2/LZTS3/STAU2/DTNBP1	15	1
GO:00712771	GO:0071277	cellular response to calcium ion	16/2090	87/18870	0.0283492	0.29853	0.273171	PLCG2/ADD1/FOS/LGMN/WNT5A/CAMK2D/FOSB/MEF2C/RYR1/GPLD1/BRAF/EEF2K/CPNE7/SLC25A23/ITPKB/TRPM2	16	1
GO:00159191	GO:0015919	peroxisomal membrane transport	6/2090	22/18870	0.0286919	0.299988	0.274505	ABCD3/PEX19/PEX1/PEX2/PEX6/PEX13	6	1
GO:00304491	GO:0030449	regulation of complement activation	6/2090	22/18870	0.0286919	0.299988	0.274505	C4BPA/C3/CD55/C4BPB/A2M/SUSD4	6	1
GO:00607131	GO:0060713	labyrinthine layer morphogenesis	6/2090	22/18870	0.0286919	0.299988	0.274505	FGFR2/BMP7/FZD5/GRHL2/NCOA1/SOCS3	6	1
GO:20003191	GO:2000319	regulation of T-helper 17 cell differentiation	6/2090	22/18870	0.0286919	0.299988	0.274505	RC3H1/ASCL2/TNFSF18/ZC3H12A/NFKBIZ/ZBTB7B	6	1
GO:00458341	GO:0045834	positive regulation of lipid metabolic process	24/2090	145/18870	0.0289479	0.30135	0.275751	FGFR3/CD74/ADGRF5/RDH10/SREBF2/SLC27A1/CPT1A/KAT2B/AADAC/SORBS1/PLIN5/ABHD5/MFSD2A/GPLD1/ADORA1/STARD4/ACSL3/NR4A3/APOA1/NR1H3/PRKCE/SCAP/SIRT3/PRKD1	24	1
GO:00461651	GO:0046165	alcohol biosynthetic process	24/2090	145/18870	0.0289479	0.30135	0.275751	ASAH1/PLCG2/HMGCS1/SPTLC2/SREBF2/INSIG1/HMGCR/DHCR24/IDI1/HSD17B7/QDPR/ARV1/LPCAT3/DGKQ/CYP27A1/SPR/APOA1/NFKB1/LBR/IPMK/ITPKB/IDI2/PPIP5K2/SCAP	24	1
GO:00020651	GO:0002065	columnar/cuboidal epithelial cell differentiation	21/2090	123/18870	0.028976	0.30135	0.275751	SOX4/IL6ST/ROS1/WNT5A/GDF11/YAP1/FGFR2/BMP7/SIDT2/FOXA1/FZD5/NOTCH1/SPDEF/FASN/NFIB/GSK3A/DLL1/BCCIP/CBFA2T2/WDR77/ENAM	21	1
GO:00354591	GO:0035459	vesicle cargo loading	8/2090	34/18870	0.0292477	0.301681	0.276054	MIA3/INSIG1/KIF13A/SEC23B/SEC24C/SEC24D/SCAP/SEC24A	8	1
GO:00463201	GO:0046320	regulation of fatty acid oxidation	8/2090	34/18870	0.0292477	0.301681	0.276054	PDK4/CPT1A/PLIN5/MFSD2A/NR4A3/ACADL/PRKAG2/TYSND1	8	1
GO:00550751	GO:0055075	potassium ion homeostasis	8/2090	34/18870	0.0292477	0.301681	0.276054	ATP1B2/WNK1/KCNQ1/ATP12A/ATP1B1/SCNN1B/SLC12A8/KCTD7	8	1
GO:00901621	GO:0090162	establishment of epithelial cell polarity	8/2090	34/18870	0.0292477	0.301681	0.276054	PTK7/SHH/FRMD4B/WNT5A/MYO9A/CAMSAP3/SIPA1L3/OPHN1	8	1
GO:00550881	GO:0055088	lipid homeostasis	28/2090	175/18870	0.0292645	0.301681	0.276054	NPC2/CEBPA/SREBF2/INSIG1/TTC39B/TMEM97/ACOXL/MYLIP/RORA/DGAT1/ACOX3/SOAT1/ABHD5/NR1D2/CYP39A1/MALRD1/ADORA1/SLC25A27/ORMDL3/SIRT1/ACSM3/APOA1/THADA/SAR1B/NR1H3/SLC25A46/SEC24A/FITM2	28	1
GO:00022851	GO:0002285	lymphocyte activation involved in immune response	33/2090	213/18870	0.0293746	0.302285	0.276607	SEMA4A/CD74/HLA-DRA/HLA-DRB1/PLCG2/TMEM98/RORA/IRF4/PRKCZ/DOCK10/RAB27A/IL6R/STAT3/IRF8/RC3H1/POU2AF1/ASCL2/SLC15A4/HLA-DMB/ICAM1/TNFSF18/ZC3H12A/ATP7A/RORC/NSD2/SOCS5/DLL1/KMT5B/SOCS3/NFKBIZ/ZBTB7B/ITFG2/PHF14	33	1
GO:00020621	GO:0002062	chondrocyte differentiation	20/2090	116/18870	0.0295946	0.302629	0.276921	FGFR3/COL27A1/SOX6/SLC26A2/EFEMP1/MAPK14/FGF9/MEF2C/GPLD1/BMPR1A/NFIB/SERPINH1/AXIN2/ZNF219/CHADL/EIF2AK3/IFT80/FGF18/SOX5/ATF2	20	1
GO:00068291	GO:0006829	zinc ion transport	7/2090	28/18870	0.029614	0.302629	0.276921	SLC39A7/SLC30A9/SLC30A6/SLC39A10/SLC30A5/SLC39A8/TRPM2	7	1
GO:00216801	GO:0021680	cerebellar Purkinje cell layer development	7/2090	28/18870	0.029614	0.302629	0.276921	RORA/RERE/ATP7A/DLL1/TTC21B/COQ8B/SLC25A46	7	1
GO:00466391	GO:0046639	negative regulation of alpha-beta T cell differentiation	7/2090	28/18870	0.029614	0.302629	0.276921	SHH/RC3H1/ASCL2/TNFSF18/ZC3H12A/SOCS5/ZBTB7B	7	1
GO:00463241	GO:0046324	regulation of glucose import	12/2090	60/18870	0.0298179	0.304184	0.278344	PLA2G1B/PRKCI/MAPK14/SORBS1/PID1/GSK3A/SLC25A27/SLC1A2/ASPSCR1/KLF15/NFE2L2/PRKAG2	12	1
GO:00065201	GO:0006520	amino acid metabolic process	43/2090	291/18870	0.0302242	0.307795	0.281648	ASRGL1/CRYM/DDAH1/ALDH1A1/PRODH/MTR/ALDH5A1/ATF4/GGT5/ADI1/IVD/SLC25A44/SERINC5/GFPT1/MTHFR/AASDH/GLUL/GLS2/PCCA/FARS2/AADAT/QDPR/CTPS1/AARS2/GCAT/FN3K/ALDH18A1/ATP7A/DBT/CTH/ACADSB/RIMKLB/MCCC1/GCSH/THNSL2/CTPS2/SLC39A8/GLS/PFAS/CARNMT1/IARS2/DARS2/TARS2	43	1
GO:00712411	GO:0071241	cellular response to inorganic substance	35/2090	229/18870	0.0305069	0.307961	0.2818	LRRK2/PLCG2/CEBPA/AQP1/ADD1/SHH/FOS/MTR/DLG2/ATF4/LGMN/SLC41A1/WNT5A/CAMK2D/FOSB/MEF2C/JUN/RYR1/GPLD1/BRAF/GSK3A/EEF2K/HFE/CDKN1B/ATP7A/EIF2AK3/SPIDR/TIMELESS/NFE2L2/CPNE7/SLC25A23/ITPKB/P2RX4/SLC39A8/TRPM2	35	1
GO:00356011	GO:0035601	protein deacylation	13/2090	67/18870	0.0306334	0.307961	0.2818	EP300/FRY/LYPLA1/KAT2B/DYRK1A/SPRED2/SIRT1/NDN/NOTUM/HDAC4/SIRT3/BEX4/TPPP	13	1
GO:00486451	GO:0048645	animal organ formation	13/2090	67/18870	0.0306334	0.307961	0.2818	SPRY1/FOLR1/SHH/RDH10/WNT5A/RBPJ/MEF2C/FGFR2/BMP7/BMPR1A/NOTCH1/AXIN2/SMARCD3	13	1
GO:00029201	GO:0002920	regulation of humoral immune response	10/2090	47/18870	0.0306598	0.307961	0.2818	C4BPA/PGC/C3/EVPL/SPINK5/CD55/C4BPB/FOXJ1/A2M/SUSD4	10	1
GO:00351961	GO:0035196	miRNA processing	10/2090	47/18870	0.0306598	0.307961	0.2818	SRSF3/STAT3/ZC3H7B/PUS10/ZC3H7A/PUM2/PUM1/AGO3/AGO2/ZMPSTE24	10	1
GO:00357941	GO:0035794	positive regulation of mitochondrial membrane permeability	10/2090	47/18870	0.0306598	0.307961	0.2818	IER3/HSPA1A/RHOT1/GSK3A/RTL10/MPV17L/TMEM14A/BCL2L11/SLC25A4/ATF2	10	1
GO:00600431	GO:0060043	regulation of cardiac muscle cell proliferation	10/2090	47/18870	0.0306598	0.307961	0.2818	TGFBR3/MAPK14/JARID2/RBPJ/YAP1/FGF9/MEF2C/FGFR2/BMPR1A/NOTCH1	10	1
GO:00613831	GO:0061383	trabecula morphogenesis	10/2090	47/18870	0.0306598	0.307961	0.2818	ADAMTS1/TGFBR3/RBPJ/BMP7/BMPR1A/NOTCH1/OVOL2/DLL4/SRF/SEMA4D	10	1
GO:00311101	GO:0031110	regulation of microtubule polymerization or depolymerization	17/2090	95/18870	0.0309855	0.310701	0.284307	ARHGEF2/HSPA1A/HSPA1B/SLAIN2/PDE4DIP/FGF13/CAMSAP3/DYRK1A/SLAIN1/CLASP2/CDKN1B/CAMSAP2/HAUS3/TTBK2/GBA2/TBCD/ATXN7	17	1
GO:00466371	GO:0046637	regulation of alpha-beta T cell differentiation	14/2090	74/18870	0.0310896	0.311213	0.284776	HLA-DRA/HLA-DRB1/SHH/IRF4/PRKCZ/RC3H1/ASCL2/CD83/TNFSF18/ZC3H12A/SOCS5/ITPKB/NFKBIZ/ZBTB7B	14	1
GO:00031511	GO:0003151	outflow tract morphogenesis	15/2090	81/18870	0.0312623	0.312411	0.285872	FOLR1/TGFBR3/WNT5A/RBPJ/PRICKLE1/MEF2C/PLXND1/FGFR2/BMP7/RYR1/BMPR1A/NOTCH1/ELN/FZD2/ATF2	15	1
GO:00703041	GO:0070304	positive regulation of stress-activated protein kinase signaling cascade	21/2090	124/18870	0.0313713	0.312514	0.285966	AGER/GADD45G/GADD45B/RASGRP1/WNT5A/TNFRSF19/FZD7/UNC5CL/NOD1/RASSF2/STK3/ZC3H12A/TAOK2/HIPK2/MAP3K3/TAOK3/TLR3/MAP2K4/NAIP/MTURN/MAP4K2	21	1
GO:00487321	GO:0048732	gland development	62/2090	443/18870	0.031379	0.312514	0.285966	PBX1/ID2/ID4/CADM1/ALOX15B/RAP1GAP/CEBPA/SHH/ASH1L/CPB2/E2F8/TGFBR3/HNF1B/SLC29A1/MSX1/CPT1A/JARID2/WNT5A/ELF3/RBPJ/TNC/PTPN3/ESRP2/PLXND1/FGFR2/BMP7/SOX2/TFCP2L1/NKX2-1/BMPR1A/FOXA1/NOTCH1/BRAF/HPN/EPHB3/FASN/NFIB/RREB1/ACADM/PTCH1/ASXL1/HFE/PHF2/CDKN1B/ARID5B/HIPK2/ATP7A/WLS/SRF/CACNB4/IGSF3/APOA1/NFKB1/BCL2L11/NCOA1/PYGO2/THRA/ZBTB7B/SP3/WDR77/ATF2/ZMPSTE24	62	1
GO:00161971	GO:0016197	endosomal transport	38/2090	253/18870	0.0318653	0.31682	0.289906	LRRK2/TMEM87A/RASSF9/SNX5/VPS52/DENND1B/TMEM50B/PREPL/ARHGAP44/RAB17/TRIM27/SGSM2/LYST/WASHC1/SPAG9/VPS39/VPS54/PIKFYVE/TBC1D14/VPS16/RGP1/VPS13B/SORT1/ARL1/REPS2/ZFYVE9/VAMP4/RAB13/STX6/TBC1D17/SNX27/RAB29/GOLT1A/VPS35L/DENND5A/SNX4/HEATR5B/BET1L	38	1
GO:00352701	GO:0035270	endocrine system development	23/2090	139/18870	0.0320742	0.318358	0.291314	PBX1/RAP1GAP/SHH/SOX4/FOXA2/WNT5A/RBPJ/GDF11/IL6R/SIDT2/MNX1/SOX2/NKX2-1/BMPR1A/BRAF/GSK3A/ARID5B/HIPK2/SRF/DLL1/EIF2AK3/APOA1/THRA	23	1
GO:00466271	GO:0046627	negative regulation of insulin receptor signaling pathway	9/2090	41/18870	0.0326578	0.318783	0.291703	TNS2/GRB14/PRKCZ/TSC2/PID1/GSK3A/NCOA5/SOCS3/KANK1	9	1
GO:19027421	GO:1902742	apoptotic process involved in development	9/2090	41/18870	0.0326578	0.318783	0.291703	HNF1B/BMP7/FZD5/NOTCH1/SLIT2/XKR9/PPP2R1B/BCL2L11/ATF2	9	1
GO:00454451	GO:0045445	myoblast differentiation	19/2090	110/18870	0.0327955	0.318783	0.291703	DDX17/ID3/SHH/SOX4/MBNL1/MAPK14/RBPJ/PRICKLE1/MEF2C/SMARCA2/NOTCH1/MBNL3/IFRD1/ARID1A/SMARCD3/SRF/DLL1/PLEKHM3/SMARCA4	19	1
GO:00031281	GO:0003128	heart field specification	5/2090	17/18870	0.0328765	0.318783	0.291703	WNT5A/RBPJ/MEF2C/AXIN2/SMARCD3	5	1
GO:00439231	GO:0043923	positive regulation by host of viral transcription	5/2090	17/18870	0.0328765	0.318783	0.291703	EP300/JUN/HPN/TAF11/SMARCA4	5	1
GO:0044320	GO:0044320	cellular response to leptin stimulus	5/2090	17/18870	0.0328765	0.318783	0.291703	STAT3/ADIPOR1/PID1/SIRT1/NR4A3	5	1
GO:00451981	GO:0045198	establishment of epithelial cell apical/basal polarity	5/2090	17/18870	0.0328765	0.318783	0.291703	PTK7/WNT5A/MYO9A/CAMSAP3/OPHN1	5	1
GO:00483111	GO:0048311	mitochondrion distribution	5/2090	17/18870	0.0328765	0.318783	0.291703	LRRK2/TRAK2/MSTO1/MTM1/CLUH	5	1
GO:0048557	GO:0048557	embryonic digestive tract morphogenesis	5/2090	17/18870	0.0328765	0.318783	0.291703	ID2/SHH/HNF1B/FGFR2/OVOL2	5	1
GO:00508721	GO:0050872	white fat cell differentiation	5/2090	17/18870	0.0328765	0.318783	0.291703	CEBPA/CTBP1/SIRT1/PER2/ATF2	5	1
GO:00551191	GO:0055119	relaxation of cardiac muscle	5/2090	17/18870	0.0328765	0.318783	0.291703	CAMK2D/RGS2/ATP1B1/GSTM2/P2RX4	5	1
GO:00900831	GO:0090083	regulation of inclusion body assembly	5/2090	17/18870	0.0328765	0.318783	0.291703	HSPA1A/HSPA1B/CLU/HSPA2/DNAJB1	5	1
GO:0097396	GO:0097396	response to interleukin-17	5/2090	17/18870	0.0328765	0.318783	0.291703	STAT3/NOTCH1/NFKB1/SOCS3/NFKBIZ	5	1
GO:0097398	GO:0097398	cellular response to interleukin-17	5/2090	17/18870	0.0328765	0.318783	0.291703	STAT3/NOTCH1/NFKB1/SOCS3/NFKBIZ	5	1
GO:00109061	GO:0010906	regulation of glucose metabolic process	18/2090	103/18870	0.0334022	0.320288	0.29308	EP300/NCOA2/FOXA2/RORA/PDK4/KAT2B/SORBS1/ADIPOR1/GPLD1/EPM2AIP1/ZNF692/ACADM/GSK3A/MST1/SIRT1/RORC/DGKQ/ZMPSTE24	18	1
GO:00991751	GO:0099175	regulation of postsynapse organization	18/2090	103/18870	0.0334022	0.320288	0.29308	EFNA1/LRRK2/SHANK2/WNT5A/ARHGAP44/PTPRD/CDKL5/ARC/BAIAP2/EEF2K/DNM3/TANC2/LZTS3/PTPRS/SEMA3F/RPS6KA5/STAU2/DTNBP1	18	1
GO:00352641	GO:0035264	multicellular organism growth	24/2090	147/18870	0.0334383	0.320288	0.29308	EP300/GDF15/TNS2/FLVCR1/DIO3/LGMN/PRICKLE1/STAT3/ATP8A2/MFSD2A/PTCH1/ATN1/SLC1A2/ARID5B/MBD5/ZFX/GRHL2/ERCC6/RBBP6/SCNN1B/ADRB1/FTO/ZMPSTE24/APBA1	24	1
GO:00435431	GO:0043543	protein acylation	24/2090	147/18870	0.0334383	0.320288	0.29308	EP300/SOX4/KAT2B/NAA16/ZDHHC13/ATAT1/HHAT/GLUL/ZDHHC11/ZDHHC16/SIRT1/KANSL3/ZDHHC17/ZDHHC8/CREBBP/MSL2/AUTS2/KAT7/ZDHHC11B/KLF15/ERCC6/ZDHHC1/PPM1B/NFYB	24	1
GO:00311131	GO:0031113	regulation of microtubule polymerization	12/2090	61/18870	0.0335106	0.320288	0.29308	HSPA1A/HSPA1B/SLAIN2/PDE4DIP/CAMSAP3/DYRK1A/SLAIN1/CDKN1B/CAMSAP2/HAUS3/GBA2/TBCD	12	1
GO:00455991	GO:0045599	negative regulation of fat cell differentiation	12/2090	61/18870	0.0335106	0.320288	0.29308	ID4/INSIG1/RORA/WNT5A/YAP1/ASXL1/SIRT1/SLC7A10/SORT1/GPS2/JDP2/LRP3	12	1
GO:00469021	GO:0046902	regulation of mitochondrial membrane permeability	12/2090	61/18870	0.0335106	0.320288	0.29308	IER3/HSPA1A/RHOT1/CAMK2A/GSK3A/RTL10/MPV17L/THEM4/TMEM14A/BCL2L11/SLC25A4/ATF2	12	1
GO:00485921	GO:0048592	eye morphogenesis	26/2090	162/18870	0.0335223	0.320288	0.29308	NECTIN3/AQP5/MEGF11/TSPAN12/AQP1/PRKCI/ATF4/DIO3/EFEMP1/THRB/WNT5A/GDF11/STAT3/ATP8A2/BMP7/MFSD2A/FZD5/NOTCH1/PTPRM/HIPK2/DLL1/KDM2B/SDK1/SP3/ZHX2/STAU2	26	1
GO:00511471	GO:0051147	regulation of muscle cell differentiation	26/2090	162/18870	0.0335223	0.320288	0.29308	ID2/EREG/SOX6/ATP11A/SHH/NFATC3/MSX1/ARRB2/MAPK14/FGF9/MEF2C/FGFR2/FZD7/BMPR1A/NOTCH1/EFEMP2/GSK3A/PDCD4/SIRT1/RGS2/SMARCD3/SRF/CTH/DLL1/HDAC4/PRKD1	26	1
GO:00485681	GO:0048568	embryonic organ development	63/2090	453/18870	0.0338723	0.320852	0.293596	EFNA1/PBX1/RYR2/ID2/COL27A1/FOLR1/CEBPA/PTK7/ID3/SHH/RDH10/INSIG1/E2F8/PBX2/ATF4/HNF1B/FLVCR1/LRIG3/MSX1/EFEMP1/WNT5A/KCNQ1/RBPJ/PRICKLE1/VPS52/YAP1/FGF9/TRA2B/MEF2C/ATP8A2/FGFR2/GJB6/ASCL2/BMP7/BMPR1A/VANGL2/FZD5/NOTCH1/HPN/VASH2/OVOL2/WDR19/CSF2/PTCH1/TEAD3/STK3/FZD2/CC2D2A/ARNT/HIPK2/FBXW8/SRF/GRHL2/DLL1/PRRX1/IRX5/ZNF568/KDM2B/A2M/NCOA1/RBBP6/SOCS3/SP3	63	1
GO:00169251	GO:0016925	protein sumoylation	13/2090	68/18870	0.0341708	0.320852	0.293596	BCL11A/TRPM4/TRIM38/ZNF451/PIAS3/TRIM27/RNF212/SLF2/ARNT/EGR2/EGR1/CBX4/HDAC4	13	1
GO:00183941	GO:0018394	peptidyl-lysine acetylation	13/2090	68/18870	0.0341708	0.320852	0.293596	EP300/SOX4/KAT2B/ATAT1/SIRT1/KANSL3/CREBBP/MSL2/AUTS2/KAT7/KLF15/ERCC6/NFYB	13	1
GO:00083401	GO:0008340	determination of adult lifespan	8/2090	35/18870	0.0343537	0.320852	0.293596	LRRK2/ATP8A2/TFCP2L1/SCN1A/SGSH/ATN1/KCNJ11/ZMPSTE24	8	1
GO:00323661	GO:0032366	intracellular sterol transport	8/2090	35/18870	0.0343537	0.320852	0.293596	NPC2/SCP2/VPS52/LRP6/VPS54/STARD4/ARV1/GRAMD1A	8	1
GO:00610811	GO:0061081	positive regulation of myeloid leukocyte cytokine production involved in immune response	8/2090	35/18870	0.0343537	0.320852	0.293596	CD74/PLCG2/WNT5A/NOD1/SIRT1/MAPKAPK2/TLR3/NR4A3	8	1
GO:00706331	GO:0070633	transepithelial transport	8/2090	35/18870	0.0343537	0.320852	0.293596	AQP1/AHCYL1/GPLD1/ITPR1/CSF2/SLC1A2/CLCN7/SCNN1B	8	1
GO:00028191	GO:0002819	regulation of adaptive immune response	32/2090	208/18870	0.0343751	0.320852	0.293596	C4BPA/AGER/HLA-DRA/HLA-DRB1/C3/TRPM4/FBXO38/IL6ST/CD55/PRKCZ/DENND1B/MEF2C/RC3H1/ASCL2/BTK/TRIM27/SLC15A4/FZD5/TNFSF18/HFE/C4BPB/SIRT1/ZC3H12A/NSD2/SOCS5/KMT5B/FOXJ1/NFKBIZ/ZBTB7B/SUSD4/MR1/TYK2	32	1
GO:00316701	GO:0031670	cellular response to nutrient	10/2090	48/18870	0.0350179	0.320852	0.293596	FOLR1/FOXA2/KAT2B/RXRB/TNC/BMT2/SRF/TRIM24/NCOA1/GDAP1	10	1
GO:01403741	GO:0140374	antiviral innate immune response	10/2090	48/18870	0.0350179	0.320852	0.293596	USP44/DHX15/AKAP1/DHX16/SENP7/ZDHHC11/ZDHHC1/UBE2W/PDE12/USP20	10	1
GO:00487381	GO:0048738	cardiac muscle tissue development	37/2090	247/18870	0.0350361	0.320852	0.293596	RYR2/ID2/TTN/SOX6/HNRNPU/TNNC1/TGFBR3/MSX1/ARRB2/MAPK14/JARID2/WNT5A/RBPJ/PRICKLE1/YAP1/FGF9/MEF2C/SYNE1/FGFR2/GJB6/BMP7/FZD7/BMPR1A/NOTCH1/OBSL1/IRX3/DLL4/ACADM/GSK3A/SMAD5/RGS2/SRF/DLL1/MAP2K4/KDM6B/KCNJ11/ZMPSTE24	37	1
GO:00314451	GO:0031445	regulation of heterochromatin formation	6/2090	23/18870	0.035288	0.320852	0.293596	TET1/DYRK1A/PHF2/SAMD1/SETDB1/ZNF304	6	1
GO:00433711	GO:0043371	negative regulation of CD4-positive, alpha-beta T cell differentiation	6/2090	23/18870	0.035288	0.320852	0.293596	RC3H1/ASCL2/TNFSF18/ZC3H12A/SOCS5/ZBTB7B	6	1
GO:00433731	GO:0043373	CD4-positive, alpha-beta T cell lineage commitment	6/2090	23/18870	0.035288	0.320852	0.293596	TOX/IRF4/IL6R/STAT3/TNFSF18/SOCS3	6	1
GO:01202611	GO:0120261	regulation of heterochromatin organization	6/2090	23/18870	0.035288	0.320852	0.293596	TET1/DYRK1A/PHF2/SAMD1/SETDB1/ZNF304	6	1
GO:00345041	GO:0034504	protein localization to nucleus	45/2090	310/18870	0.035416	0.320852	0.293596	LRRK2/TMEM98/HNRNPU/EP300/SHH/PPP1R10/RANBP17/MSX1/MAPK14/HHEX/CRY2/PRICKLE1/YAP1/FGF9/STAT3/SYNE1/TSC2/NUP153/TAF8/MAGED1/OTUD7B/NUAK2/GLUL/NOTCH1/TOR1AIP2/ORMDL3/RASSF5/STK3/TOR1AIP1/PIKFYVE/ZC3H12A/NVL/CREBBP/CACNB4/IPO9/KAT7/EIF2AK3/HDGF/FAM53A/UBR5/RPAIN/NUP133/ATF2/PRKD1/TYK2	45	1
GO:00034161	GO:0003416	endochondral bone growth	7/2090	29/18870	0.035423	0.320852	0.293596	FGFR3/COL27A1/FGFR2/IFT80/ATF2/DDR2/ZMPSTE24	7	1
GO:00072141	GO:0007214	gamma-aminobutyric acid signaling pathway	7/2090	29/18870	0.035423	0.320852	0.293596	GABRB1/ATF4/GABBR1/GABRA4/GABBR2/CACNB4/PLCL1	7	1
GO:00030021	GO:0003002	regionalization	60/2090	430/18870	0.035553	0.320852	0.293596	PBX1/SPRY1/FOLR1/WIF1/C3/EP300/SHH/GORAB/PLXNA2/FOXA2/PBX2/HNF1B/BTG2/MSX1/WNT5A/HHEX/IRX2/RBPJ/PRICKLE1/GDF11/TRA2B/MEF2C/FGFR2/AIDA/NKX2-1/BMPR1A/FOXA1/TDRD6/VANGL2/FZD5/NOTCH1/IRX3/OVOL2/WDR19/ARC/LRP6/DLL4/PTCH1/ETS2/AXIN2/EPB41L5/MLLT3/CC2D2A/NEK8/HIPK2/SMARCD3/EGR2/WLS/SRF/MTF2/DLL1/TTC21B/IRX1/ANKS6/KDM2B/FOXJ1/DAND5/GALNT11/PLD6/SEMA3F	60	1
GO:00027931	GO:0002793	positive regulation of peptide secretion	19/2090	111/18870	0.0356098	0.320852	0.293596	HLA-DRB1/TRPM4/ACSL4/SOX4/MPC2/SYBU/PFKFB2/GPLD1/GABBR1/ITPR1/ADORA1/HFE/RAPGEF4/UCN/PRKCE/SIRT3/KISS1/PRKD1/C2CD2L	19	1
GO:19059541	GO:1905954	positive regulation of lipid localization	19/2090	111/18870	0.0356098	0.320852	0.293596	C3/SREBF2/ABCA13/SCP2/ATP8A1/PLIN5/ATP8A2/LRAT/PTCH1/SIRT1/ZC3H12A/ZDHHC8/GPS2/LPCAT3/APOA1/NFKB1/P2RX4/NR1H3/FITM2	19	1
GO:00463941	GO:0046394	carboxylic acid biosynthetic process	48/2090	334/18870	0.0357694	0.320852	0.293596	CD74/PLA2G1B/ALOX15B/GGTLC1/ALDH1A1/GATM/MTR/ABCD3/RDH10/INSIG1/ACSS1/GGT6/SCP2/GGT5/ADI1/PDK4/PRKAB1/KAT2B/LIAS/SERINC5/GGT7/MTHFR/GLUL/LDHC/FASN/CYP39A1/GLS2/MALRD1/SIRT1/ACSS2/ALDH18A1/PLA2G4F/ACSM3/CHST12/STARD4/CTH/CYP27A1/ACADL/NAIP/PER2/PRKAG2/GSTM2/UROS/THNSL2/NR1H3/GLS/SCAP/SCD5	48	1
GO:00019671	GO:0001967	suckling behavior	4/2090	12/18870	0.0358201	0.320852	0.293596	UBR3/UBE2Q1/GLS/PEX13	4	1
GO:00031571	GO:0003157	endocardium development	4/2090	12/18870	0.0358201	0.320852	0.293596	RBPJ/NOTCH1/OVOL2/STK3	4	1
GO:0006482	GO:0006482	protein demethylation	4/2090	12/18870	0.0358201	0.320852	0.293596	KDM6A/PHF2/KDM2B/KDM6B	4	1
GO:0008214	GO:0008214	protein dealkylation	4/2090	12/18870	0.0358201	0.320852	0.293596	KDM6A/PHF2/KDM2B/KDM6B	4	1
GO:0009437	GO:0009437	carnitine metabolic process	4/2090	12/18870	0.0358201	0.320852	0.293596	CPT1A/ACADM/ALDH9A1/ACADL	4	1
GO:0015791	GO:0015791	polyol transmembrane transport	4/2090	12/18870	0.0358201	0.320852	0.293596	AQP3/AQP1/AQP7/SLC5A3	4	1
GO:00158661	GO:0015866	ADP transport	4/2090	12/18870	0.0358201	0.320852	0.293596	SLC25A17/SLC25A23/SLC25A4/SLC25A42	4	1
GO:00331451	GO:0033145	positive regulation of intracellular steroid hormone receptor signaling pathway	4/2090	12/18870	0.0358201	0.320852	0.293596	LMO3/YAP1/FOXA1/KMT2D	4	1
GO:00335391	GO:0033539	fatty acid beta-oxidation using acyl-CoA dehydrogenase	4/2090	12/18870	0.0358201	0.320852	0.293596	IVD/ACADM/ACADL/ACADS	4	1
GO:00364441	GO:0036444	calcium import into the mitochondrion	4/2090	12/18870	0.0358201	0.320852	0.293596	SMDT1/MCUR1/SLC25A23/MICU3	4	1
GO:00400151	GO:0040015	negative regulation of multicellular organism growth	4/2090	12/18870	0.0358201	0.320852	0.293596	GDF15/LGMN/PTCH1/ADRB1	4	1
GO:00400341	GO:0040034	regulation of development, heterochronic	4/2090	12/18870	0.0358201	0.320852	0.293596	RBPJ/FGF9/NOTCH1/DLL1	4	1
GO:0042754	GO:0042754	negative regulation of circadian rhythm	4/2090	12/18870	0.0358201	0.320852	0.293596	CRY2/ADORA1/PER2/CIPC	4	1
GO:00603791	GO:0060379	cardiac muscle cell myoblast differentiation	4/2090	12/18870	0.0358201	0.320852	0.293596	RBPJ/PRICKLE1/NOTCH1/SRF	4	1
GO:00712361	GO:0071236	cellular response to antibiotic	4/2090	12/18870	0.0358201	0.320852	0.293596	MEF2C/CDKN1B/PLA2G4F/ATP7A	4	1
GO:00900841	GO:0090084	negative regulation of inclusion body assembly	4/2090	12/18870	0.0358201	0.320852	0.293596	HSPA1A/HSPA1B/HSPA2/DNAJB1	4	1
GO:0090178	GO:0090178	regulation of establishment of planar polarity involved in neural tube closure	4/2090	12/18870	0.0358201	0.320852	0.293596	PTK7/WNT5A/FZD2/DVL3	4	1
GO:0098935	GO:0098935	dendritic transport	4/2090	12/18870	0.0358201	0.320852	0.293596	HNRNPU/TRAK2/PURA/STAU2	4	1
GO:1901748	GO:1901748	leukotriene D4 metabolic process	4/2090	12/18870	0.0358201	0.320852	0.293596	GGTLC1/GGT6/GGT5/GGT7	4	1
GO:00507671	GO:0050767	regulation of neurogenesis	55/2090	390/18870	0.0358993	0.321072	0.293798	SEMA4A/ID2/ID4/PTPRZ1/TMEM98/CERS2/SHH/PRKCI/PLXNA2/ETV5/IL6ST/TLR2/RASSF10/BTG2/RUFY3/WNT5A/FGF13/YAP1/PLXND1/ASCL2/BMP7/TRIM46/BMPR1A/PTPRD/NOTCH1/BRAF/OBSL1/CDKL5/BAIAP2/DLL4/FZD4/CUL7/EEF2K/IFRD1/SLIT2/FBXW8/CYSLTR1/SMARCD3/EGR2/SRF/DLL1/SPART/SYNGAP1/PER2/RGMA/SEMA3G/AMIGO1/SEMA4D/PTPRS/SEMA3F/STAU2/YTHDF2/CUX1/MAP6/SS18L1	55	1
GO:00192181	GO:0019218	regulation of steroid metabolic process	18/2090	104/18870	0.036365	0.32425	0.296706	FMO5/ASAH1/SREBF2/INSIG1/TTC39B/RORA/MALRD1/SIRT1/RORC/STARD4/EGR1/ARV1/LPCAT3/DGKQ/ACADL/APOA1/NFKB1/SCAP	18	1
GO:00613261	GO:0061326	renal tubule development	18/2090	104/18870	0.036365	0.32425	0.296706	PBX1/AQP1/SHH/HNF1B/LGR5/IRX2/PRICKLE1/YAP1/TMEM59L/MEF2C/MAGED1/NOTCH1/IRX3/PTCH1/MTSS1/DLL1/IRX1/NPNT	18	1
GO:00159181	GO:0015918	sterol transport	23/2090	141/18870	0.037063	0.329494	0.301504	CLU/NPC2/SHH/SREBF2/TTC39B/ABCA13/SCP2/SOAT1/VPS52/LRP6/PTCH1/VPS54/SIRT1/ZDHHC8/STARD4/GPS2/ARV1/LPCAT3/GRAMD1A/APOA1/NFKB1/NR1H3/SEC24A	23	1
GO:00720061	GO:0072006	nephron development	25/2090	156/18870	0.0371213	0.329494	0.301504	PBX1/AQP1/SHH/HNF1B/IRX2/YAP1/IL6R/TMEM59L/COL4A3/COL4A4/MEF2C/BMP7/MAGED1/NOTCH1/IRX3/PTCH1/ASXL1/MTSS1/EGR1/DLL1/KLF15/IRX1/FOXJ1/NPNT/NUP133	25	1
GO:19050391	GO:1905039	carboxylic acid transmembrane transport	25/2090	156/18870	0.0371213	0.329494	0.301504	SLC38A11/ABCD3/ABCC5/SLC27A1/MPC2/SLC7A2/SLC25A29/CPT1A/SLC7A8/SLC15A4/SLC7A6/SLC16A11/SLC16A7/SLC38A10/SLC1A2/SLC7A10/RGS2/SLC43A1/SFXN2/SLC6A9/PER2/SLC43A2/SLC1A4/SLC46A1/SLC16A9	25	1
GO:00488391	GO:0048839	inner ear development	30/2090	194/18870	0.0372022	0.329714	0.301705	FREM2/SDC4/CEBPA/PTK7/SHH/INSIG1/LRIG3/MSX1/WNT5A/KCNQ1/LGR5/RBPJ/FGF9/CEBPD/ATP8A2/FGFR2/GJB6/SOX2/NOTCH1/HPN/PI4KB/ATG4B/SLC25A27/FZD2/ESRP1/CDKN1B/MAPKAPK2/DLL1/PRRX1/CECR2	30	1
GO:00970351	GO:0097035	regulation of membrane lipid distribution	12/2090	62/18870	0.037518	0.331574	0.303407	ABCA4/ATP11A/ATP10A/ATP8A1/TMEM41B/ATP8A2/MFSD2A/ATP10D/XKR9/ARV1/CLPTM1L/GBA2	12	1
GO:00329411	GO:0032941	secretion by tissue	9/2090	42/18870	0.0376228	0.331574	0.303407	AQP5/AQP1/WNK1/PRICKLE1/ADORA1/SCNN1B/COPA/NR1H3/PRKCE	9	1
GO:19000771	GO:1900077	negative regulation of cellular response to insulin stimulus	9/2090	42/18870	0.0376228	0.331574	0.303407	TNS2/GRB14/PRKCZ/TSC2/PID1/GSK3A/NCOA5/SOCS3/KANK1	9	1
GO:00147061	GO:0014706	striated muscle tissue development	39/2090	264/18870	0.0376379	0.331574	0.303407	RYR2/ID2/TTN/SOX6/HNRNPU/TNNC1/SHH/TGFBR3/MSX1/ARRB2/MAPK14/JARID2/WNT5A/RBPJ/PRICKLE1/YAP1/FGF9/MEF2C/SYNE1/FGFR2/GJB6/BMP7/FZD7/BMPR1A/NOTCH1/OBSL1/IRX3/DLL4/ACADM/GSK3A/SMAD5/IFRD1/RGS2/SRF/DLL1/MAP2K4/KDM6B/KCNJ11/ZMPSTE24	39	1
GO:00092671	GO:0009267	cellular response to starvation	28/2090	179/18870	0.0378285	0.332755	0.304488	LRRK2/ALB/FOS/SREBF2/ATF4/PDK4/TSC2/TNRC6A/MFSD2A/NUAK2/GLUL/ATF3/EHMT2/BMT2/HFE/MTMR3/SIRT1/ZC3H12A/EIF2AK3/CTSK/NFE2L2/SZT2/NPRL2/JMY/ITFG2/ATF2/PPM1D/PRKD1	28	1
GO:00148551	GO:0014855	striated muscle cell proliferation	15/2090	83/18870	0.0379415	0.33325	0.304941	SHH/FOS/TGFBR3/MAPK14/JARID2/RBPJ/YAP1/FGF9/MEF2C/FGFR2/BMPR1A/NOTCH1/PAXBP1/SIX5/SELENON	15	1
GO:00511451	GO:0051145	smooth muscle cell differentiation	14/2090	76/18870	0.0381049	0.334186	0.305797	EREG/SHH/NFATC3/FGF9/MEF2C/FGFR2/NOTCH1/EFEMP2/PDCD4/SIRT1/SMARCD3/SRF/CTH/NPNT	14	1
GO:00611381	GO:0061138	morphogenesis of a branching epithelium	29/2090	187/18870	0.0386932	0.338839	0.310055	PBX1/SPRY1/PKHD1/CTSH/SHH/RDH10/HNF1B/WNT5A/TNC/YAP1/ESRP2/TMEM59L/PLXND1/FGFR2/BMP7/MAGED1/NKX2-1/FOXA1/FZD5/NOTCH1/DLL4/PTCH1/SLIT2/SRF/GRHL2/TIMELESS/SOCS3/NPNT/RBM15	29	1
GO:00309021	GO:0030902	hindbrain development	25/2090	157/18870	0.0396789	0.345347	0.316011	SHH/PLXNA2/ATP1B2/HNF1B/RORA/DLC1/RERE/BMP7/OPHN1/NFIB/KCNE1/FZD4/ATP7A/EGR2/WLS/DLL1/TTC21B/KDM2B/TTBK2/NCOA1/COQ8B/GNPAT/SLC25A46/PTPRS/ATF2	25	1
GO:19038251	GO:1903825	organic acid transmembrane transport	25/2090	157/18870	0.0396789	0.345347	0.316011	SLC38A11/ABCD3/ABCC5/SLC27A1/MPC2/SLC7A2/SLC25A29/CPT1A/SLC7A8/SLC15A4/SLC7A6/SLC16A11/SLC16A7/SLC38A10/SLC1A2/SLC7A10/RGS2/SLC43A1/SFXN2/SLC6A9/PER2/SLC43A2/SLC1A4/SLC46A1/SLC16A9	25	1
GO:00002091	GO:0000209	protein polyubiquitination	34/2090	226/18870	0.0397051	0.345347	0.316011	WSB1/FBXO38/TMEM129/TTC3/RNF4/TRIM38/RNF144B/WWP2/RNF5/ARIH1/RC3H1/KLHL20/KBTBD7/TRIM27/UBE2K/ANAPC4/TRIM2/FBXW11/RNF115/SYVN1/PPIL2/UBE2G1/GPS2/TAF1/UBE2W/FBXO28/TRIM68/NEDD4L/UBE2Q1/RNF41/DZIP3/C10orf90/UBR5/RNF166	34	1
GO:00485381	GO:0048538	thymus development	10/2090	49/18870	0.039789	0.345347	0.316011	PBX1/SHH/JARID2/BRAF/EPHB3/ASXL1/SRF/CACNB4/BCL2L11/ZMPSTE24	10	1
GO:00723371	GO:0072337	modified amino acid transport	10/2090	49/18870	0.039789	0.345347	0.316011	FOLR1/ABCC5/SLC7A2/SLC25A29/SLC19A2/SLC7A6/SLC22A5/SLC1A4/SLC46A1/SLC16A9	10	1
GO:19024591	GO:1902459	positive regulation of stem cell population maintenance	10/2090	49/18870	0.039789	0.345347	0.316011	BICRAL/YAP1/SMARCA2/TET1/BCL7A/ARID1A/BICRA/ARID4B/KDM2B/SMARCA4	10	1
GO:00020681	GO:0002068	glandular epithelial cell development	8/2090	36/18870	0.0400306	0.346421	0.316993	WNT5A/GDF11/SIDT2/FZD5/SPDEF/FASN/GSK3A/DLL1	8	1
GO:00065161	GO:0006516	glycoprotein catabolic process	8/2090	36/18870	0.0400306	0.346421	0.316993	EDEM3/MAN1C1/IDUA/BTK/STT3B/SGSH/HPSE/FBXO27	8	1
GO:00064701	GO:0006470	protein dephosphorylation	31/2090	203/18870	0.0401858	0.347143	0.317654	PTPRZ1/DUSP1/TNS2/PTPRG/HSP90AB1/PPM1N/CRY2/PTPN13/PPP1R1B/IKBKB/PTPN3/PPP2R5A/DLC1/PTPRD/FBXW11/HTT/ADORA1/MTMR3/PTPRM/DUSP16/PPP1R15B/MTMR4/PDP2/MTM1/PPP2R1B/PPTC7/UBLCP1/PPM1B/SPPL3/PTPRS/PPM1D	31	1
GO:00016571	GO:0001657	ureteric bud development	17/2090	98/18870	0.0403504	0.347143	0.317654	PBX1/SPRY1/CRLF1/SDC4/CAT/SHH/HNF1B/GDF11/TMEM59L/FGFR2/BMP7/MAGED1/PTCH1/SMAD5/SLIT2/FOXJ1/NPNT	17	1
GO:00068351	GO:0006835	dicarboxylic acid transport	17/2090	98/18870	0.0403504	0.347143	0.317654	FOLR1/ABCC5/SLC26A9/SLC26A2/STXBP1/SLC19A2/GABBR1/ADORA1/VPS54/SLC1A2/TRPV1/PER2/SLC1A4/SLC46A1/SLC26A11/APBA1/DTNBP1	17	1
GO:00609931	GO:0060993	kidney morphogenesis	17/2090	98/18870	0.0403504	0.347143	0.317654	PBX1/LRRK2/SHH/SOX4/HNF1B/GCNT4/IRX2/TMEM59L/BMP7/MAGED1/IRX3/PTCH1/ASXL1/IRX1/FOXJ1/NPNT/ZMPSTE24	17	1
GO:00165701	GO:0016570	histone modification	20/2090	120/18870	0.0406222	0.348971	0.319326	EP300/ASH1L/PCGF3/KDM6A/KAT2B/NELFA/SMYD3/EHMT2/SIRT1/KANSL3/CREBBP/MSL2/AUTS2/KAT8/SETD1B/ERCC6/SETDB1/NFYB/KDM6B/HDAC4	20	1
GO:00105631	GO:0010563	negative regulation of phosphorus metabolic process	53/2090	377/18870	0.0407802	0.349455	0.319769	SPRY1/CADM1/LRRK2/HNRNPU/CEBPA/DUSP1/HEXIM1/SLC27A1/FOXA2/GNAQ/ARRB2/PRKCZ/HHEX/CRY2/PTPN13/PPP1R1B/HIPK3/IKBKB/PPP2R5A/AIDA/TSC2/ZFYVE28/TRIM27/PID1/WASHC1/SPAG9/LRP6/SPRED2/GSK3A/C9orf72/ZBED3/RASSF2/PDCD4/SIRT1/CDKN1B/ZC3H12A/RGS2/DUSP16/PPP1R15B/SLIT2/DEPTOR/SOCS5/HSPB1/DGKQ/SH3BP5L/LRRK1/PRKAG2/SOCS3/NPRL2/SEMA4D/INPP5J/NNT/DTNBP1	53	1
GO:00350511	GO:0035051	cardiocyte differentiation	26/2090	165/18870	0.0408093	0.349455	0.319769	TTN/SPRY1/SOX6/FOLR1/HNRNPU/TGFBR3/ARRB2/RBPJ/PRICKLE1/MEF2C/SYNE1/BMP7/FZD7/BMPR1A/NOTCH1/OBSL1/IRX3/ACADM/GSK3A/PDCD4/RGS2/SRF/DLL1/MAP2K4/KDM6B/ZMPSTE24	26	1
GO:00160531	GO:0016053	organic acid biosynthetic process	48/2090	337/18870	0.0408896	0.349455	0.319769	CD74/PLA2G1B/ALOX15B/GGTLC1/ALDH1A1/GATM/MTR/ABCD3/RDH10/INSIG1/ACSS1/GGT6/SCP2/GGT5/ADI1/PDK4/PRKAB1/KAT2B/LIAS/SERINC5/GGT7/MTHFR/GLUL/LDHC/FASN/CYP39A1/GLS2/MALRD1/SIRT1/ACSS2/ALDH18A1/PLA2G4F/ACSM3/CHST12/STARD4/CTH/CYP27A1/ACADL/NAIP/PER2/PRKAG2/GSTM2/UROS/THNSL2/NR1H3/GLS/SCAP/SCD5	48	1
GO:00421571	GO:0042157	lipoprotein metabolic process	22/2090	135/18870	0.0411059	0.349455	0.319769	LYPLA1/PIGG/ZDHHC13/HHAT/GLUL/ZDHHC11/RAB3GAP2/PIGA/ZDHHC16/PGAP3/PIGQ/ZDHHC17/ZDHHC8/GPAA1/PIGM/ZDHHC11B/NOTUM/ZDHHC1/PPM1B/SAMD1/APOA1/SLC30A5	22	1
GO:00510921	GO:0051092	positive regulation of NF-kappaB transcription factor activity	24/2090	150/18870	0.0411287	0.349455	0.319769	ARHGEF2/HSPA1A/HSPA1B/AGER/CLU/PLA2G1B/PLCG2/EP300/PRKCI/TLR2/TRIM38/WNT5A/PRKCZ/IKBKB/STAT3/TRIM13/BTK/TNFSF18/CAMK2A/NOD1/TRIM68/TRIM52/RPS6KA5/PRKD1	24	1
GO:00380931	GO:0038093	Fc receptor signaling pathway	11/2090	56/18870	0.04113	0.349455	0.319769	PIGR/PLCG2/IKBKB/BTK/MAPK10/NR4A3/PTK2/MAP2K4/CD47/PRKCE/VAV3	11	1
GO:00068251	GO:0006825	copper ion transport	5/2090	18/18870	0.0414891	0.349455	0.319769	STEAP4/SLC11A2/ATP7A/CUTC/SLC46A3	5	1
GO:00068511	GO:0006851	mitochondrial calcium ion transmembrane transport	5/2090	18/18870	0.0414891	0.349455	0.319769	SMDT1/MCUR1/LETM1/SLC25A23/MICU3	5	1
GO:00100421	GO:0010042	response to manganese ion	5/2090	18/18870	0.0414891	0.349455	0.319769	LRRK2/ATF4/D2HGDH/ATP7A/EIF2AK3	5	1
GO:00331941	GO:0033194	response to hydroperoxide	5/2090	18/18870	0.0414891	0.349455	0.319769	DAPK1/OXR1/TP53INP1/TRPM2/PRKD1	5	1
GO:0048339	GO:0048339	paraxial mesoderm development	5/2090	18/18870	0.0414891	0.349455	0.319769	WNT5A/YAP1/BMPR1A/EPB41L5/NUP133	5	1
GO:00903081	GO:0090308	regulation of DNA methylation-dependent heterochromatin formation	5/2090	18/18870	0.0414891	0.349455	0.319769	TET1/DYRK1A/SAMD1/SETDB1/ZNF304	5	1
GO:20008111	GO:2000811	negative regulation of anoikis	5/2090	18/18870	0.0414891	0.349455	0.319769	PDK4/NOTCH1/PTK2/PIK3R3/ZNF304	5	1
GO:00486781	GO:0048678	response to axon injury	15/2090	84/18870	0.0416404	0.349455	0.319769	FOLR1/PLCG2/SCARF1/CERS2/MTR/TNC/NREP/BRAF/RTN4RL1/PUM2/SARM1/RGMA/P2RX4/PTPRS/RTN4RL2	15	1
GO:00090631	GO:0009063	amino acid catabolic process	19/2090	113/18870	0.0417654	0.349455	0.319769	ASRGL1/CRYM/DDAH1/PRODH/ALDH5A1/IVD/SLC25A44/GLUL/GLS2/AADAT/QDPR/GCAT/DBT/ACADSB/MCCC1/GCSH/THNSL2/GLS/CARNMT1	19	1
GO:00431231	GO:0043123	positive regulation of canonical NF-kappaB signal transduction	30/2090	196/18870	0.0418546	0.349455	0.319769	CD74/HLA-DRB1/TSPAN6/DHX15/TRIM38/IKBKB/ATP2C1/SLC44A2/TNFRSF19/ZDHHC13/TRIM13/UNC5CL/FBXW11/TAB3/NOD1/ZDHHC17/MAP3K3/AJUBA/WLS/TLR3/CTH/TRIM68/GPR89A/MAP3K14/PRKCE/TRIM52/JMJD8/CC2D1A/TNIP2/PRKD1	30	1
GO:00611361	GO:0061136	regulation of proteasomal protein catabolic process	30/2090	196/18870	0.0418546	0.349455	0.319769	HSPA1A/HSPA1B/CLU/LRRK2/CEBPA/SHH/RNF144B/HSP90AB1/PRICKLE1/ARIH1/UBQLN4/HERPUD1/UBE2K/OPHN1/TRIM39/GSK3A/RNF180/AXIN2/HFE/ZNF418/FBXW8/SOCS5/MTM1/COP1/TAF1/USP38/NFE2L2/USP13/ZYG11B/FHIT	30	1
GO:00096491	GO:0009649	entrainment of circadian clock	7/2090	30/18870	0.0419377	0.349455	0.319769	ID2/GNAQ/CRY2/PER1/PER3/CRTC1/PER2	7	1
GO:00486791	GO:0048679	regulation of axon regeneration	7/2090	30/18870	0.0419377	0.349455	0.319769	SCARF1/CERS2/BRAF/RTN4RL1/PUM2/RGMA/PTPRS	7	1
GO:00650051	GO:0065005	protein-lipid complex assembly	7/2090	30/18870	0.0419377	0.349455	0.319769	DGAT1/SOAT1/MFSD2A/ZDHHC8/ACSL3/LPCAT3/APOA1	7	1
GO:00080881	GO:0008088	axo-dendritic transport	14/2090	77/18870	0.0420069	0.349455	0.319769	HNRNPU/DLG2/KIF1C/SYBU/TRIM46/TRAK2/PURA/FBXW11/ARMCX3/HSPB1/STAU2/APBA1/BLOC1S3/DTNBP1	14	1
GO:00064061	GO:0006406	mRNA export from nucleus	13/2090	70/18870	0.0421059	0.349455	0.319769	WNK1/SRSF3/HHEX/POLDIP3/DDX39B/NXF1/SMG7/ALKBH5/NXT2/THOC2/GLE1/NUP133/SMG5	13	1
GO:00987321	GO:0098732	macromolecule deacylation	13/2090	70/18870	0.0421059	0.349455	0.319769	EP300/FRY/LYPLA1/KAT2B/DYRK1A/SPRED2/SIRT1/NDN/NOTUM/HDAC4/SIRT3/BEX4/TPPP	13	1
GO:19028931	GO:1902893	regulation of miRNA transcription	13/2090	70/18870	0.0421059	0.349455	0.319769	FOS/SREBF2/NFATC3/STAT3/JUN/MYCN/BMPR1A/FOXA1/NFIB/EGR1/SRF/SMARCA4/ATOH8	13	1
GO:19030501	GO:1903050	regulation of proteolysis involved in protein catabolic process	35/2090	235/18870	0.0423671	0.350141	0.320397	EFNA1/HSPA1A/HSPA1B/CLU/LRRK2/CEBPA/SHH/RNF144B/HSP90AB1/PRICKLE1/ARIH1/UBQLN4/HERPUD1/UBE2K/OPHN1/TRIM39/GSK3A/RNF180/TMEM168/AXIN2/HFE/HIPK2/ZNF418/FBXW8/SOCS5/MTM1/PTK2/COP1/TAF1/USP38/NFE2L2/USP13/ZYG11B/FHIT/RNF139	35	1
GO:00009561	GO:0000956	nuclear-transcribed mRNA catabolic process	21/2090	128/18870	0.0424531	0.350141	0.320397	TNRC6B/HNRNPU/ZFP36/TOB1/BTG2/RC3H1/TNRC6A/CPEB3/CNOT6L/SMG7/TENT2/ZC3H12A/DXO/SECISBP2/TNRC6C/PAN2/PDE12/TENT4A/AGO2/CNOT3/SMG5	21	1
GO:00140741	GO:0014074	response to purine-containing compound	23/2090	143/18870	0.0426061	0.350141	0.320397	RYR2/TRPM4/AQP1/DUOX1/FOS/RAPGEF3/KCNQ1/FOSB/PER1/RYR1/BRAF/KCNE1/ADORA1/ITPR2/EEF2K/DGKQ/TRPV1/TAF1/GSTM2/P2RX4/KCNJ11/TRPM2/SELENON	23	1
GO:00428861	GO:0042886	amide transport	50/2090	354/18870	0.0426829	0.350141	0.320397	CD74/HLA-DRB1/CA2/AQP3/FOLR1/TRPM4/AQP1/ABCC5/RAB11FIP2/ACSL4/SOX4/SLC27A1/FOXA2/MPC2/HNF1B/ABCA13/STXBP1/CPT1A/SLC19A2/PCLO/AQP7/SLC15A2/SYBU/SIDT2/PFKFB2/SLC15A4/GPLD1/GABBR1/ITPR1/SLC33A1/ADORA1/HFE/VPS54/SLC1A2/TRPV1/PER2/UBE2Q1/RAPGEF4/SLC1A4/SLC46A1/UCN/HADH/PRKCE/KCNJ11/SIRT3/KISS1/APBA1/PRKD1/C2CD2L/DTNBP1	50	1
GO:00434841	GO:0043484	regulation of RNA splicing	28/2090	181/18870	0.0427571	0.350141	0.320397	HSPA1A/DDX17/HNRNPU/CELF2/RBM47/MBNL1/SRSF3/KAT2B/SRSF10/TRA2B/HNRNPH1/ESRP2/RBM25/PRX/POLR2A/SON/FXR2/HABP4/MBNL3/DYRK1A/RBM12B/ESRP1/SRSF7/CLK4/ATXN7/USP22/WDR77/RBM15	28	1
GO:00020701	GO:0002070	epithelial cell maturation	6/2090	24/18870	0.0427844	0.350141	0.320397	CEBPA/GDF11/TFCP2L1/FOXA1/FZD5/KCNE1	6	1
GO:00435741	GO:0043574	peroxisomal transport	6/2090	24/18870	0.0427844	0.350141	0.320397	ABCD3/PEX19/PEX1/PEX2/PEX6/PEX13	6	1
GO:00466281	GO:0046628	positive regulation of insulin receptor signaling pathway	6/2090	24/18870	0.0427844	0.350141	0.320397	SNX5/PRKCZ/SORBS1/ADIPOR1/SIRT1/ZBTB7B	6	1
GO:00988841	GO:0098884	postsynaptic neurotransmitter receptor internalization	6/2090	24/18870	0.0427844	0.350141	0.320397	AP2A2/SYNE1/OPHN1/ARC/HIP1/DNM3	6	1
GO:01402391	GO:0140239	postsynaptic endocytosis	6/2090	24/18870	0.0427844	0.350141	0.320397	AP2A2/SYNE1/OPHN1/ARC/HIP1/DNM3	6	1
GO:00325261	GO:0032526	response to retinoic acid	18/2090	106/18870	0.0428601	0.350272	0.320517	AQP3/CTSH/AQP1/PTK7/WNT5A/RXRB/TNC/YAP1/FGFR2/FZD7/LRAT/FZD4/PHC1/PTCH1/GDAP2/ASXL1/NCOA1/GDAP1	18	1
GO:00304881	GO:0030488	tRNA methylation	9/2090	43/18870	0.0430782	0.351566	0.321701	WDR6/TRMT44/TARBP1/TRMT13/NSUN6/TRMT1L/THADA/TRMO/NSUN3	9	1
GO:00987391	GO:0098739	import across plasma membrane	32/2090	212/18870	0.0431639	0.351777	0.321894	SLC2A3/TRPM4/SLC27A1/SLC7A2/ATP1B2/KCNJ15/KCNQ1/KCNJ5/SLC15A2/KCNK5/SLC7A8/SLC15A4/SCN1A/SLC5A3/ATP12A/SLC1A2/RGS2/SLC43A1/ATP1B1/SLC6A9/TRPV1/SLC39A10/PER2/SLC43A2/SLC1A4/SLC46A1/SCNN1B/SLC12A8/SLC39A8/KCNJ11/SLC9A6/TRPM2	32	1
GO:00302781	GO:0030278	regulation of ossification	20/2090	121/18870	0.0437944	0.356158	0.325903	PBX1/MGP/TRPM4/MAPK14/WNT5A/RXRB/RBPJ/MEF2C/BMP7/BMPR1A/NOTCH1/SGMS2/SLC20A2/EGR2/NELL1/TOB2/BCOR/NOTUM/DDR2/ZMPSTE24	20	1
GO:00721631	GO:0072163	mesonephric epithelium development	17/2090	99/18870	0.0438834	0.356158	0.325903	PBX1/SPRY1/CRLF1/SDC4/CAT/SHH/HNF1B/GDF11/TMEM59L/FGFR2/BMP7/MAGED1/PTCH1/SMAD5/SLIT2/FOXJ1/NPNT	17	1
GO:00721641	GO:0072164	mesonephric tubule development	17/2090	99/18870	0.0438834	0.356158	0.325903	PBX1/SPRY1/CRLF1/SDC4/CAT/SHH/HNF1B/GDF11/TMEM59L/FGFR2/BMP7/MAGED1/PTCH1/SMAD5/SLIT2/FOXJ1/NPNT	17	1
GO:00313461	GO:0031346	positive regulation of cell projection organization	50/2090	355/18870	0.0445231	0.360852	0.330198	TAPT1/SCARF1/EP300/PTK7/PRKCI/PLXNA2/FBXO38/FNBP1L/ATP1B2/TOX/RUFY3/WNT5A/KAT2B/PLXND1/ATP8A2/BMP7/PTPRD/WASHC1/BRAF/OBSL1/CDKL5/ALKAL2/RREB1/BAIAP2/FZD4/CCP110/HTT/CUL7/EEF2K/PUM2/DNM3/RGS2/SLIT2/FBXW8/ATP7A/SRF/AUTS2/DVL3/NFE2L2/RGMA/ARAP1/AMIGO1/SEMA4D/CBFA2T2/STAU2/CUX1/DDR2/PRKD1/MAP6/SS18L1	50	1
GO:00017381	GO:0001738	morphogenesis of a polarized epithelium	16/2090	92/18870	0.0448057	0.362642	0.331836	PKHD1/PTK7/WNT5A/PRICKLE1/YAP1/MYO9A/CAMSAP3/FZD7/VANGL2/OPHN1/ZNRF3/MLLT3/FZD2/ARHGEF19/DVL3/DACT1	16	1
GO:00162411	GO:0016241	regulation of macroautophagy	25/2090	159/18870	0.0451823	0.365187	0.334165	QSOX1/LRRK2/ATP6V0A1/SPTLC2/SNX5/UBQLN4/TSC2/TRIM13/NRBP2/HTT/SEC22B/C9orf72/NOD1/EHMT2/RAB3GAP2/SIRT1/MTM1/HSPB8/EXOC8/RNF41/FYCO1/SNX4/SLC25A4/ATP6V0A2/TMEM39A	25	1
GO:00610531	GO:0061053	somite development	15/2090	85/18870	0.0455888	0.367567	0.336342	EP300/SHH/PLXNA2/WNT5A/RBPJ/BMPR1A/NOTCH1/WDR19/LRP6/PTCH1/AXIN2/EPB41L5/DLL1/RBBP6/NUP133	15	1
GO:00307051	GO:0030705	cytoskeleton-dependent intracellular transport	32/2090	213/18870	0.0456018	0.367567	0.336342	HNRNPU/DLG2/RASGRP1/FNBP1L/KIF1C/PRKCZ/PRICKLE1/KIF13A/SYBU/CAMSAP3/TRIM46/TRAK2/PURA/WDR19/HOOK2/FBXW11/HTT/RHOT1/MYO1B/TANC2/ARMCX3/CCDC88C/MREG/HSPB1/TTC21B/IFT80/FYCO1/STAU2/APBA1/BLOC1S3/MAP6/DTNBP1	32	1
GO:00350881	GO:0035088	establishment or maintenance of apical/basal cell polarity	11/2090	57/18870	0.0460627	0.368286	0.337001	PTK7/PRKCI/DLG2/WNT5A/PRKCZ/MYO9A/CAMSAP3/OPHN1/PARD3B/FOXJ1/CRB3	11	1
GO:00612451	GO:0061245	establishment or maintenance of bipolar cell polarity	11/2090	57/18870	0.0460627	0.368286	0.337001	PTK7/PRKCI/DLG2/WNT5A/PRKCZ/MYO9A/CAMSAP3/OPHN1/PARD3B/FOXJ1/CRB3	11	1
GO:19016161	GO:1901616	organic hydroxy compound catabolic process	11/2090	57/18870	0.0460627	0.368286	0.337001	HSD17B6/SCARF1/DIO3/CYP39A1/NUDT3/SULT1A1/CYP27A1/MAOA/LDHD/SULT1A2/ALDH2	11	1
GO:00068691	GO:0006869	lipid transport	62/2090	453/18870	0.0460855	0.368286	0.337001	ABCA4/SLC27A3/CLU/SFTPA1/PLA2G1B/NPC2/APOH/SLC10A2/ATP11A/SHH/ABCD3/SREBF2/SLC27A1/TTC39B/ABCA13/LYPLA1/ATP10A/SCP2/ATP8A1/ESYT3/CPT1A/KCNQ1/CRY2/TMEM41B/SOAT1/VPS52/SLC43A3/ATP8A2/PLA2G12A/LRAT/MFSD2A/LRP6/FZD4/PTCH1/VPS13A/SLC10A7/VPS54/SIRT1/PLA2G4F/ATP10D/ZDHHC8/STARD4/VPS13B/ACSL3/XKR9/SLC25A17/GPS2/CHKA/ARV1/LPCAT3/ATG2B/ABCC4/GRAMD1A/APOA1/HDLBP/NFKB1/CLPTM1L/SAR1B/P2RX4/NR1H3/SEC24A/C2CD2L	62	1
GO:00435831	GO:0043583	ear development	33/2090	221/18870	0.0461301	0.368286	0.337001	FREM2/SDC4/CEBPA/PTK7/SHH/RDH10/INSIG1/LRIG3/MSX1/WNT5A/KCNQ1/LGR5/RBPJ/FGF9/CEBPD/ATP8A2/FGFR2/GJB6/SOX2/NOTCH1/HPN/PI4KB/WDR19/ATG4B/SLC25A27/FZD2/ESRP1/CDKN1B/MAPKAPK2/DLL1/PRRX1/BCL2L11/CECR2	33	1
GO:20005141	GO:2000514	regulation of CD4-positive, alpha-beta T cell activation	14/2090	78/18870	0.0461829	0.368286	0.337001	AGER/HLA-DRA/HLA-DRB1/CD55/IRF4/PRKCZ/RC3H1/ASCL2/CD83/TNFSF18/ZC3H12A/SOCS5/NFKBIZ/ZBTB7B	14	1
GO:00310761	GO:0031076	embryonic camera-type eye development	8/2090	37/18870	0.0462988	0.368286	0.337001	RDH10/WNT5A/BMP7/FZD5/WDR19/HIPK2/KDM2B/SP3	8	1
GO:00603231	GO:0060323	head morphogenesis	8/2090	37/18870	0.0462988	0.368286	0.337001	EP300/CRISPLD1/FLVCR1/MSX1/PRICKLE1/CRISPLD2/BRAF/ARID5B	8	1
GO:00973451	GO:0097345	mitochondrial outer membrane permeabilization	8/2090	37/18870	0.0462988	0.368286	0.337001	IER3/HSPA1A/RHOT1/GSK3A/RTL10/MPV17L/TMEM14A/SLC25A4	8	1
GO:00032081	GO:0003208	cardiac ventricle morphogenesis	13/2090	71/18870	0.0465228	0.368286	0.337001	RYR2/TNNC1/SOX4/TGFBR3/RBPJ/MEF2C/FGFR2/BMPR1A/NOTCH1/DLL4/GSK3A/SMARCD3/GRHL2	13	1
GO:00616141	GO:0061614	miRNA transcription	13/2090	71/18870	0.0465228	0.368286	0.337001	FOS/SREBF2/NFATC3/STAT3/JUN/MYCN/BMPR1A/FOXA1/NFIB/EGR1/SRF/SMARCA4/ATOH8	13	1
GO:00108961	GO:0010896	regulation of triglyceride catabolic process	4/2090	13/18870	0.0473207	0.368286	0.337001	AADAC/PLIN5/ABHD5/GPLD1	4	1
GO:0021702	GO:0021702	cerebellar Purkinje cell differentiation	4/2090	13/18870	0.0473207	0.368286	0.337001	RORA/ATP7A/TTC21B/SLC25A46	4	1
GO:00429211	GO:0042921	glucocorticoid receptor signaling pathway	4/2090	13/18870	0.0473207	0.368286	0.337001	LMO3/CRY2/PER1/ARID1A	4	1
GO:0048681	GO:0048681	negative regulation of axon regeneration	4/2090	13/18870	0.0473207	0.368286	0.337001	CERS2/RTN4RL1/RGMA/PTPRS	4	1
GO:00487111	GO:0048711	positive regulation of astrocyte differentiation	4/2090	13/18870	0.0473207	0.368286	0.337001	ID2/SHH/IL6ST/NOTCH1	4	1
GO:0051569	GO:0051569	regulation of histone H3-K4 methylation	4/2090	13/18870	0.0473207	0.368286	0.337001	NELFA/KANSL3/AUTS2/KAT8	4	1
GO:0051571	GO:0051571	positive regulation of histone H3-K4 methylation	4/2090	13/18870	0.0473207	0.368286	0.337001	NELFA/KANSL3/AUTS2/KAT8	4	1
GO:00606701	GO:0060670	branching involved in labyrinthine layer morphogenesis	4/2090	13/18870	0.0473207	0.368286	0.337001	FGFR2/FZD5/GRHL2/SOCS3	4	1
GO:00610001	GO:0061000	negative regulation of dendritic spine development	4/2090	13/18870	0.0473207	0.368286	0.337001	EFNA1/DNM3/PTPRS/DTNBP1	4	1
GO:00712851	GO:0071285	cellular response to lithium ion	4/2090	13/18870	0.0473207	0.368286	0.337001	CEBPA/SHH/GSK3A/CDKN1B	4	1
GO:0071361	GO:0071361	cellular response to ethanol	4/2090	13/18870	0.0473207	0.368286	0.337001	TP53INP1/ITPR2/DNMT3A/PRKCE	4	1
GO:00901771	GO:0090177	establishment of planar polarity involved in neural tube closure	4/2090	13/18870	0.0473207	0.368286	0.337001	PTK7/WNT5A/FZD2/DVL3	4	1
GO:01060491	GO:0106049	regulation of cellular response to osmotic stress	4/2090	13/18870	0.0473207	0.368286	0.337001	ARHGEF2/EFHD1/LETM1/SLC25A23	4	1
GO:19016781	GO:1901678	iron coordination entity transport	4/2090	13/18870	0.0473207	0.368286	0.337001	ABCC5/FLVCR1/SLC22A17/SLC46A1	4	1
GO:19038671	GO:1903867	extraembryonic membrane development	4/2090	13/18870	0.0473207	0.368286	0.337001	E2F8/ASCL2/BMP7/FZD5	4	1
GO:00170151	GO:0017015	regulation of transforming growth factor beta receptor signaling pathway	25/2090	160/18870	0.0481345	0.374124	0.342343	SPRY1/HSPA1A/FOLR1/EP300/VEPH1/TGFBR3/HSP90AB1/ZNF451/NREP/TET1/NKX2-1/PRDM16/TRIM33/SPRED2/SNX25/SIRT1/HIPK2/CREBBP/MTMR4/VASN/ARID4B/LEMD3/DAND5/CILP/NPNT	25	1
GO:00316471	GO:0031647	regulation of protein stability	46/2090	325/18870	0.0486589	0.376774	0.344767	EFNA1/HSPA1A/HSPA1B/CLU/LRRK2/CTSH/EP300/SOX4/ATP1B2/MDM4/GNAQ/MYLIP/STXBP1/MSX1/HSP90AB1/RNF5/PER3/NAA16/TRIM39/FBXW11/PEX19/HTT/HIP1/ZBED3/SYVN1/IFI30/RASSF2/STK3/SIRT1/CREBBP/ATP1B1/CCDC88C/PFDN6/PEX2/TAF1/DVL3/NEDD4L/USP13/PEX6/APOA1/TRIM24/CRTAP/C10orf90/RNF139/TNIP2/DACT1	46	1
GO:00432791	GO:0043279	response to alkaloid	16/2090	93/18870	0.0487745	0.376774	0.344767	RYR2/HOMER2/DHX15/CPT1A/PPP1R1B/RYR1/EHMT2/PDCD4/SLC1A2/DNMT3A/SPIDR/TRPV1/GSTM2/SDK1/PRKCE/SELENON	16	1
GO:00108281	GO:0010828	positive regulation of glucose transmembrane transport	9/2090	44/18870	0.0490397	0.376774	0.344767	C3/PRKCI/MAPK14/SORBS1/BRAF/SLC1A2/NR4A3/KLF15/NFE2L2	9	1
GO:00435061	GO:0043506	regulation of JUN kinase activity	9/2090	44/18870	0.0490397	0.376774	0.344767	WNT5A/HIPK3/AIDA/PDCD4/DUSP16/TAOK3/ARHGEF5/DVL3/MAP4K2	9	1
GO:00707411	GO:0070741	response to interleukin-6	9/2090	44/18870	0.0490397	0.376774	0.344767	ST3GAL6/CEBPA/FOXA2/IL6ST/YAP1/IL6R/STAT3/PID1/NFKB1	9	1
GO:00901141	GO:0090114	COPII-coated vesicle budding	9/2090	44/18870	0.0490397	0.376774	0.344767	MIA3/INSIG1/SEC23B/SEC24C/SEC24D/SAR1B/SCAP/SEC24A/KLHL12	9	1
GO:00065061	GO:0006506	GPI anchor biosynthetic process	7/2090	31/18870	0.0491807	0.376774	0.344767	PIGG/PIGA/PGAP3/PIGQ/GPAA1/PIGM/SLC30A5	7	1
GO:00308781	GO:0030878	thyroid gland development	7/2090	31/18870	0.0491807	0.376774	0.344767	RAP1GAP/SHH/NKX2-1/BRAF/HIPK2/SRF/THRA	7	1
GO:00340631	GO:0034063	stress granule assembly	7/2090	31/18870	0.0491807	0.376774	0.344767	C9orf72/YTHDF3/PUM2/ATXN2/PRRC2C/YTHDF2/G3BP2	7	1
GO:00347551	GO:0034755	iron ion transmembrane transport	7/2090	31/18870	0.0491807	0.376774	0.344767	STEAP4/ABCC5/SLC11A2/HFE/ATP7A/SLC22A17/SLC39A8	7	1
GO:00606741	GO:0060674	placenta blood vessel development	7/2090	31/18870	0.0491807	0.376774	0.344767	RBPJ/FZD5/VASH2/OVOL2/FBXW8/SOCS3/RBM15	7	1
GO:00085891	GO:0008589	regulation of smoothened signaling pathway	15/2090	86/18870	0.0497935	0.378071	0.345954	SHH/GORAB/RORA/FGF9/FGFR2/MGRN1/TUBD1/FOXA1/PTCH1/CREBBP/PRRX1/TTC21B/STK36/DCDC2/ARMC9	15	1
GO:00190831	GO:0019083	viral transcription	10/2090	51/18870	0.0506268	0.378071	0.345954	EP300/ZFP36/HEXIM1/JUN/TRIM13/TRIM27/UBP1/HPN/TAF11/SMARCA4	10	1
GO:00464601	GO:0046460	neutral lipid biosynthetic process	10/2090	51/18870	0.0506268	0.378071	0.345954	C3/SLC27A1/DGAT1/PLIN5/MFSD2A/GPLD1/SIRT1/GNPAT/NR1H3/FITM2	10	1
GO:00464631	GO:0046463	acylglycerol biosynthetic process	10/2090	51/18870	0.0506268	0.378071	0.345954	C3/SLC27A1/DGAT1/PLIN5/MFSD2A/GPLD1/SIRT1/GNPAT/NR1H3/FITM2	10	1
GO:00466221	GO:0046622	positive regulation of organ growth	10/2090	51/18870	0.0506268	0.378071	0.345954	TGFBR3/MAPK14/RBPJ/YAP1/FGF9/MEF2C/FGFR2/BMPR1A/NOTCH1/IL7	10	1
GO:00514891	GO:0051489	regulation of filopodium assembly	10/2090	51/18870	0.0506268	0.378071	0.345954	FNBP1L/ARHGAP44/RAB17/FXR2/DNM3/SRF/ARAP1/RAB3IP/STAU2/TRPM2	10	1
GO:19057101	GO:1905710	positive regulation of membrane permeability	10/2090	51/18870	0.0506268	0.378071	0.345954	IER3/HSPA1A/RHOT1/GSK3A/RTL10/MPV17L/TMEM14A/BCL2L11/SLC25A4/ATF2	10	1
GO:00302821	GO:0030282	bone mineralization	20/2090	123/18870	0.0506695	0.378071	0.345954	FGFR3/MGP/TRPM4/ATF4/RXRB/PRICKLE1/MEF2C/FGFR2/BMP7/BMPR1A/SGMS2/AXIN2/SLC20A2/NELL1/BCOR/EIF2AK3/IFT80/NOTUM/DDR2/ZMPSTE24	20	1
GO:00023631	GO:0002363	alpha-beta T cell lineage commitment	6/2090	25/18870	0.0512064	0.378071	0.345954	TOX/IRF4/IL6R/STAT3/TNFSF18/SOCS3	6	1
GO:00073501	GO:0007350	blastoderm segmentation	6/2090	25/18870	0.0512064	0.378071	0.345954	SHH/WNT5A/TDRD6/FZD5/PLD6/SEMA3F	6	1
GO:00108421	GO:0010842	retina layer formation	6/2090	25/18870	0.0512064	0.378071	0.345954	MEGF11/TSPAN12/ATP8A2/PTPRM/HIPK2/SDK1	6	1
GO:00108781	GO:0010878	cholesterol storage	6/2090	25/18870	0.0512064	0.378071	0.345954	NPC2/SREBF2/TTC39B/SOAT1/STARD4/NR1H3	6	1
GO:00308591	GO:0030859	polarized epithelial cell differentiation	6/2090	25/18870	0.0512064	0.378071	0.345954	PTK7/WNT5A/YAP1/MYO9A/CAMSAP3/OPHN1	6	1
GO:00431531	GO:0043153	entrainment of circadian clock by photoperiod	6/2090	25/18870	0.0512064	0.378071	0.345954	ID2/CRY2/PER1/PER3/CRTC1/PER2	6	1
GO:00456621	GO:0045662	negative regulation of myoblast differentiation	6/2090	25/18870	0.0512064	0.378071	0.345954	ID3/SOX4/PRICKLE1/NOTCH1/MBNL3/DLL1	6	1
GO:00709351	GO:0070935	3'-UTR-mediated mRNA stabilization	6/2090	25/18870	0.0512064	0.378071	0.345954	ZFP36/RBM47/MAPK14/ANGEL2/MAPKAPK2/TENT4A	6	1
GO:19047541	GO:1904754	positive regulation of vascular associated smooth muscle cell migration	6/2090	25/18870	0.0512064	0.378071	0.345954	ADAMTS1/FGF9/DOCK4/ATP7A/NR4A3/DDR2	6	1
GO:00442721	GO:0044272	sulfur compound biosynthetic process	25/2090	161/18870	0.0512242	0.378071	0.345954	ST3GAL6/GGTLC1/MTR/ACSL4/MPC2/ACSS1/GGT6/GGT5/ADI1/PDK4/TM9SF2/SLC19A2/LIAS/CHST7/GGT7/MTHFR/B4GAT1/ST3GAL2/SLC10A7/ACSS2/CHST12/ST3GAL3/ACSL3/CTH/PAPSS2	25	1
GO:00510171	GO:0051017	actin filament bundle assembly	25/2090	161/18870	0.0512242	0.378071	0.345954	LIMCH1/SDC4/ADD1/RAPGEF3/F11R/EVL/SORBS1/DLC1/FHOD1/BRAF/BAIAP2/ELN/MYO1B/CGNL1/CLASP2/MTSS1/SRF/PHACTR1/ASAP3/SYNPO/FHDC1/ARHGEF5/APOA1/ARAP1/CD47	25	1
GO:00705071	GO:0070507	regulation of microtubule cytoskeleton organization	25/2090	161/18870	0.0512242	0.378071	0.345954	ARHGEF2/HSPA1A/HSPA1B/HNRNPU/SLAIN2/PDE4DIP/RNF4/FGF13/CDK2AP2/CAMSAP3/ATAT1/DYRK1A/SLAIN1/TACC3/CLASP2/CDKN1B/CAMSAP2/HAUS3/TTBK2/GBA2/TBCD/ATXN7/CEP70/MAP6/TPPP	25	1
GO:00015021	GO:0001502	cartilage condensation	5/2090	19/18870	0.0513377	0.378071	0.345954	SOX6/MGP/MAPK14/SOX5/THRA	5	1
GO:00083561	GO:0008356	asymmetric cell division	5/2090	19/18870	0.0513377	0.378071	0.345954	ARHGEF2/ETV5/FGF13/TEAD3/SOX5	5	1
GO:0022410	GO:0022410	circadian sleep/wake cycle process	5/2090	19/18870	0.0513377	0.378071	0.345954	PER3/CSF2/ADORA1/BTBD9/ADRB1	5	1
GO:00309031	GO:0030903	notochord development	5/2090	19/18870	0.0513377	0.378071	0.345954	EFNA1/COL27A1/ID3/WNT5A/YAP1	5	1
GO:00310601	GO:0031060	regulation of histone methylation	5/2090	19/18870	0.0513377	0.378071	0.345954	NELFA/EHMT2/KANSL3/AUTS2/KAT8	5	1
GO:00467821	GO:0046782	regulation of viral transcription	5/2090	19/18870	0.0513377	0.378071	0.345954	ZFP36/HEXIM1/TRIM13/TRIM27/UBP1	5	1
GO:00607161	GO:0060716	labyrinthine layer blood vessel development	5/2090	19/18870	0.0513377	0.378071	0.345954	RBPJ/FZD5/VASH2/OVOL2/FBXW8	5	1
GO:00064761	GO:0006476	protein deacetylation	11/2090	58/18870	0.0513838	0.378071	0.345954	EP300/FRY/KAT2B/DYRK1A/SPRED2/SIRT1/NDN/HDAC4/SIRT3/BEX4/TPPP	11	1
GO:00158041	GO:0015804	neutral amino acid transport	11/2090	58/18870	0.0513838	0.378071	0.345954	SERINC5/SLC7A8/SLC7A6/SLC1A2/SLC7A10/RGS2/SLC43A1/SFXN2/SLC6A9/SLC43A2/SLC1A4	11	1
GO:00326131	GO:0032613	interleukin-10 production	12/2090	65/18870	0.0515378	0.378071	0.345954	AGER/HLA-DRB1/PLCG2/RBM47/TLR2/IRF4/PRKCZ/STAT3/CD83/BTK/DLL1/CD47	12	1
GO:00326531	GO:0032653	regulation of interleukin-10 production	12/2090	65/18870	0.0515378	0.378071	0.345954	AGER/HLA-DRB1/PLCG2/RBM47/TLR2/IRF4/PRKCZ/STAT3/CD83/BTK/DLL1/CD47	12	1
GO:00359041	GO:0035904	aorta development	12/2090	65/18870	0.0515378	0.378071	0.345954	SOX4/RBPJ/PRICKLE1/PLXND1/BMPR1A/NOTCH1/DLL4/EFEMP2/TAB1/EGR2/SRF/CNTRL	12	1
GO:00550211	GO:0055021	regulation of cardiac muscle tissue growth	12/2090	65/18870	0.0515378	0.378071	0.345954	TGFBR3/MAPK14/JARID2/RBPJ/YAP1/FGF9/MEF2C/FGFR2/BMPR1A/NOTCH1/GSK3A/RGS2	12	1
GO:00700591	GO:0070059	intrinsic apoptotic signaling pathway in response to endoplasmic reticulum stress	12/2090	65/18870	0.0515378	0.378071	0.345954	HSPA1A/LRRK2/ERN2/ATF4/HERPUD1/ITPR1/ERP29/SYVN1/SIRT1/EIF2AK3/HYOU1/BCL2L11	12	1
GO:01201621	GO:0120162	positive regulation of cold-induced thermogenesis	17/2090	101/18870	0.0516019	0.378071	0.345954	GADD45G/GATM/IRF4/PRKAB1/ADIPOR1/PRDM16/ACADL/PER2/OMA1/SMARCA4/HADH/KDM6B/THRA/CNOT3/ZBTB7B/ADRB1/DECR1	17	1
GO:00466341	GO:0046634	regulation of alpha-beta T cell activation	19/2090	116/18870	0.0523912	0.383376	0.350808	AGER/HLA-DRA/HLA-DRB1/SHH/CD55/IRF4/PRKCZ/RC3H1/ASCL2/CD83/TNFSF18/HFE/ZC3H12A/HSPH1/SOCS5/ITPKB/NFKBIZ/ZBTB7B/TYK2	19	1
GO:00023351	GO:0002335	mature B cell differentiation	8/2090	38/18870	0.0531749	0.386703	0.353853	PLCG2/DOCK10/IRF8/POU2AF1/DLL1/NFKBIZ/ITFG2/PHF14	8	1
GO:00076161	GO:0007616	long-term memory	8/2090	38/18870	0.0531749	0.386703	0.353853	RASGRF1/PRKCZ/CHST10/ARC/CPEB3/EHMT2/BTBD9/SRF	8	1
GO:00311111	GO:0031111	negative regulation of microtubule polymerization or depolymerization	8/2090	38/18870	0.0531749	0.386703	0.353853	ARHGEF2/FGF13/DYRK1A/CLASP2/CAMSAP2/TTBK2/TBCD/ATXN7	8	1
GO:00458151	GO:0045815	transcription initiation-coupled chromatin remodeling	8/2090	38/18870	0.0531749	0.386703	0.353853	EP300/KAT2B/PHF2/ARID1A/KAT7/SMARCA4/ATF2/ZMPSTE24	8	1
GO:00485361	GO:0048536	spleen development	8/2090	38/18870	0.0531749	0.386703	0.353853	PBX1/FLVCR1/JARID2/RC3H1/CACNB4/BCL2L11/NFKBIZ/RBM15	8	1
GO:00359671	GO:0035967	cellular response to topologically incorrect protein	18/2090	109/18870	0.054107	0.392509	0.359166	HSPA1A/ERN2/ATF6B/ATF4/RNF5/HERPUD1/YOD1/ATF3/KLHL15/PPP1R15B/CTH/EIF2AK3/HSPB8/UBE2W/NFE2L2/BCL2L11/SDF2L1/ATF6	18	1
GO:00902771	GO:0090277	positive regulation of peptide hormone secretion	18/2090	109/18870	0.054107	0.392509	0.359166	HLA-DRB1/TRPM4/ACSL4/SOX4/MPC2/SYBU/PFKFB2/GPLD1/GABBR1/ITPR1/HFE/RAPGEF4/UCN/PRKCE/SIRT3/KISS1/PRKD1/C2CD2L	18	1
GO:00459361	GO:0045936	negative regulation of phosphate metabolic process	52/2090	376/18870	0.0542135	0.392782	0.359416	SPRY1/CADM1/LRRK2/HNRNPU/CEBPA/DUSP1/HEXIM1/SLC27A1/FOXA2/GNAQ/ARRB2/PRKCZ/HHEX/CRY2/PTPN13/PPP1R1B/HIPK3/IKBKB/PPP2R5A/AIDA/TSC2/ZFYVE28/TRIM27/PID1/WASHC1/SPAG9/LRP6/SPRED2/C9orf72/ZBED3/RASSF2/PDCD4/SIRT1/CDKN1B/ZC3H12A/RGS2/DUSP16/PPP1R15B/SLIT2/DEPTOR/SOCS5/HSPB1/DGKQ/SH3BP5L/LRRK1/PRKAG2/SOCS3/NPRL2/SEMA4D/INPP5J/NNT/DTNBP1	52	1
GO:00605371	GO:0060537	muscle tissue development	59/2090	433/18870	0.0542783	0.392782	0.359416	RYR2/ID2/TTN/SOX6/DDX17/RCAN1/HNRNPU/EP300/TNNC1/SHH/FOS/TGFBR3/BTG2/MSX1/ARRB2/MAPK14/JARID2/WNT5A/RBPJ/PRICKLE1/YAP1/FGF9/HLF/MEF2C/SYNE1/FGFR2/GJB6/ZBTB18/NR1D2/BMP7/RYR1/FZD7/BMPR1A/NOTCH1/OBSL1/IRX3/DLL4/ELN/ATF3/EFEMP2/ACADM/PTCH1/GSK3A/NR4A1/SMAD5/IFRD1/VPS54/RGS2/EGR2/EGR1/SRF/DLL1/MTM1/MAP2K4/MED20/KDM6B/KCNJ11/SELENON/ZMPSTE24	59	1
GO:00381271	GO:0038127	ERBB signaling pathway	20/2090	124/18870	0.0543806	0.393039	0.359651	PIGR/EREG/CADM1/LGMN/SNX5/EFEMP1/RBPJ/PRICKLE1/PTPN3/SHC3/ZFYVE28/GAB1/BRAF/MVB12B/HIP1/DGKD/RNF115/SOCS5/REPS2/PTK2	20	1
GO:00028221	GO:0002822	regulation of adaptive immune response based on somatic recombination of immune receptors built from immunoglobulin superfamily domains	29/2090	193/18870	0.0547348	0.395112	0.361548	C4BPA/AGER/HLA-DRA/HLA-DRB1/C3/TRPM4/FBXO38/CD55/PRKCZ/DENND1B/MEF2C/RC3H1/ASCL2/BTK/SLC15A4/FZD5/TNFSF18/HFE/C4BPB/ZC3H12A/NSD2/SOCS5/KMT5B/FOXJ1/NFKBIZ/ZBTB7B/SUSD4/MR1/TYK2	29	1
GO:00076261	GO:0007626	locomotory behavior	30/2090	201/18870	0.0553636	0.399162	0.365253	ID2/LRRK2/RCAN1/NCOA2/CHL1/FOXA2/OXR1/ZFHX3/SHANK2/NR4A2/ARRB2/PPP1R1B/NKX2-1/SCN1A/FZD4/CIART/VPS13A/BTBD9/ZDHHC8/HIPK2/ATP7A/EGR1/CACNB4/PUM1/TBCE/SLC25A46/PRKCE/PEX13/ZMPSTE24/APBA1	30	1
GO:00019331	GO:0001933	negative regulation of protein phosphorylation	43/2090	304/18870	0.0555013	0.399313	0.365392	SPRY1/CADM1/LRRK2/CEBPA/DUSP1/HEXIM1/GNAQ/ARRB2/PRKCZ/HHEX/PTPN13/HIPK3/AIDA/TSC2/ZFYVE28/TRIM27/PID1/SPAG9/LRP6/SPRED2/C9orf72/ZBED3/RASSF2/PDCD4/SIRT1/CDKN1B/ZC3H12A/RGS2/DUSP16/PPP1R15B/SLIT2/DEPTOR/SOCS5/HSPB1/DGKQ/SH3BP5L/LRRK1/PRKAG2/SOCS3/SEMA4D/INPP5J/NNT/DTNBP1	43	1
GO:00436471	GO:0043647	inositol phosphate metabolic process	9/2090	45/18870	0.0555205	0.399313	0.365392	PLCG2/NUDT3/INPP5B/SYNJ1/IPMK/ITPKB/INPP5A/PPIP5K2/INPP5J	9	1
GO:00092471	GO:0009247	glycolipid biosynthetic process	13/2090	73/18870	0.0562975	0.403508	0.369231	ST3GAL6/TM9SF2/PIGG/ST3GAL2/PIGA/PGAP3/PIGQ/B4GALT3/ST3GAL3/GPAA1/PIGM/ST6GALNAC6/SLC30A5	13	1
GO:00456651	GO:0045665	negative regulation of neuron differentiation	13/2090	73/18870	0.0562975	0.403508	0.369231	PBX1/ID4/RAP1GAP/SHH/GDF11/BMP7/SOX2/NOTCH1/IRX3/SPAG9/DLL1/CNTN4/ZHX2	13	1
GO:19018001	GO:1901800	positive regulation of proteasomal protein catabolic process	19/2090	117/18870	0.0563228	0.403508	0.369231	HSPA1A/HSPA1B/CLU/LRRK2/CEBPA/RNF144B/PRICKLE1/ARIH1/HERPUD1/GSK3A/RNF180/AXIN2/FBXW8/SOCS5/COP1/TAF1/NFE2L2/USP13/ZYG11B	19	1
GO:00508211	GO:0050821	protein stabilization	32/2090	217/18870	0.0563785	0.403508	0.369231	EFNA1/HSPA1A/HSPA1B/CLU/EP300/SOX4/ATP1B2/MDM4/GNAQ/STXBP1/MSX1/HSP90AB1/PER3/NAA16/TRIM39/PEX19/HIP1/ZBED3/SYVN1/IFI30/RASSF2/STK3/ATP1B1/PFDN6/TAF1/DVL3/USP13/PEX6/APOA1/CRTAP/C10orf90/TNIP2	32	1
GO:00453321	GO:0045332	phospholipid translocation	10/2090	52/18870	0.0567175	0.404948	0.370548	ABCA4/ATP11A/ATP10A/ATP8A1/TMEM41B/ATP8A2/MFSD2A/ATP10D/XKR9/CLPTM1L	10	1
GO:00603241	GO:0060324	face development	10/2090	52/18870	0.0567175	0.404948	0.370548	EP300/CRISPLD1/MSX1/WNT5A/PRICKLE1/CRISPLD2/BRAF/ARID5B/SRF/GRHL2	10	1
GO:00099481	GO:0009948	anterior/posterior axis specification	11/2090	59/18870	0.057103	0.405216	0.370794	SHH/FOXA2/WNT5A/PRICKLE1/TDRD6/FZD5/ETS2/EPB41L5/WLS/SRF/PLD6	11	1
GO:00140091	GO:0014009	glial cell proliferation	11/2090	59/18870	0.057103	0.405216	0.370794	CLU/CERS2/SHH/PRKCI/NFIA/SOX4/ETV5/ASCL2/NOTCH1/NFIB/CYSLTR1	11	1
GO:00323671	GO:0032367	intracellular cholesterol transport	7/2090	32/18870	0.0571689	0.405216	0.370794	NPC2/SCP2/VPS52/LRP6/VPS54/STARD4/ARV1	7	1
GO:00988681	GO:0098868	bone growth	7/2090	32/18870	0.0571689	0.405216	0.370794	FGFR3/COL27A1/FGFR2/IFT80/ATF2/DDR2/ZMPSTE24	7	1
GO:19011851	GO:1901185	negative regulation of ERBB signaling pathway	7/2090	32/18870	0.0571689	0.405216	0.370794	CADM1/LGMN/SNX5/PTPN3/ZFYVE28/RNF115/SOCS5	7	1
GO:20003161	GO:2000316	regulation of T-helper 17 type immune response	7/2090	32/18870	0.0571689	0.405216	0.370794	RC3H1/ASCL2/TNFSF18/ZC3H12A/NFKBIZ/ZBTB7B/TYK2	7	1
GO:00720911	GO:0072091	regulation of stem cell proliferation	16/2090	95/18870	0.0574392	0.406642	0.372098	PBX1/HNRNPU/CEBPA/SHH/WNT5A/RBPJ/YAP1/FGF9/NOTCH1/NFIB/OVOL2/PTCH1/OVOL1/PRRX1/KAT7/AGO3	16	1
GO:19038441	GO:1903844	regulation of cellular response to transforming growth factor beta stimulus	25/2090	163/18870	0.057828	0.408902	0.374166	SPRY1/HSPA1A/FOLR1/EP300/VEPH1/TGFBR3/HSP90AB1/ZNF451/NREP/TET1/NKX2-1/PRDM16/TRIM33/SPRED2/SNX25/SIRT1/HIPK2/CREBBP/MTMR4/VASN/ARID4B/LEMD3/DAND5/CILP/NPNT	25	1
GO:00720891	GO:0072089	stem cell proliferation	20/2090	125/18870	0.0582794	0.411598	0.376634	PBX1/HNRNPU/CEBPA/SHH/MECOM/WNT5A/RBPJ/YAP1/FGF9/NOTCH1/NFIB/OVOL2/ZNRF3/PTCH1/OVOL1/AXIN2/PRRX1/KAT7/AGO3/YTHDF2	20	1
GO:00091001	GO:0009100	glycoprotein metabolic process	51/2090	370/18870	0.0588569	0.414544	0.379329	GALNT3/ST3GAL6/GALNT10/GCNT2/EDEM3/DPY19L3/GALNT12/GCNT4/TET2/TM9SF2/GNPTAB/KRTCAP2/SOAT1/MAN1C1/CHST7/TET1/IDUA/B3GALNT2/B3GNT8/ST6GAL1/BTK/GFPT1/CHST10/B4GAT1/STT3B/DPY19L4/GALNT7/SGSH/B3GNT9/ST3GAL2/MGAT1/GANC/HPSE/GALNT18/ENGASE/CHST12/ST3GAL3/NECAB1/ATP7A/STT3A/ALG10B/ST6GALNAC6/GALNT11/LARGE2/ALG6/MGAT4A/ALG1/AGO2/SLC39A8/GALNT2/FBXO27	51	1
GO:00425941	GO:0042594	response to starvation	32/2090	218/18870	0.0593386	0.414544	0.379329	LRRK2/ZFP36/ALB/FOS/SREBF2/ATF4/PDK4/TSC2/TNRC6A/MFSD2A/NUAK2/GLUL/ATF3/ACADM/EHMT2/BMT2/HFE/MTMR3/SIRT1/ZC3H12A/PEX2/EIF2AK3/CTSK/NFE2L2/SZT2/GNPAT/NPRL2/JMY/ITFG2/ATF2/PPM1D/PRKD1	32	1
GO:00018231	GO:0001823	mesonephros development	17/2090	103/18870	0.0602251	0.414544	0.379329	PBX1/SPRY1/CRLF1/SDC4/CAT/SHH/HNF1B/GDF11/TMEM59L/FGFR2/BMP7/MAGED1/PTCH1/SMAD5/SLIT2/FOXJ1/NPNT	17	1
GO:00031811	GO:0003181	atrioventricular valve morphogenesis	6/2090	26/18870	0.0605698	0.414544	0.379329	EFNA1/SOX4/MDM4/BMPR1A/NOTCH1/AXIN2	6	1
GO:00070261	GO:0007026	negative regulation of microtubule depolymerization	6/2090	26/18870	0.0605698	0.414544	0.379329	ARHGEF2/FGF13/CLASP2/CAMSAP2/TTBK2/ATXN7	6	1
GO:00216971	GO:0021697	cerebellar cortex formation	6/2090	26/18870	0.0605698	0.414544	0.379329	RORA/OPHN1/ATP7A/DLL1/TTC21B/SLC25A46	6	1
GO:00426591	GO:0042659	regulation of cell fate specification	6/2090	26/18870	0.0605698	0.414544	0.379329	WNT5A/CHD3/FZD7/BMPR1A/ESRP1/GATAD2B	6	1
GO:00480151	GO:0048015	phosphatidylinositol-mediated signaling	6/2090	26/18870	0.0605698	0.414544	0.379329	PIK3C2G/PLCG2/PI4KB/PLCB2/PLCH1/FGFR1	6	1
GO:00485961	GO:0048596	embryonic camera-type eye morphogenesis	6/2090	26/18870	0.0605698	0.414544	0.379329	WNT5A/BMP7/FZD5/HIPK2/KDM2B/SP3	6	1
GO:00515601	GO:0051560	mitochondrial calcium ion homeostasis	6/2090	26/18870	0.0605698	0.414544	0.379329	SMDT1/SLC25A27/MCUR1/LETM1/SLC25A23/MICU3	6	1
GO:00605611	GO:0060561	apoptotic process involved in morphogenesis	6/2090	26/18870	0.0605698	0.414544	0.379329	HNF1B/BMP7/FZD5/NOTCH1/PPP2R1B/BCL2L11	6	1
GO:00613111	GO:0061311	cell surface receptor signaling pathway involved in heart development	6/2090	26/18870	0.0605698	0.414544	0.379329	MSX1/WNT5A/RBPJ/NOTCH1/DLL4/GALNT11	6	1
GO:19000781	GO:1900078	positive regulation of cellular response to insulin stimulus	6/2090	26/18870	0.0605698	0.414544	0.379329	SNX5/PRKCZ/SORBS1/ADIPOR1/SIRT1/ZBTB7B	6	1
GO:19010281	GO:1901028	regulation of mitochondrial outer membrane permeabilization involved in apoptotic signaling pathway	6/2090	26/18870	0.0605698	0.414544	0.379329	IER3/HSPA1A/GSK3A/MPV17L/TMEM14A/SLC25A4	6	1
GO:00032221	GO:0003222	ventricular trabecula myocardium morphogenesis	4/2090	14/18870	0.0606174	0.414544	0.379329	RBPJ/BMPR1A/NOTCH1/DLL4	4	1
GO:00319581	GO:0031958	corticosteroid receptor signaling pathway	4/2090	14/18870	0.0606174	0.414544	0.379329	LMO3/CRY2/PER1/ARID1A	4	1
GO:00435081	GO:0043508	negative regulation of JUN kinase activity	4/2090	14/18870	0.0606174	0.414544	0.379329	HIPK3/AIDA/PDCD4/DUSP16	4	1
GO:00451171	GO:0045117	azole transmembrane transport	4/2090	14/18870	0.0606174	0.414544	0.379329	SLC28A2/SLC25A29/SLC19A2/SLC15A4	4	1
GO:00481481	GO:0048148	behavioral response to cocaine	4/2090	14/18870	0.0606174	0.414544	0.379329	HOMER2/PPP1R1B/EHMT2/SDK1	4	1
GO:0060837	GO:0060837	blood vessel endothelial cell differentiation	4/2090	14/18870	0.0606174	0.414544	0.379329	RBPJ/FOXJ2/NOTCH1/DLL1	4	1
GO:00703411	GO:0070341	fat cell proliferation	4/2090	14/18870	0.0606174	0.414544	0.379329	DIO3/PID1/PER2/FTO	4	1
GO:0070571	GO:0070571	negative regulation of neuron projection regeneration	4/2090	14/18870	0.0606174	0.414544	0.379329	CERS2/RTN4RL1/RGMA/PTPRS	4	1
GO:00714721	GO:0071472	cellular response to salt stress	4/2090	14/18870	0.0606174	0.414544	0.379329	AQP1/EFHD1/LETM1/SLC25A23	4	1
GO:00906491	GO:0090649	response to oxygen-glucose deprivation	4/2090	14/18870	0.0606174	0.414544	0.379329	AQP3/ATF4/SOX2/CYSLTR1	4	1
GO:1900452	GO:1900452	regulation of long-term synaptic depression	4/2090	14/18870	0.0606174	0.414544	0.379329	AGER/ARC/ADORA1/STAU2	4	1
GO:19052081	GO:1905208	negative regulation of cardiocyte differentiation	4/2090	14/18870	0.0606174	0.414544	0.379329	SOX6/PRICKLE1/FZD7/DLL1	4	1
GO:00030161	GO:0003016	respiratory system process	8/2090	39/18870	0.0606718	0.414544	0.379329	TNNC1/CFAP221/ADORA1/HIPK2/NDN/GLS/FTO/SELENON	8	1
GO:00323501	GO:0032350	regulation of hormone metabolic process	8/2090	39/18870	0.0606718	0.414544	0.379329	RDH10/DUOXA1/HPN/ARNT/EGR1/DGKQ/NFKB1/ZMPSTE24	8	1
GO:20000361	GO:2000036	regulation of stem cell population maintenance	13/2090	74/18870	0.0616697	0.418489	0.382939	HNF1B/BICRAL/YAP1/SMARCA2/BMP7/TET1/BCL7A/ARID1A/BICRA/ARID4B/KDM2B/SMARCA4/CNOT3	13	1
GO:00022951	GO:0002295	T-helper cell lineage commitment	5/2090	20/18870	0.0624329	0.418489	0.382939	IRF4/IL6R/STAT3/TNFSF18/SOCS3	5	1
GO:00066251	GO:0006625	protein targeting to peroxisome	5/2090	20/18870	0.0624329	0.418489	0.382939	PEX19/PEX1/PEX2/PEX6/PEX13	5	1
GO:00068961	GO:0006896	Golgi to vacuole transport	5/2090	20/18870	0.0624329	0.418489	0.382939	GAK/VPS52/VPS54/AP1G2/SORT1	5	1
GO:00341221	GO:0034122	negative regulation of toll-like receptor signaling pathway	5/2090	20/18870	0.0624329	0.418489	0.382939	ARRB2/IRF4/SARM1/GPS2/LRRC14	5	1
GO:00350201	GO:0035020	regulation of Rac protein signal transduction	5/2090	20/18870	0.0624329	0.418489	0.382939	RASGRF1/ARHGAP24/KBTBD7/ARHGAP44/AUTS2	5	1
GO:00357951	GO:0035795	negative regulation of mitochondrial membrane permeability	5/2090	20/18870	0.0624329	0.418489	0.382939	IER3/HSPA1A/MPV17L/TMEM14A/SLC25A4	5	1
GO:0051568	GO:0051568	histone H3-K4 methylation	5/2090	20/18870	0.0624329	0.418489	0.382939	NELFA/KANSL3/AUTS2/KAT8/SETD1B	5	1
GO:00726621	GO:0072662	protein localization to peroxisome	5/2090	20/18870	0.0624329	0.418489	0.382939	PEX19/PEX1/PEX2/PEX6/PEX13	5	1
GO:00726631	GO:0072663	establishment of protein localization to peroxisome	5/2090	20/18870	0.0624329	0.418489	0.382939	PEX19/PEX1/PEX2/PEX6/PEX13	5	1
GO:19000371	GO:1900037	regulation of cellular response to hypoxia	5/2090	20/18870	0.0624329	0.418489	0.382939	DDAH1/AJUBA/DNMT3A/NFE2L2/HYOU1	5	1
GO:19020041	GO:1902004	positive regulation of amyloid-beta formation	5/2090	20/18870	0.0624329	0.418489	0.382939	EFNA1/CLU/GSAP/GSK3A/SLC2A13	5	1
GO:19022361	GO:1902236	negative regulation of endoplasmic reticulum stress-induced intrinsic apoptotic signaling pathway	5/2090	20/18870	0.0624329	0.418489	0.382939	HSPA1A/LRRK2/HERPUD1/SYVN1/HYOU1	5	1
GO:00352721	GO:0035272	exocrine system development	9/2090	46/18870	0.0625312	0.418489	0.382939	SHH/ESRP2/PLXND1/FGFR2/BMP7/TFCP2L1/NFIB/WLS/IGSF3	9	1
GO:00421681	GO:0042168	heme metabolic process	9/2090	46/18870	0.0625312	0.418489	0.382939	FLVCR1/SLC11A2/BDH2/SLC6A9/TMEM14A/UROS/SLC46A1/AMBP/PPOX	9	1
GO:00850291	GO:0085029	extracellular matrix assembly	9/2090	46/18870	0.0625312	0.418489	0.382939	QSOX1/HAS3/ANTXR1/PRICKLE1/NOTCH1/ELN/EFEMP2/CLASP2/ATP7A	9	1
GO:19021161	GO:1902116	negative regulation of organelle assembly	9/2090	46/18870	0.0625312	0.418489	0.382939	LRRK2/TBC1D30/KAT2B/YAP1/CCP110/SEC22B/EHMT2/MTM1/TMEM39A	9	1
GO:19905731	GO:1990573	potassium ion import across plasma membrane	9/2090	46/18870	0.0625312	0.418489	0.382939	ATP1B2/KCNJ15/KCNQ1/KCNJ5/KCNK5/ATP12A/ATP1B1/SLC12A8/KCNJ11	9	1
GO:00365031	GO:0036503	ERAD pathway	18/2090	111/18870	0.0626638	0.418899	0.383314	FAM8A1/EDEM3/TMEM129/MAN1C1/RNF5/HERPUD1/TRIM13/STT3B/YOD1/UBXN8/SYVN1/NFE2L2/USP13/SDF2L1/FOXRED2/ATF6/RNF139/FBXO27	18	1
GO:00456041	GO:0045604	regulation of epidermal cell differentiation	11/2090	60/18870	0.0632282	0.421506	0.3857	AQP3/ALOX15B/ZFP36/ETV4/NOTCH1/OVOL2/PTCH1/ESRP1/GRHL2/DLL1/GRHL1	11	1
GO:00451971	GO:0045197	establishment or maintenance of epithelial cell apical/basal polarity	10/2090	53/18870	0.0632689	0.421506	0.3857	PTK7/PRKCI/DLG2/WNT5A/PRKCZ/MYO9A/CAMSAP3/OPHN1/PARD3B/CRB3	10	1
GO:00482601	GO:0048260	positive regulation of receptor-mediated endocytosis	10/2090	53/18870	0.0632689	0.421506	0.3857	CLU/PLCG2/C3/ARRB2/SYNE1/HIP1/DGKD/HFE/SCYL2/DTNBP1	10	1
GO:00723841	GO:0072384	organelle transport along microtubule	15/2090	89/18870	0.0640072	0.425708	0.389545	RASGRP1/KIF1C/PRKCZ/KIF13A/SYBU/TRIM46/TRAK2/FBXW11/HTT/RHOT1/ARMCX3/MREG/FYCO1/BLOC1S3/DTNBP1	15	1
GO:00311091	GO:0031109	microtubule polymerization or depolymerization	21/2090	134/18870	0.0640446	0.425708	0.389545	ARHGEF2/HSPA1A/HSPA1B/TPPP3/RANBP9/SLAIN2/PDE4DIP/FGF13/CAMSAP3/DYRK1A/SLAIN1/CLASP2/CDKN1B/CAMSAP2/CCDC57/HAUS3/TTBK2/GBA2/TBCD/ATXN7/TPPP	21	1
GO:00615721	GO:0061572	actin filament bundle organization	25/2090	165/18870	0.0650148	0.431669	0.394999	LIMCH1/SDC4/ADD1/RAPGEF3/F11R/EVL/SORBS1/DLC1/FHOD1/BRAF/BAIAP2/ELN/MYO1B/CGNL1/CLASP2/MTSS1/SRF/PHACTR1/ASAP3/SYNPO/FHDC1/ARHGEF5/APOA1/ARAP1/CD47	25	1
GO:00456191	GO:0045619	regulation of lymphocyte differentiation	31/2090	212/18870	0.0652553	0.432777	0.396013	ID2/CD74/HLA-DRA/HLA-DRB1/SHH/RASGRP1/SOX4/SPINK5/TOX/IRF4/PRKCZ/RC3H1/SMARCA2/ASCL2/CD83/BTK/BRAF/TNFSF18/EGR3/ZC3H12A/ARID1A/SMARCD3/SOCS5/IL7/IKZF3/FOXJ1/RNF41/ITPKB/SMARCA4/NFKBIZ/ZBTB7B	31	1
GO:00506801	GO:0050680	negative regulation of epithelial cell proliferation	26/2090	173/18870	0.0658858	0.434688	0.397762	EREG/APOH/RAP1GAP/CPB2/TGFBR3/WNT5A/COL4A3/MEF2C/FGFR2/MAGED1/SOX2/NOTCH1/HPN/NFIB/DLL4/PTCH1/OVOL1/STK3/PTPRM/CDKN1B/MTSS1/PEX2/IFT80/TRIM24/ATOH8/WDR77	26	1
GO:00060841	GO:0006084	acetyl-CoA metabolic process	7/2090	33/18870	0.0659134	0.434688	0.397762	HMGCS1/MPC2/ACSS1/PDK4/AADAT/ACSS2/NUDT7	7	1
GO:00063461	GO:0006346	DNA methylation-dependent heterochromatin formation	7/2090	33/18870	0.0659134	0.434688	0.397762	TET1/DYRK1A/SIRT1/DNMT3A/SAMD1/SETDB1/ZNF304	7	1
GO:00065361	GO:0006536	glutamate metabolic process	7/2090	33/18870	0.0659134	0.434688	0.397762	PRODH/ALDH5A1/GLUL/GLS2/AADAT/ALDH18A1/GLS	7	1
GO:00485661	GO:0048566	embryonic digestive tract development	7/2090	33/18870	0.0659134	0.434688	0.397762	ID2/SHH/HNF1B/VPS52/FGF9/FGFR2/OVOL2	7	1
GO:00022211	GO:0002221	pattern recognition receptor signaling pathway	34/2090	236/18870	0.0660571	0.435148	0.398183	HSPA1A/HSPA1B/PLCG2/COLEC12/TSPAN6/RAB11FIP2/TLR2/ARRB2/IRF4/IKBKB/SLC15A2/TLR5/BTK/SLC15A4/ATAT1/NOD1/PUM2/RFTN1/MAPKAPK2/ZCCHC3/TLR3/SARM1/GPS2/PUM1/NAIP/GRAMD4/LRRC14/NR1H3/PRKCE/CTSS/NFKBIZ/PTPRS/TNIP2/PRKD1	34	1
GO:00455801	GO:0045580	regulation of T cell differentiation	27/2090	181/18870	0.0666332	0.438451	0.401205	CD74/HLA-DRA/HLA-DRB1/SHH/RASGRP1/SOX4/SPINK5/TOX/IRF4/PRKCZ/RC3H1/SMARCA2/ASCL2/CD83/BRAF/TNFSF18/EGR3/ZC3H12A/ARID1A/SMARCD3/SOCS5/IL7/FOXJ1/ITPKB/SMARCA4/NFKBIZ/ZBTB7B	27	1
GO:19018741	GO:1901874	negative regulation of post-translational protein modification	16/2090	97/18870	0.0671072	0.441076	0.403607	IVNS1ABP/HSPA1A/HSPA1B/USP44/SOX4/WNK1/ARRB2/PIAS3/NXN/GPS2/DCUN1D3/TAF1/PER2/CRTAP/PRKCE/BEX4	16	1
GO:00468901	GO:0046890	regulation of lipid biosynthetic process	28/2090	189/18870	0.0672685	0.441642	0.404126	CD74/ADGRF5/ASAH1/C3/RDH10/SREBF2/INSIG1/SLC27A1/PDK4/KAT2B/SORBS1/PLIN5/MFSD2A/GPLD1/MALRD1/ORMDL3/SIRT1/STARD4/EGR1/ACSL3/LPCAT3/DGKQ/ACADL/NFKB1/NR1H3/SCAP/SIRT3/FITM2	28	1
GO:00905591	GO:0090559	regulation of membrane permeability	13/2090	75/18870	0.0673731	0.441835	0.404302	IER3/HSPA1A/F11R/RHOT1/CAMK2A/GSK3A/RTL10/MPV17L/THEM4/TMEM14A/BCL2L11/SLC25A4/ATF2	13	1
GO:00160491	GO:0016049	cell growth	66/2090	497/18870	0.0676446	0.443121	0.405479	NPR1/SEMA4A/BCL11A/SCGB3A1/HSPA1A/HSPA1B/TMEM97/ROS1/RUFY3/MSX1/HSP90AB1/WNT5A/FGF13/PRKCZ/CAMK2D/RERG/PRICKLE1/TNC/YAP1/ADIPOR1/TSPYL2/SMARCA2/TRIM46/MFSD2A/CXCL16/HPN/CDKL5/SPAG9/EBAG9/KAZALD1/GSK3A/C9orf72/ALCAM/ARHGEF11/IFRD1/EPB41L5/PUM2/CDKN1B/TAOK2/RGS2/SLIT2/SRF/AUTS2/SPAG6/KAT7/DCUN1D3/NDN/MAP2K4/SPART/KDM2B/EI24/CRLF3/NEDD4L/CISH/RGMA/SMARCA4/UCN/SEMA3G/KLHL22/KMT2D/SLC25A33/SLC9A6/SEMA…	66	1
GO:00109761	GO:0010976	positive regulation of neuron projection development	24/2090	158/18870	0.0678831	0.444188	0.406455	SCARF1/EP300/PTK7/PRKCI/FBXO38/ATP1B2/TOX/WNT5A/KAT2B/ATP8A2/BMP7/BRAF/ALKAL2/BAIAP2/EEF2K/PUM2/RGS2/NFE2L2/RGMA/AMIGO1/CBFA2T2/STAU2/DDR2/PRKD1	24	1
GO:00508901	GO:0050890	cognition	44/2090	317/18870	0.0682741	0.44625	0.408341	AGER/HLA-DRA/ITPR3/PTPRZ1/RCAN1/ATXN1/EP300/GATM/FOS/RAPGEF3/CHL1/TLR2/SHANK2/BTG2/RASGRF1/LGMN/ATP8A1/FGF13/PRKCZ/PPP1R1B/KAT2B/SLC11A2/HMGCR/SHROOM4/MEF2C/CHST10/MFSD2A/CRTC1/BRAF/ARC/HTT/CPEB3/ADORA1/EHMT2/BTBD9/EGR2/SRF/JPH4/SYNJ1/SYNGAP1/SLC1A4/UCN/EIF4EBP2/THRA	44	1
GO:20001441	GO:2000144	positive regulation of DNA-templated transcription initiation	12/2090	68/18870	0.0687422	0.447413	0.409406	HNF1B/JUN/TAF8/TAF13/MDC1/SRF/TAF11/ERCC6/TAF1/MED26/NFKB1/MED20	12	1
GO:00310561	GO:0031056	regulation of histone modification	8/2090	40/18870	0.0687985	0.447413	0.409406	NELFA/EHMT2/SIRT1/KANSL3/AUTS2/KAT8/ERCC6/NFYB	8	1
GO:00456161	GO:0045616	regulation of keratinocyte differentiation	8/2090	40/18870	0.0687985	0.447413	0.409406	AQP3/ALOX15B/ZFP36/ETV4/NOTCH1/OVOL2/GRHL2/GRHL1	8	1
GO:00713541	GO:0071354	cellular response to interleukin-6	8/2090	40/18870	0.0687985	0.447413	0.409406	ST3GAL6/CEBPA/IL6ST/YAP1/IL6R/STAT3/PID1/NFKB1	8	1
GO:00613511	GO:0061351	neural precursor cell proliferation	25/2090	166/18870	0.0688328	0.447413	0.409406	ARHGEF2/ID2/ID4/PTPRZ1/LRRK2/SHH/NFIA/ZNF503/RASSF10/TOX/BTG2/RORA/WNT5A/FGF13/LNX2/FGFR2/RERE/NOTCH1/NFIB/DLL4/TEAD3/AKNA/SMARCD3/KDM2B/SOX5	25	1
GO:00468891	GO:0046889	positive regulation of lipid biosynthetic process	15/2090	90/18870	0.0692956	0.448935	0.410799	CD74/ADGRF5/RDH10/SREBF2/SLC27A1/KAT2B/SORBS1/PLIN5/MFSD2A/GPLD1/STARD4/ACSL3/NR1H3/SCAP/SIRT3	15	1
GO:19033211	GO:1903321	negative regulation of protein modification by small protein conjugation or removal	15/2090	90/18870	0.0692956	0.448935	0.410799	IVNS1ABP/HSPA1A/HSPA1B/USP44/SOX4/WNK1/ARRB2/PIAS3/NXN/GPS2/DCUN1D3/TAF1/PER2/PRKCE/BEX4	15	1
GO:00720091	GO:0072009	nephron epithelium development	19/2090	120/18870	0.0693423	0.448935	0.410799	PBX1/AQP1/SHH/HNF1B/IRX2/YAP1/TMEM59L/MEF2C/MAGED1/NOTCH1/IRX3/PTCH1/ASXL1/MTSS1/DLL1/KLF15/IRX1/FOXJ1/NPNT	19	1
GO:00059961	GO:0005996	monosaccharide metabolic process	37/2090	261/18870	0.0693726	0.448935	0.410799	SLC2A3/EP300/NCOA2/UXS1/FOXA2/ATF4/FGGY/RORA/MAPK14/PDK4/CPT1A/KCNQ1/KAT2B/SORBS1/ADIPOR1/IDUA/DCXR/PFKFB2/GPLD1/EPM2AIP1/ZNF692/ATF3/ACADM/GSK3A/MST1/INPPL1/SIRT1/GALM/CHST12/RORC/DGKQ/PER2/FPGT/CRTC2/OMA1/KCNJ11/ZMPSTE24	37	1
GO:00197551	GO:0019755	one-carbon compound transport	11/2090	61/18870	0.0697661	0.449995	0.411768	CA2/AQP3/AQP5/AQP1/SLC4A4/SLC26A9/SLC26A2/AQP7/CYB5R1/SLC39A10/SLC39A8	11	1
GO:00322331	GO:0032233	positive regulation of actin filament bundle assembly	11/2090	61/18870	0.0697661	0.449995	0.411768	LIMCH1/SDC4/RAPGEF3/EVL/FHOD1/BRAF/MTSS1/SYNPO/ARHGEF5/APOA1/CD47	11	1
GO:00480101	GO:0048010	vascular endothelial growth factor receptor signaling pathway	11/2090	61/18870	0.0697661	0.449995	0.411768	MAPK14/HHEX/FGF9/FZD4/ARNT/MAPKAPK2/DLL1/HSPB1/PTK2/FGF18/PRKD1	11	1
GO:00215751	GO:0021575	hindbrain morphogenesis	9/2090	47/18870	0.0700798	0.45138	0.413036	RORA/DLC1/OPHN1/ATP7A/DLL1/TTC21B/COQ8B/GNPAT/SLC25A46	9	1
GO:00508051	GO:0050805	negative regulation of synaptic transmission	10/2090	54/18870	0.0702881	0.45138	0.413036	AGER/SHANK2/STXBP1/GABBR1/ARC/ADORA1/ARF1/SRF/SORCS2/STAU2	10	1
GO:00723481	GO:0072348	sulfur compound transport	10/2090	54/18870	0.0702881	0.45138	0.413036	SLC27A1/SLC26A9/SLC26A2/SLC35B3/SLC19A2/SLC33A1/SLC1A2/SLC43A2/SLC1A4/SLC26A11	10	1
GO:19909281	GO:1990928	response to amino acid starvation	10/2090	54/18870	0.0702881	0.45138	0.413036	ATF4/ATF3/BMT2/PEX2/EIF2AK3/SZT2/NPRL2/ITFG2/ATF2/PRKD1	10	1
GO:00090651	GO:0009065	glutamine family amino acid catabolic process	6/2090	27/18870	0.0708804	0.452219	0.413803	ASRGL1/DDAH1/PRODH/GLUL/GLS2/GLS	6	1
GO:00090811	GO:0009081	branched-chain amino acid metabolic process	6/2090	27/18870	0.0708804	0.452219	0.413803	IVD/SLC25A44/PCCA/DBT/ACADSB/MCCC1	6	1
GO:00108751	GO:0010875	positive regulation of cholesterol efflux	6/2090	27/18870	0.0708804	0.452219	0.413803	PTCH1/SIRT1/ZDHHC8/GPS2/APOA1/NR1H3	6	1
GO:00108841	GO:0010884	positive regulation of lipid storage	6/2090	27/18870	0.0708804	0.452219	0.413803	C3/SREBF2/PLIN5/ZC3H12A/NFKB1/FITM2	6	1
GO:00420261	GO:0042026	protein refolding	6/2090	27/18870	0.0708804	0.452219	0.413803	HSPA1A/HSPA1B/HSPA2/HSPA6/HSPA1L/HSPB1	6	1
GO:00509961	GO:0050996	positive regulation of lipid catabolic process	6/2090	27/18870	0.0708804	0.452219	0.413803	CPT1A/AADAC/PLIN5/ABHD5/ADORA1/PRKCE	6	1
GO:00447731	GO:0044773	mitotic DNA damage checkpoint signaling	14/2090	83/18870	0.0714148	0.455134	0.416471	MUC1/IER3/PPP1R10/MAP3K20/MRNIP/TRIM39/MDC1/CDKN1B/TAOK2/TAOK3/EME2/SDE2/FOXN3/ATF2	14	1
GO:00600411	GO:0060041	retina development in camera-type eye	24/2090	159/18870	0.0719188	0.457209	0.41837	NECTIN3/MEGF11/TSPAN12/NFIA/DIO3/THRB/GDF11/STAT3/ATP8A2/MFSD2A/NOTCH1/NFIB/DLL4/FZD4/PTPRM/TMEM135/HIPK2/SMARCD3/DLL1/VSTM4/SDK1/SMARCA4/ZHX2/DTNBP1	24	1
GO:00464701	GO:0046470	phosphatidylcholine metabolic process	13/2090	76/18870	0.0734126	0.457209	0.41837	PLA2G1B/SLC44A5/SLC27A1/CDS1/SLC44A2/PNPLA7/MFSD2A/GPLD1/ACSL3/CHKA/LPCAT3/APOA1/NR1H3	13	1
GO:00515921	GO:0051592	response to calcium ion	22/2090	144/18870	0.0740132	0.457209	0.41837	RYR2/TTN/ITPR3/AQP3/PLCG2/ADD1/FOS/AHCYL1/LGMN/WNT5A/CAMK2D/FOSB/MEF2C/RYR1/GPLD1/BRAF/EEF2K/VPS54/CPNE7/SLC25A23/ITPKB/TRPM2	22	1
GO:00090831	GO:0009083	branched-chain amino acid catabolic process	5/2090	21/18870	0.0747678	0.457209	0.41837	IVD/SLC25A44/DBT/ACADSB/MCCC1	5	1
GO:00193701	GO:0019370	leukotriene biosynthetic process	5/2090	21/18870	0.0747678	0.457209	0.41837	PLA2G1B/GGTLC1/GGT6/GGT5/GGT7	5	1
GO:00324951	GO:0032495	response to muramyl dipeptide	5/2090	21/18870	0.0747678	0.457209	0.41837	ARHGEF2/MAPK14/NOTCH1/NOD1/TRIM41	5	1
GO:00339621	GO:0033962	P-body assembly	5/2090	21/18870	0.0747678	0.457209	0.41837	RC3H1/LIMD1/CNOT6L/ATXN2/PAN2	5	1
GO:0042745	GO:0042745	circadian sleep/wake cycle	5/2090	21/18870	0.0747678	0.457209	0.41837	PER3/CSF2/ADORA1/BTBD9/ADRB1	5	1
GO:00443211	GO:0044321	response to leptin	5/2090	21/18870	0.0747678	0.457209	0.41837	STAT3/ADIPOR1/PID1/SIRT1/NR4A3	5	1
GO:00511521	GO:0051152	positive regulation of smooth muscle cell differentiation	5/2090	21/18870	0.0747678	0.457209	0.41837	SHH/EFEMP2/SIRT1/SMARCD3/CTH	5	1
GO:00604451	GO:0060445	branching involved in salivary gland morphogenesis	5/2090	21/18870	0.0747678	0.457209	0.41837	SHH/ESRP2/PLXND1/FGFR2/BMP7	5	1
GO:00714981	GO:0071498	cellular response to fluid shear stress	5/2090	21/18870	0.0747678	0.457209	0.41837	SREBF2/MEF2C/MTSS1/SOCS5/NFE2L2	5	1
GO:00900431	GO:0090043	regulation of tubulin deacetylation	5/2090	21/18870	0.0747678	0.457209	0.41837	EP300/FRY/KAT2B/BEX4/TPPP	5	1
GO:01060271	GO:0106027	neuron projection organization	15/2090	91/18870	0.0748661	0.457209	0.41837	EFNA1/LRRK2/LGMN/DOCK10/ARHGAP44/EPHB3/ARC/BAIAP2/EEF2K/ARF1/DNM3/TANC2/LZTS3/STAU2/DTNBP1	15	1
GO:00327601	GO:0032760	positive regulation of tumor necrosis factor production	17/2090	106/18870	0.0749324	0.457209	0.41837	ARHGEF2/AGER/CLU/LRRK2/PLCG2/RASGRP1/TLR2/WNT5A/STAT3/BTK/FZD5/ORM2/NOD1/MAPKAPK2/TLR3/HSPB1/ORM1	17	1
GO:00343081	GO:0034308	primary alcohol metabolic process	17/2090	106/18870	0.0749324	0.457209	0.41837	ADH1C/HSD17B6/ALDH1A1/RDH10/ACSS1/DHRS7/DGAT1/GDE1/LRAT/GDPD1/ACSS2/SULT1A1/DGKQ/SCNN1B/SULT1A2/HSD11B2/ALDH2	17	1
GO:00353031	GO:0035303	regulation of dephosphorylation	17/2090	106/18870	0.0749324	0.457209	0.41837	HSP90AB1/CRY2/PPP1R1B/IKBKB/PPP2R5A/DLC1/MEF2C/GPLD1/HTT/ADORA1/SMG7/MTMR3/PPP1R15B/MTMR4/SPPL3/SEMA4D/SMG5	17	1
GO:00328351	GO:0032835	glomerulus development	12/2090	69/18870	0.075216	0.457209	0.41837	AQP1/IL6R/COL4A3/COL4A4/MEF2C/BMP7/NOTCH1/ASXL1/MTSS1/EGR1/KLF15/FOXJ1	12	1
GO:00350191	GO:0035019	somatic stem cell population maintenance	12/2090	69/18870	0.075216	0.457209	0.41837	SOX4/HNF1B/RBPJ/YAP1/STAT3/ASCL2/BMP7/SOX2/BMPR1A/BRAF/SALL4/ZHX2	12	1
GO:19016051	GO:1901605	alpha-amino acid metabolic process	30/2090	207/18870	0.0754171	0.457209	0.41837	ASRGL1/CRYM/DDAH1/PRODH/MTR/ALDH5A1/ATF4/ADI1/IVD/SERINC5/GFPT1/MTHFR/GLUL/GLS2/AADAT/QDPR/CTPS1/GCAT/ALDH18A1/ATP7A/CTH/ACADSB/RIMKLB/MCCC1/GCSH/THNSL2/CTPS2/SLC39A8/GLS/PFAS	30	1
GO:00066911	GO:0006691	leukotriene metabolic process	7/2090	34/18870	0.0754194	0.457209	0.41837	PLA2G1B/GGTLC1/TLR2/GGT6/GGT5/GGT7/MAPKAPK2	7	1
GO:00074311	GO:0007431	salivary gland development	7/2090	34/18870	0.0754194	0.457209	0.41837	SHH/ESRP2/PLXND1/FGFR2/BMP7/TFCP2L1/NFIB	7	1
GO:00344051	GO:0034405	response to fluid shear stress	7/2090	34/18870	0.0754194	0.457209	0.41837	SREBF2/MEF2C/CSF2/MTSS1/SOCS5/NFE2L2/P2RX4	7	1
GO:00432761	GO:0043276	anoikis	7/2090	34/18870	0.0754194	0.457209	0.41837	PDK4/TSC2/NOTCH1/PTK2/PIK3R3/DAPK2/ZNF304	7	1
GO:00433721	GO:0043372	positive regulation of CD4-positive, alpha-beta T cell differentiation	7/2090	34/18870	0.0754194	0.457209	0.41837	HLA-DRA/HLA-DRB1/PRKCZ/CD83/SOCS5/NFKBIZ/ZBTB7B	7	1
GO:00486651	GO:0048665	neuron fate specification	7/2090	34/18870	0.0754194	0.457209	0.41837	NFIA/MNX1/FOXA1/NFIB/EHMT2/ESRP1/DLL1	7	1
GO:00603171	GO:0060317	cardiac epithelial to mesenchymal transition	7/2090	34/18870	0.0754194	0.457209	0.41837	EFNA1/SPRY1/TGFBR3/MSX1/RBPJ/NOTCH1/PDCD4	7	1
GO:19043851	GO:1904385	cellular response to angiotensin	7/2090	34/18870	0.0754194	0.457209	0.41837	CA2/AHCYL1/CAMK2A/NFE2L2/NFKB1/DDR2/PRKD1	7	1
GO:00024681	GO:0002468	dendritic cell antigen processing and presentation	4/2090	15/18870	0.0756684	0.457209	0.41837	CD74/HLA-DRA/HLA-DRB1/NOD1	4	1
GO:00069991	GO:0006999	nuclear pore organization	4/2090	15/18870	0.0756684	0.457209	0.41837	NUP205/NUP153/AHCTF1/NUP133	4	1
GO:00102261	GO:0010226	response to lithium ion	4/2090	15/18870	0.0756684	0.457209	0.41837	CEBPA/SHH/GSK3A/CDKN1B	4	1
GO:00107631	GO:0010763	positive regulation of fibroblast migration	4/2090	15/18870	0.0756684	0.457209	0.41837	AQP1/PTK2/PRKCE/DDR2	4	1
GO:00158161	GO:0015816	glycine transport	4/2090	15/18870	0.0756684	0.457209	0.41837	SLC7A8/SLC7A10/RGS2/SLC6A9	4	1
GO:00163221	GO:0016322	neuron remodeling	4/2090	15/18870	0.0756684	0.457209	0.41837	BCL11A/SCARF1/C3/ANKS1A	4	1
GO:00165581	GO:0016558	protein import into peroxisome matrix	4/2090	15/18870	0.0756684	0.457209	0.41837	PEX1/PEX2/PEX6/PEX13	4	1
GO:0021694	GO:0021694	cerebellar Purkinje cell layer formation	4/2090	15/18870	0.0756684	0.457209	0.41837	RORA/ATP7A/TTC21B/SLC25A46	4	1
GO:00300071	GO:0030007	intracellular potassium ion homeostasis	4/2090	15/18870	0.0756684	0.457209	0.41837	ATP1B2/ATP12A/ATP1B1/KCTD7	4	1
GO:00310001	GO:0031000	response to caffeine	4/2090	15/18870	0.0756684	0.457209	0.41837	RYR2/RYR1/GSTM2/SELENON	4	1
GO:00323521	GO:0032352	positive regulation of hormone metabolic process	4/2090	15/18870	0.0756684	0.457209	0.41837	RDH10/HPN/ARNT/EGR1	4	1
GO:00329331	GO:0032933	SREBP signaling pathway	4/2090	15/18870	0.0756684	0.457209	0.41837	SREBF2/INSIG1/SCAP/ZBTB7B	4	1
GO:00363761	GO:0036376	sodium ion export across plasma membrane	4/2090	15/18870	0.0756684	0.457209	0.41837	SLC4A4/ATP1B2/ATP12A/ATP1B1	4	1
GO:0045187	GO:0045187	regulation of circadian sleep/wake cycle, sleep	4/2090	15/18870	0.0756684	0.457209	0.41837	PER3/CSF2/ADORA1/ADRB1	4	1
GO:00463481	GO:0046348	amino sugar catabolic process	4/2090	15/18870	0.0756684	0.457209	0.41837	ALDH1A1/MGAT1/OVGP1/GNPDA2	4	1
GO:0048368	GO:0048368	lateral mesoderm development	4/2090	15/18870	0.0756684	0.457209	0.41837	SHH/YAP1/BMPR1A/DAND5	4	1
GO:00603471	GO:0060347	heart trabecula formation	4/2090	15/18870	0.0756684	0.457209	0.41837	ADAMTS1/TGFBR3/OVOL2/SRF	4	1
GO:00704241	GO:0070424	regulation of nucleotide-binding oligomerization domain containing signaling pathway	4/2090	15/18870	0.0756684	0.457209	0.41837	HSPA1A/HSPA1B/SLC15A2/SLC15A4	4	1
GO:00720441	GO:0072044	collecting duct development	4/2090	15/18870	0.0756684	0.457209	0.41837	SHH/NOTCH1/PTCH1/DACT2	4	1
GO:0072148	GO:0072148	epithelial cell fate commitment	4/2090	15/18870	0.0756684	0.457209	0.41837	RBPJ/NOTCH1/SPDEF/DLL1	4	1
GO:00902051	GO:0090205	positive regulation of cholesterol metabolic process	4/2090	15/18870	0.0756684	0.457209	0.41837	SREBF2/STARD4/APOA1/SCAP	4	1
GO:19048891	GO:1904889	regulation of excitatory synapse assembly	4/2090	15/18870	0.0756684	0.457209	0.41837	SEMA4A/PTPN13/PTPRD/PTPRS	4	1
GO:00024561	GO:0002456	T cell mediated immunity	20/2090	129/18870	0.0758166	0.457209	0.41837	C4BPA/AGER/HLA-DRA/HLA-DRB1/CTSH/TRPM4/FBXO38/CD55/PRKCZ/RAB27A/DENND1B/GNL1/FZD5/ICAM1/EBAG9/HFE/RFTN1/PRF1/NFKBIZ/MR1	20	1
GO:00064571	GO:0006457	protein folding	32/2090	223/18870	0.0758203	0.457209	0.41837	QSOX1/CD74/HSPA1A/HSPA1B/CLU/CWC27/HSPA2/ERO1B/GAK/HSP90AB1/HSPA6/FKBP11/RP2/HSPA1L/ERP29/PEX19/ST13/ENGASE/HSPH1/ERP27/TBCC/PPIL2/PFDN6/HSPB1/DNAJB1/HYOU1/SDF2L1/SIL1/CRTAP/ATF6/TBCE/TBCD	32	1
GO:00027581	GO:0002758	innate immune response-activating signaling pathway	36/2090	255/18870	0.0758644	0.457209	0.41837	HSPA1A/HSPA1B/PLCG2/EP300/COLEC12/TSPAN6/RAB11FIP2/TLR2/ARRB2/IRF4/IKBKB/SLC15A2/TLR5/BTK/SLC15A4/ATAT1/NOD1/PUM2/RFTN1/MAPKAPK2/CREBBP/ZCCHC3/TLR3/SARM1/GPS2/PUM1/NAIP/GRAMD4/LRRC14/NR1H3/PRKCE/CTSS/NFKBIZ/PTPRS/TNIP2/PRKD1	36	1
GO:00602611	GO:0060261	positive regulation of transcription initiation by RNA polymerase II	11/2090	62/18870	0.0767215	0.460957	0.421799	HNF1B/TAF8/TAF13/MDC1/SRF/TAF11/ERCC6/TAF1/MED26/NFKB1/MED20	11	1
GO:00619511	GO:0061951	establishment of protein localization to plasma membrane	11/2090	62/18870	0.0767215	0.460957	0.421799	NECTIN3/LYPLA1/ATP2C1/KIF13A/PREPL/ARHGAP44/RILPL2/CNST/GGA2/ACSL3/GORASP2	11	1
GO:00903031	GO:0090303	positive regulation of wound healing	11/2090	62/18870	0.0767215	0.460957	0.421799	APOH/DUOX1/CPB2/ENPP4/RREB1/HPSE/PTK2/NFE2L2/PRKCE/KANK1/DDR2	11	1
GO:00189581	GO:0018958	phenol-containing compound metabolic process	18/2090	114/18870	0.0771652	0.463149	0.423805	NPR1/CRYM/DUOX1/DUOXA1/DIO3/NR4A2/GCNT4/WNT5A/CPQ/HPN/RNF180/BTBD9/ATP7A/SULT1A1/CTSK/MAOA/SULT1A2/ALDH2	18	1
GO:00603951	GO:0060395	SMAD protein signal transduction	14/2090	84/18870	0.0773697	0.463524	0.424148	VEPH1/GDF15/FOS/TOB1/GDF11/JUN/BMP7/SMAD9/BMPR1A/OVOL2/SMAD5/HIPK2/CILP/ATOH8	14	1
GO:00327811	GO:0032781	positive regulation of ATP-dependent activity	8/2090	41/18870	0.0775599	0.463524	0.424148	RYR2/HNRNPU/ATP1B2/TOR1AIP2/TOR1AIP1/ATP1B1/DNAJB1/GTF2H2	8	1
GO:00511541	GO:0051154	negative regulation of striated muscle cell differentiation	8/2090	41/18870	0.0775599	0.463524	0.424148	SOX6/MSX1/FZD7/NOTCH1/GSK3A/RGS2/DLL1/HDAC4	8	1
GO:00900771	GO:0090077	foam cell differentiation	8/2090	41/18870	0.0775599	0.463524	0.424148	ALOX15B/EP300/WNT5A/SOAT1/CSF2/SAMD1/NFKB1/NR1H3	8	1
GO:00183931	GO:0018393	internal peptidyl-lysine acetylation	10/2090	55/18870	0.0777799	0.463524	0.424148	EP300/KAT2B/ATAT1/KANSL3/CREBBP/MSL2/AUTS2/KAT7/ERCC6/NFYB	10	1
GO:00510581	GO:0051058	negative regulation of small GTPase mediated signal transduction	10/2090	55/18870	0.0777799	0.463524	0.424148	SPRY1/ARHGAP24/DLC1/ARHGAP44/LZTR1/CGNL1/SLIT2/SYNGAP1/SCAI/KANK1	10	1
GO:00709881	GO:0070988	demethylation	10/2090	55/18870	0.0777799	0.463524	0.424148	TOX/APOBEC2/TET2/KDM6A/TET1/PHF2/ALKBH5/KDM2B/KDM6B/FTO	10	1
GO:00713831	GO:0071383	cellular response to steroid hormone stimulus	30/2090	208/18870	0.0791918	0.47146	0.43141	HSPA1A/HSPA1B/PAQR8/DDX17/HNRNPU/TFPI/AQP1/EP300/ZFP36/LMO3/SCGB2A1/CRY2/RXRB/PER1/YAP1/FOXA1/NR3C2/SMYD3/GSK3A/AXIN2/VPS54/SIRT1/ARID1A/NR4A3/TRIM68/BCL2L11/SMARCA4/SCNN1B/UBR5/KMT2D	30	1
GO:00301831	GO:0030183	B cell differentiation	23/2090	153/18870	0.0795915	0.47336	0.433149	ID2/SLC39A7/PLCG2/EP300/HHEX/DOCK10/RBPJ/IRF2BP2/IRF8/POU2AF1/BTK/SYVN1/DLL1/GPS2/IL7/TPD52/IKZF3/PIK3R3/NFKBIZ/HDAC4/SP3/ITFG2/PHF14	23	1
GO:00071731	GO:0007173	epidermal growth factor receptor signaling pathway	17/2090	107/18870	0.0803213	0.476735	0.436237	PIGR/EREG/SNX5/EFEMP1/PRICKLE1/PTPN3/SHC3/ZFYVE28/GAB1/BRAF/MVB12B/HIP1/DGKD/RNF115/SOCS5/REPS2/PTK2	17	1
GO:00322311	GO:0032231	regulation of actin filament bundle assembly	17/2090	107/18870	0.0803213	0.476735	0.436237	LIMCH1/SDC4/RAPGEF3/F11R/EVL/DLC1/FHOD1/BRAF/CGNL1/CLASP2/MTSS1/ASAP3/SYNPO/ARHGEF5/APOA1/ARAP1/CD47	17	1
GO:00456211	GO:0045621	positive regulation of lymphocyte differentiation	20/2090	130/18870	0.0807004	0.478148	0.43753	CD74/HLA-DRA/HLA-DRB1/SHH/RASGRP1/SOX4/TOX/PRKCZ/SMARCA2/CD83/BTK/EGR3/ARID1A/SMARCD3/SOCS5/IL7/ITPKB/SMARCA4/NFKBIZ/ZBTB7B	20	1
GO:00064051	GO:0006405	RNA export from nucleus	15/2090	92/18870	0.080722	0.478148	0.43753	WNK1/SRSF3/HHEX/POLDIP3/DDX39B/NXF1/NUP153/SMG7/ALKBH5/NXT2/THOC2/GLE1/NUP133/SMG5/XPO5	15	1
GO:00075171	GO:0007517	muscle organ development	48/2090	354/18870	0.0809443	0.478982	0.438293	RYR2/TTN/ETV1/SOX6/DDX17/RCAN1/EP300/TNNC1/ID3/SHH/FOS/ZFHX3/TGFBR3/BTG2/JPH1/MSX1/MAPK14/WNT5A/RBPJ/HLF/MEF2C/FGFR2/ZBTB18/NR1D2/RYR1/BMPR1A/NOTCH1/DLL4/ELN/ATF3/EFEMP2/NR4A1/EGR3/PAXBP1/VPS54/FZD2/SIRT1/ARID5B/ZNF609/EGR2/EGR1/DLL1/KMT5B/MTM1/MED20/PRR14/SELENON/ZBTB42	48	1
GO:00017361	GO:0001736	establishment of planar polarity	12/2090	70/18870	0.0820664	0.481181	0.440306	PKHD1/PTK7/WNT5A/PRICKLE1/FZD7/VANGL2/ZNRF3/MLLT3/FZD2/ARHGEF19/DVL3/DACT1	12	1
GO:00064871	GO:0006487	protein N-linked glycosylation	12/2090	70/18870	0.0820664	0.481181	0.440306	KRTCAP2/MAN1C1/ST6GAL1/GFPT1/STT3B/MGAT1/STT3A/ALG10B/ALG6/MGAT4A/ALG1/SLC39A8	12	1
GO:00071641	GO:0007164	establishment of tissue polarity	12/2090	70/18870	0.0820664	0.481181	0.440306	PKHD1/PTK7/WNT5A/PRICKLE1/FZD7/VANGL2/ZNRF3/MLLT3/FZD2/ARHGEF19/DVL3/DACT1	12	1
GO:00096481	GO:0009648	photoperiodism	6/2090	28/18870	0.0821349	0.481181	0.440306	ID2/CRY2/PER1/PER3/CRTC1/PER2	6	1
GO:00140471	GO:0014047	glutamate secretion	6/2090	28/18870	0.0821349	0.481181	0.440306	STXBP1/GABBR1/ADORA1/TRPV1/APBA1/DTNBP1	6	1
GO:00486681	GO:0048668	collateral sprouting	6/2090	28/18870	0.0821349	0.481181	0.440306	FGF13/IFRD1/SPART/RGMA/SEMA4D/PTPRS	6	1
GO:00604021	GO:0060402	calcium ion transport into cytosol	6/2090	28/18870	0.0821349	0.481181	0.440306	RYR2/PLA2G1B/JPH1/JPH4/P2RX4/CACNB3	6	1
GO:20006471	GO:2000647	negative regulation of stem cell proliferation	6/2090	28/18870	0.0821349	0.481181	0.440306	CEBPA/RBPJ/NFIB/OVOL2/PTCH1/OVOL1	6	1
GO:20007561	GO:2000756	regulation of peptidyl-lysine acetylation	6/2090	28/18870	0.0821349	0.481181	0.440306	SOX4/SIRT1/AUTS2/KLF15/ERCC6/NFYB	6	1
GO:20008191	GO:2000819	regulation of nucleotide-excision repair	6/2090	28/18870	0.0821349	0.481181	0.440306	SMARCA2/BCL7A/ARID1A/SMARCD3/KAT7/SMARCA4	6	1
GO:00097491	GO:0009749	response to glucose	28/2090	193/18870	0.082646	0.483212	0.442164	AGER/HLA-DRB1/TRPM4/UNC13B/CPB2/RAB11FIP2/SOX4/FOXA2/MPC2/HNF1B/SLC29A1/TRA2B/COL4A3/GJB6/SYBU/SIDT2/PFKFB2/GPLD1/GLUL/ICAM1/ZBED3/CDKN1B/EGR1/SRF/SARM1/SMARCA4/PRKCE/C2CD2L	28	1
GO:00336731	GO:0033673	negative regulation of kinase activity	28/2090	193/18870	0.082646	0.483212	0.442164	SPRY1/HNRNPU/CEBPA/DUSP1/HEXIM1/FOXA2/GNAQ/HHEX/HIPK3/PPP2R5A/AIDA/TSC2/ZFYVE28/TRIM27/WASHC1/LRP6/PDCD4/SIRT1/CDKN1B/RGS2/DUSP16/DEPTOR/SOCS5/HSPB1/SH3BP5L/PRKAG2/NPRL2/DTNBP1	28	1
GO:00430621	GO:0043062	extracellular structure organization	44/2090	322/18870	0.0830933	0.484884	0.443693	QSOX1/FMOD/COL27A1/ADAMTS1/MMP15/PBXIP1/CPB2/HAS3/SPINK5/ST7/ANTXR1/ELF3/PRICKLE1/COL9A2/COL4A3/COL4A4/CRISPLD2/ZNF469/NOTCH1/WASHC1/HPN/ELN/EFEMP2/KAZALD1/SERPINH1/AXIN2/CLASP2/NID2/MMP24/ATP7A/CHADL/ADAMTS10/CTSK/EXOC8/CRTAP/SLC39A8/ADAMTSL4/PAPLN/MATN2/TEX14/CTSS/NPNT/PRDM5/DDR2	44	1
GO:00424451	GO:0042445	hormone metabolic process	34/2090	241/18870	0.083097	0.484884	0.443693	ADH1C/HSD17B6/CRYM/ALDH1A1/DUOX1/SHH/RDH10/DUOXA1/ERO1B/SCPEP1/DHRS7/DIO3/GCNT4/HSD17B4/DGAT1/CPQ/CHST10/LRAT/FOXA1/HPN/HSD17B7/ALDH9A1/HFE/ARNT/IDE/EGR1/SULT1A1/CTSK/DGKQ/NFKB1/SLC30A5/SCNN1B/PAPSS2/ZMPSTE24	34	1
GO:00720801	GO:0072080	nephron tubule development	16/2090	100/18870	0.0835598	0.487063	0.445688	PBX1/AQP1/SHH/HNF1B/IRX2/YAP1/TMEM59L/MEF2C/MAGED1/NOTCH1/IRX3/PTCH1/MTSS1/DLL1/IRX1/NPNT	16	1
GO:00304331	GO:0030433	ubiquitin-dependent ERAD pathway	14/2090	85/18870	0.0836363	0.487063	0.445688	FAM8A1/EDEM3/TMEM129/MAN1C1/RNF5/HERPUD1/TRIM13/STT3B/YOD1/UBXN8/SYVN1/NFE2L2/FOXRED2/FBXO27	14	1
GO:00020901	GO:0002090	regulation of receptor internalization	11/2090	63/18870	0.0840979	0.488783	0.447261	PLCG2/ARRB2/SYNE1/OPHN1/ARC/HIP1/ARF1/ATXN2/SCYL2/MKLN1/DTNBP1	11	1
GO:00400141	GO:0040014	regulation of multicellular organism growth	11/2090	63/18870	0.0840979	0.488783	0.447261	GDF15/DIO3/LGMN/STAT3/ATP8A2/MFSD2A/PTCH1/MBD5/ADRB1/FTO/ZMPSTE24	11	1
GO:00363141	GO:0036314	response to sterol	7/2090	35/18870	0.0856858	0.495313	0.453237	INSIG1/RORA/GPLD1/LRP6/PTCH1/RORC/GRAMD1A	7	1
GO:00480481	GO:0048048	embryonic eye morphogenesis	7/2090	35/18870	0.0856858	0.495313	0.453237	EFEMP1/WNT5A/BMP7/FZD5/HIPK2/KDM2B/SP3	7	1
GO:00076111	GO:0007611	learning or memory	38/2090	274/18870	0.0857237	0.495313	0.453237	AGER/ITPR3/PTPRZ1/RCAN1/ATXN1/EP300/GATM/FOS/RAPGEF3/TLR2/SHANK2/BTG2/RASGRF1/LGMN/ATP8A1/FGF13/PRKCZ/PPP1R1B/KAT2B/SLC11A2/HMGCR/MEF2C/CHST10/CRTC1/BRAF/ARC/HTT/CPEB3/EHMT2/BTBD9/EGR2/SRF/JPH4/SYNJ1/SYNGAP1/UCN/EIF4EBP2/THRA	38	1
GO:00550071	GO:0055007	cardiac muscle cell differentiation	20/2090	131/18870	0.0857883	0.495313	0.453237	TTN/SOX6/HNRNPU/ARRB2/RBPJ/PRICKLE1/MEF2C/SYNE1/FZD7/BMPR1A/OBSL1/IRX3/ACADM/GSK3A/RGS2/SRF/DLL1/MAP2K4/KDM6B/ZMPSTE24	20	1
GO:00313971	GO:0031397	negative regulation of protein ubiquitination	13/2090	78/18870	0.0865137	0.495313	0.453237	IVNS1ABP/HSPA1A/HSPA1B/USP44/SOX4/WNK1/ARRB2/NXN/GPS2/TAF1/PER2/PRKCE/BEX4	13	1
GO:00970091	GO:0097009	energy homeostasis	13/2090	78/18870	0.0865137	0.495313	0.453237	GDF15/MAPK14/STAT3/NR1D2/MFSD2A/CRTC1/IRX3/SIRT1/DLL1/NR4A3/TRPV1/OMA1/ADRB1	13	1
GO:00101711	GO:0010171	body morphogenesis	9/2090	49/18870	0.0868069	0.495313	0.453237	EP300/CRISPLD1/FLVCR1/MSX1/PRICKLE1/CRISPLD2/BRAF/CLASP2/ARID5B	9	1
GO:00512601	GO:0051260	protein homooligomerization	28/2090	194/18870	0.0868341	0.495313	0.453237	STEAP4/AQP5/AQP4/TRPM4/ATL2/EVL/CRYZ/ACOT13/RYR1/CRTC1/ARC/ALDH9A1/KCNA4/SLC1A2/CTH/KCTD14/TRPV1/KCTD18/SAMD1/LETM1/CRTC2/KCNC3/PRF1/GLS/KCTD7/TRPM2/G3BP2/BEND3	28	1
GO:19016061	GO:1901606	alpha-amino acid catabolic process	15/2090	93/18870	0.0868658	0.495313	0.453237	ASRGL1/CRYM/DDAH1/PRODH/IVD/GLUL/GLS2/AADAT/QDPR/GCAT/ACADSB/MCCC1/GCSH/THNSL2/GLS	15	1
GO:00069581	GO:0006958	complement activation, classical pathway	8/2090	42/18870	0.0869568	0.495313	0.453237	C4BPA/CLU/C5/C3/CD55/CFI/C4BPB/SUSD4	8	1
GO:19030521	GO:1903052	positive regulation of proteolysis involved in protein catabolic process	21/2090	139/18870	0.0870653	0.495313	0.453237	HSPA1A/HSPA1B/CLU/LRRK2/CEBPA/RNF144B/PRICKLE1/ARIH1/HERPUD1/GSK3A/RNF180/AXIN2/FBXW8/SOCS5/PTK2/COP1/TAF1/NFE2L2/USP13/ZYG11B/RNF139	21	1
GO:00723301	GO:0072330	monocarboxylic acid biosynthetic process	32/2090	226/18870	0.0871053	0.495313	0.453237	CD74/PLA2G1B/ALOX15B/GATM/ABCD3/RDH10/INSIG1/ACSS1/SCP2/PDK4/PRKAB1/KAT2B/LIAS/LDHC/FASN/CYP39A1/MALRD1/SIRT1/ACSS2/PLA2G4F/ACSM3/CHST12/STARD4/CYP27A1/ACADL/PER2/PRKAG2/GSTM2/THNSL2/NR1H3/SCAP/SCD5	32	1
GO:19029031	GO:1902903	regulation of supramolecular fiber organization	52/2090	389/18870	0.0872404	0.495313	0.453237	ARHGEF2/LIMCH1/HSPA1A/HSPA1B/CLU/SDC4/ADD1/RAPGEF3/F11R/EVL/SLAIN2/PDE4DIP/PLEKHG2/ARHGAP40/FGF13/DLC1/PLEKHH2/CAMSAP3/TRIM27/FHOD1/WASHC1/BRAF/DYRK1A/BAIAP2/ELN/SLAIN1/EFEMP2/CGNL1/C9orf72/CLASP2/ARF1/CDKN1B/CAMSAP2/MTSS1/SLIT2/CHADL/PFDN6/HAUS3/ASAP3/SYNPO/CAPZA3/ARHGEF5/TTBK2/APOA1/ARAP1/CD47/GBA2/TBCD/PRKCE/ATXN7/KANK1/PRKD1	52	1
GO:00016671	GO:0001667	ameboidal-type cell migration	65/2090	497/18870	0.0876397	0.495313	0.453237	EFNA1/SEMA4A/MIA3/FOLR1/CTSH/PLCG2/APOH/SDC4/AQP1/SHH/EVL/LGMN/PTPRG/WNT5A/CENPV/ADIPOR1/MEF2C/PLXND1/CAPN7/BMP7/GPLD1/GLUL/NOTCH1/BRAF/PIP5K1A/RREB1/OVOL2/DLL4/NR4A1/EGR3/LGALS8/CLASP2/YTHDF3/EPB41L5/PTPRM/SIRT1/ZC3H12A/ARID5B/MAP3K3/SLIT2/SRF/HSPB1/PTK2/RAB13/PATZ1/ARHGDIB/PTP4A3/NFE2L2/VSTM4/APOA1/FGF18/PIK3R3/LPXN/TNS1/SEMA3G/AGO2/ATOH8/P2RX4/PRKCE/SEMA4D/KANK1/FGFR1/SEMA3F/DDR2/PRKD1	65	1
GO:00091011	GO:0009101	glycoprotein biosynthetic process	41/2090	299/18870	0.087907	0.495313	0.453237	GALNT3/ST3GAL6/GALNT10/GCNT2/DPY19L3/GALNT12/GCNT4/TET2/TM9SF2/KRTCAP2/SOAT1/MAN1C1/CHST7/TET1/B3GALNT2/B3GNT8/ST6GAL1/GFPT1/CHST10/B4GAT1/STT3B/DPY19L4/GALNT7/B3GNT9/ST3GAL2/MGAT1/GALNT18/CHST12/ST3GAL3/NECAB1/ATP7A/STT3A/ALG10B/GALNT11/LARGE2/ALG6/MGAT4A/ALG1/AGO2/SLC39A8/GALNT2	41	1
GO:00455821	GO:0045582	positive regulation of T cell differentiation	18/2090	116/18870	0.0879773	0.495313	0.453237	CD74/HLA-DRA/HLA-DRB1/SHH/RASGRP1/SOX4/PRKCZ/SMARCA2/CD83/EGR3/ARID1A/SMARCD3/SOCS5/IL7/ITPKB/SMARCA4/NFKBIZ/ZBTB7B	18	1
GO:00021151	GO:0002115	store-operated calcium entry	5/2090	22/18870	0.0883195	0.495313	0.453237	STIM2/CRACR2B/HOMER2/GRAMD2A/JPH4	5	1
GO:0030431	GO:0030431	sleep	5/2090	22/18870	0.0883195	0.495313	0.453237	PER3/CSF2/ADORA1/BTBD9/ADRB1	5	1
GO:00511511	GO:0051151	negative regulation of smooth muscle cell differentiation	5/2090	22/18870	0.0883195	0.495313	0.453237	EREG/SHH/NFATC3/FGF9/PDCD4	5	1
GO:00721111	GO:0072111	cell proliferation involved in kidney development	5/2090	22/18870	0.0883195	0.495313	0.453237	SHH/IL6R/BMP7/PTCH1/EGR1	5	1
GO:20007251	GO:2000725	regulation of cardiac muscle cell differentiation	5/2090	22/18870	0.0883195	0.495313	0.453237	SOX6/ARRB2/MEF2C/FZD7/DLL1	5	1
GO:00519611	GO:0051961	negative regulation of nervous system development	23/2090	155/18870	0.0889939	0.495313	0.453237	SEMA4A/ID4/TMEM98/CERS2/TLR2/BTG2/RUFY3/WNT5A/FGF13/PTPN13/ASCL2/BMP7/TRIM46/BMPR1A/NOTCH1/IFRD1/SPART/SYNGAP1/RGMA/SEMA3G/SEMA4D/PTPRS/SEMA3F	23	1
GO:00604201	GO:0060420	regulation of heart growth	12/2090	71/18870	0.0892956	0.495313	0.453237	TGFBR3/MAPK14/JARID2/RBPJ/YAP1/FGF9/MEF2C/FGFR2/BMPR1A/NOTCH1/GSK3A/RGS2	12	1
GO:00033331	GO:0003333	amino acid transmembrane transport	16/2090	101/18870	0.0895753	0.495313	0.453237	SLC38A11/SLC7A2/SLC25A29/SLC7A8/SLC15A4/SLC7A6/SLC38A10/SLC1A2/SLC7A10/RGS2/SLC43A1/SFXN2/SLC6A9/PER2/SLC43A2/SLC1A4	16	1
GO:00062751	GO:0006275	regulation of DNA replication	19/2090	124/18870	0.089671	0.495313	0.453237	PDS5A/EREG/ID3/E2F8/DNA2/MCM3/TSPYL2/CAMSAP3/INO80D/EHMT2/KAT7/MAP2K4/TIMELESS/RBBP6/UCN/BRPF3/POLG2/JADE1/ZMPSTE24	19	1
GO:0002361	GO:0002361	CD4-positive, CD25-positive, alpha-beta regulatory T cell differentiation	3/2090	10/18870	0.0898577	0.495313	0.453237	HLA-DRA/HLA-DRB1/TOX	3	1
GO:00034181	GO:0003418	growth plate cartilage chondrocyte differentiation	3/2090	10/18870	0.0898577	0.495313	0.453237	COL27A1/IFT80/ATF2	3	1
GO:0006283	GO:0006283	transcription-coupled nucleotide-excision repair	3/2090	10/18870	0.0898577	0.495313	0.453237	UVSSA/XAB2/ERCC6	3	1
GO:0006646	GO:0006646	phosphatidylethanolamine biosynthetic process	3/2090	10/18870	0.0898577	0.495313	0.453237	SLC27A1/ETNK1/CHKA	3	1
GO:0007440	GO:0007440	foregut morphogenesis	3/2090	10/18870	0.0898577	0.495313	0.453237	SHH/NOTCH1/EPB41L5	3	1
GO:0009756	GO:0009756	carbohydrate mediated signaling	3/2090	10/18870	0.0898577	0.495313	0.453237	AGER/COLEC12/SMARCA4	3	1
GO:00158861	GO:0015886	heme transport	3/2090	10/18870	0.0898577	0.495313	0.453237	ABCC5/FLVCR1/SLC46A1	3	1
GO:00165591	GO:0016559	peroxisome fission	3/2090	10/18870	0.0898577	0.495313	0.453237	PEX19/PEX11A/PEX11B	3	1
GO:00182431	GO:0018243	protein O-linked glycosylation via threonine	3/2090	10/18870	0.0898577	0.495313	0.453237	GALNT3/GALNT11/GALNT2	3	1
GO:0033210	GO:0033210	leptin-mediated signaling pathway	3/2090	10/18870	0.0898577	0.495313	0.453237	STAT3/ADIPOR1/SIRT1	3	1
GO:0035871	GO:0035871	protein K11-linked deubiquitination	3/2090	10/18870	0.0898577	0.495313	0.453237	OTUD7B/YOD1/VCPIP1	3	1
GO:00425381	GO:0042538	hyperosmotic salinity response	3/2090	10/18870	0.0898577	0.495313	0.453237	EFHD1/LETM1/SLC25A23	3	1
GO:0048630	GO:0048630	skeletal muscle tissue growth	3/2090	10/18870	0.0898577	0.495313	0.453237	VPS54/DLL1/MTM1	3	1
GO:00512921	GO:0051292	nuclear pore complex assembly	3/2090	10/18870	0.0898577	0.495313	0.453237	NUP205/NUP153/AHCTF1	3	1
GO:00516431	GO:0051643	endoplasmic reticulum localization	3/2090	10/18870	0.0898577	0.495313	0.453237	ESYT3/GRAMD2A/ZBED3	3	1
GO:00516601	GO:0051660	establishment of centrosome localization	3/2090	10/18870	0.0898577	0.495313	0.453237	PKHD1/FHOD1/PARD3B	3	1
GO:0060052	GO:0060052	neurofilament cytoskeleton organization	3/2090	10/18870	0.0898577	0.495313	0.453237	ATP8A2/VPS54/ATF2	3	1
GO:00604301	GO:0060430	lung saccule development	3/2090	10/18870	0.0898577	0.495313	0.453237	NKX2-1/FOXA1/ASXL1	3	1
GO:00607171	GO:0060717	chorion development	3/2090	10/18870	0.0898577	0.495313	0.453237	E2F8/ASCL2/FZD5	3	1
GO:00614181	GO:0061418	regulation of transcription from RNA polymerase II promoter in response to hypoxia	3/2090	10/18870	0.0898577	0.495313	0.453237	RBPJ/EGR1/NFE2L2	3	1
GO:0070344	GO:0070344	regulation of fat cell proliferation	3/2090	10/18870	0.0898577	0.495313	0.453237	PID1/PER2/FTO	3	1
GO:00704321	GO:0070432	regulation of nucleotide-binding oligomerization domain containing 2 signaling pathway	3/2090	10/18870	0.0898577	0.495313	0.453237	HSPA1A/HSPA1B/SLC15A4	3	1
GO:00712871	GO:0071287	cellular response to manganese ion	3/2090	10/18870	0.0898577	0.495313	0.453237	LRRK2/ATF4/EIF2AK3	3	1
GO:0071374	GO:0071374	cellular response to parathyroid hormone stimulus	3/2090	10/18870	0.0898577	0.495313	0.453237	FOS/KAT2B/MEF2C	3	1
GO:00901611	GO:0090161	Golgi ribbon formation	3/2090	10/18870	0.0898577	0.495313	0.453237	TMED5/VAMP4/FHDC1	3	1
GO:19002461	GO:1900246	positive regulation of RIG-I signaling pathway	3/2090	10/18870	0.0898577	0.495313	0.453237	PUM2/ZCCHC3/PUM1	3	1
GO:1904749	GO:1904749	regulation of protein localization to nucleolus	3/2090	10/18870	0.0898577	0.495313	0.453237	GLUL/NVL/CACNB4	3	1
GO:1990504	GO:1990504	dense core granule exocytosis	3/2090	10/18870	0.0898577	0.495313	0.453237	UNC13B/STXBP1/CADPS2	3	1
GO:19907001	GO:1990700	nucleolar chromatin organization	3/2090	10/18870	0.0898577	0.495313	0.453237	PHF2/SIRT1/BEND3	3	1
GO:2000627	GO:2000627	positive regulation of miRNA catabolic process	3/2090	10/18870	0.0898577	0.495313	0.453237	XIST/KCNQ1OT1/ZC3H12A	3	1
GO:00709181	GO:0070918	regulatory ncRNA processing	14/2090	86/18870	0.0902169	0.496544	0.454363	SRSF3/STAT3/ZC3H7B/ANKRD34A/TDRD6/PUS10/ZC3H7A/PUM2/PUM1/AGO3/TSNAX/PLD6/AGO2/ZMPSTE24	14	1
GO:00074091	GO:0007409	axonogenesis	59/2090	448/18870	0.09025	0.496544	0.454363	EFNA1/SEMA4A/LHX9/ETV1/PTPRZ1/PTK7/SHH/PLXNA2/CHL1/RUFY3/STXBP1/NR4A2/HSP90AB1/WNT5A/FGF13/PRICKLE1/PLXND1/ATP8A2/FGFR2/BMP7/B4GAT1/TRIM46/NKX2-1/NOTCH1/BRAF/OPHN1/EPHB3/CDKL5/NFIB/BAIAP2/PTCH1/C9orf72/ALCAM/IFRD1/PTPRM/TAOK2/ZDHHC17/SLIT2/EGR2/SRF/AUTS2/PTK2/NDN/SPART/SYNGAP1/SZT2/RGMA/SEMA3G/AMIGO1/TBCE/SLC25A46/SLC9A6/CNTN4/SEMA4D/PTPRS/SEMA3F/RPS6KA5/PLEKHG4/MAP6	59	1
GO:00512221	GO:0051222	positive regulation of protein transport	42/2090	308/18870	0.0908095	0.498116	0.455802	TTN/HLA-DRB1/PLA2G1B/TRPM4/EP300/SHH/UNC13B/RAPGEF3/SREBF2/ACSL4/SOX4/MPC2/TLR2/RUFY3/MAPK14/PRKCZ/ATP2C1/EXPH5/SYBU/PFKFB2/GPLD1/FZD5/HSPA1L/CNST/ITPR1/GSK3A/MIEF1/ZC3H12A/XPO4/WLS/ACSL3/ARHGEF5/RAB29/RAPGEF4/SAR1B/UBR5/PRKCE/OAZ3/SEC24A/SIRT3/PRKD1/C2CD2L	42	1
GO:00028201	GO:0002820	negative regulation of adaptive immune response	11/2090	64/18870	0.0918967	0.498116	0.455802	C4BPA/RC3H1/ASCL2/TRIM27/TNFSF18/HFE/C4BPB/ZC3H12A/FOXJ1/ZBTB7B/SUSD4	11	1
GO:00622081	GO:0062208	positive regulation of pattern recognition receptor signaling pathway	11/2090	64/18870	0.0918967	0.498116	0.455802	HSPA1A/HSPA1B/PLCG2/BTK/SLC15A4/ATAT1/PUM2/ZCCHC3/PUM1/NR1H3/PRKD1	11	1
GO:0002713	GO:0002713	negative regulation of B cell mediated immunity	4/2090	16/18870	0.0924008	0.498116	0.455802	C4BPA/C4BPB/FOXJ1/SUSD4	4	1
GO:00027561	GO:0002756	MyD88-independent toll-like receptor signaling pathway	4/2090	16/18870	0.0924008	0.498116	0.455802	RAB11FIP2/IKBKB/SARM1/PRKCE	4	1
GO:0002890	GO:0002890	negative regulation of immunoglobulin mediated immune response	4/2090	16/18870	0.0924008	0.498116	0.455802	C4BPA/C4BPB/FOXJ1/SUSD4	4	1
GO:00032141	GO:0003214	cardiac left ventricle morphogenesis	4/2090	16/18870	0.0924008	0.498116	0.455802	RYR2/RBPJ/NOTCH1/GSK3A	4	1
GO:0006577	GO:0006577	amino-acid betaine metabolic process	4/2090	16/18870	0.0924008	0.498116	0.455802	CPT1A/ACADM/ALDH9A1/ACADL	4	1
GO:00090841	GO:0009084	glutamine family amino acid biosynthetic process	4/2090	16/18870	0.0924008	0.498116	0.455802	GLUL/GLS2/ALDH18A1/GLS	4	1
GO:00109581	GO:0010958	regulation of amino acid import across plasma membrane	4/2090	16/18870	0.0924008	0.498116	0.455802	RGS2/SLC43A1/PER2/SLC43A2	4	1
GO:00148571	GO:0014857	regulation of skeletal muscle cell proliferation	4/2090	16/18870	0.0924008	0.498116	0.455802	SHH/PAXBP1/SIX5/SELENON	4	1
GO:00160451	GO:0016045	detection of bacterium	4/2090	16/18870	0.0924008	0.498116	0.455802	HLA-DRB1/TLR2/NOD1/NAIP	4	1
GO:00181461	GO:0018146	keratan sulfate biosynthetic process	4/2090	16/18870	0.0924008	0.498116	0.455802	ST3GAL6/B4GAT1/ST3GAL2/ST3GAL3	4	1
GO:00310621	GO:0031062	positive regulation of histone methylation	4/2090	16/18870	0.0924008	0.498116	0.455802	NELFA/KANSL3/AUTS2/KAT8	4	1
GO:00422491	GO:0042249	establishment of planar polarity of embryonic epithelium	4/2090	16/18870	0.0924008	0.498116	0.455802	PTK7/WNT5A/FZD2/DVL3	4	1
GO:00474841	GO:0047484	regulation of response to osmotic stress	4/2090	16/18870	0.0924008	0.498116	0.455802	ARHGEF2/EFHD1/LETM1/SLC25A23	4	1
GO:00485321	GO:0048532	anatomical structure arrangement	4/2090	16/18870	0.0924008	0.498116	0.455802	BMPR1A/EGR2/DLL1/SEMA3F	4	1
GO:00715011	GO:0071501	cellular response to sterol depletion	4/2090	16/18870	0.0924008	0.498116	0.455802	SREBF2/INSIG1/SCAP/ZBTB7B	4	1
GO:00991491	GO:0099149	regulation of postsynaptic neurotransmitter receptor internalization	4/2090	16/18870	0.0924008	0.498116	0.455802	SYNE1/OPHN1/ARC/HIP1	4	1
GO:19037891	GO:1903789	regulation of amino acid transmembrane transport	4/2090	16/18870	0.0924008	0.498116	0.455802	RGS2/SLC43A1/PER2/SLC43A2	4	1
GO:19041771	GO:1904177	regulation of adipose tissue development	4/2090	16/18870	0.0924008	0.498116	0.455802	TRPM4/NCOA2/SIRT1/NCOA1	4	1
GO:20012561	GO:2001256	regulation of store-operated calcium entry	4/2090	16/18870	0.0924008	0.498116	0.455802	CRACR2B/HOMER2/GRAMD2A/JPH4	4	1
GO:00072241	GO:0007224	smoothened signaling pathway	22/2090	148/18870	0.0931967	0.501947	0.459307	SHH/GORAB/RORA/FGF9/FGFR2/MGRN1/HHAT/TUBD1/FOXA1/WDR19/PTCH1/CC2D2A/HIPK2/CREBBP/PRRX1/TTC21B/IFT80/TTBK2/STK36/DCDC2/ARMC9/EVC2	22	1
GO:00514921	GO:0051492	regulation of stress fiber assembly	15/2090	94/18870	0.0932991	0.502038	0.45939	LIMCH1/SDC4/RAPGEF3/F11R/EVL/DLC1/FHOD1/BRAF/CGNL1/CLASP2/ASAP3/ARHGEF5/APOA1/ARAP1/CD47	15	1
GO:00310161	GO:0031016	pancreas development	13/2090	79/18870	0.0935796	0.503087	0.46035	SHH/SOX4/FOXA2/HNF1B/WNT5A/GDF11/IL6R/SIDT2/MNX1/GSK3A/WLS/DLL1/EIF2AK3	13	1
GO:00068931	GO:0006893	Golgi to plasma membrane transport	10/2090	57/18870	0.0941908	0.504302	0.461462	LYPLA1/ATP2C1/KIF13A/PREPL/CNST/GGA2/ACSL3/EXOC8/VPS35L/EXOC2	10	1
GO:00342041	GO:0034204	lipid translocation	10/2090	57/18870	0.0941908	0.504302	0.461462	ABCA4/ATP11A/ATP10A/ATP8A1/TMEM41B/ATP8A2/MFSD2A/ATP10D/XKR9/CLPTM1L	10	1
GO:00003051	GO:0000305	response to oxygen radical	6/2090	29/18870	0.0943206	0.504302	0.461462	TXNRD2/BMP7/SOD3/ATP7A/ERCC6/NFE2L2	6	1
GO:00031711	GO:0003171	atrioventricular valve development	6/2090	29/18870	0.0943206	0.504302	0.461462	EFNA1/SOX4/MDM4/BMPR1A/NOTCH1/AXIN2	6	1
GO:00068331	GO:0006833	water transport	6/2090	29/18870	0.0943206	0.504302	0.461462	AQP3/AQP5/AQP4/AQP1/AQP7/MLLT6	6	1
GO:00600371	GO:0060037	pharyngeal system development	6/2090	29/18870	0.0943206	0.504302	0.461462	ADGRF5/FOLR1/PLXNA2/BMP7/BMPR1A/PTCH1	6	1
GO:00338651	GO:0033865	nucleoside bisphosphate metabolic process	19/2090	125/18870	0.0952978	0.507472	0.464363	HMGCS1/SLC25A16/ACSL4/MPC2/ACSS1/HSD17B4/PDK4/DGAT1/HMGCR/AADAT/ACSS2/ACSM3/ACSL3/SULT1A1/NUDT7/SULT1A2/MCEE/PAPSS2/FITM2	19	1
GO:00338751	GO:0033875	ribonucleoside bisphosphate metabolic process	19/2090	125/18870	0.0952978	0.507472	0.464363	HMGCS1/SLC25A16/ACSL4/MPC2/ACSS1/HSD17B4/PDK4/DGAT1/HMGCR/AADAT/ACSS2/ACSM3/ACSL3/SULT1A1/NUDT7/SULT1A2/MCEE/PAPSS2/FITM2	19	1
GO:00340321	GO:0034032	purine nucleoside bisphosphate metabolic process	19/2090	125/18870	0.0952978	0.507472	0.464363	HMGCS1/SLC25A16/ACSL4/MPC2/ACSS1/HSD17B4/PDK4/DGAT1/HMGCR/AADAT/ACSS2/ACSM3/ACSL3/SULT1A1/NUDT7/SULT1A2/MCEE/PAPSS2/FITM2	19	1
GO:00061091	GO:0006109	regulation of carbohydrate metabolic process	27/2090	188/18870	0.095528	0.507472	0.464363	IER3/EP300/SLC4A4/NCOA2/FOXA2/RORA/PDK4/KAT2B/SORBS1/STAT3/ADIPOR1/GPLD1/EPM2AIP1/ZNF692/ACADM/GSK3A/MST1/SIRT1/ARNT/RORC/DGKQ/PRKAG2/NFKB1/PRKCE/JMJD8/HDAC4/ZMPSTE24	27	1
GO:00027641	GO:0002764	immune response-regulating signaling pathway	65/2090	500/18870	0.0958204	0.507472	0.464363	PIGR/HSPA1A/HSPA1B/HLA-DRB1/HLA-DPB1/CTSH/PLCG2/EP300/COLEC12/TSPAN6/RAB11FIP2/TLR2/WNK1/HLA-DQB1/ARRB2/IRF4/BMX/IKBKB/DENND1B/SLC15A2/MEF2C/RC3H1/TLR5/BTK/SLC15A4/SPG21/MAPK10/ATAT1/GPLD1/BRAF/TEC/NOD1/PUM2/ZC3H12A/RFTN1/MAPKAPK2/CREBBP/ZCCHC3/CACNB4/TLR3/SARM1/GPS2/NR4A3/PTK2/MAP2K4/PUM1/NAIP/GRAMD4/SLC39A10/RAB29/NFKB1/LRRC14/SPPL3/CD47/LPXN/NR1H3/PRKCE/CTSS/NFKBIZ/THEMIS/PTPRS/VAV3/TNIP2/CACN…	65	1
GO:00190801	GO:0019080	viral gene expression	16/2090	102/18870	0.0958595	0.507472	0.464363	EP300/ZFP36/HEXIM1/JUN/TRIM13/ST6GAL1/TRIM27/UBP1/HPN/GSK3A/ST3GAL2/MGAT1/ST3GAL3/TAF11/SMARCA4/MGAT4A	16	1
GO:00701671	GO:0070167	regulation of biomineral tissue development	16/2090	102/18870	0.0958595	0.507472	0.464363	MGP/TRPM4/ATF4/RXRB/MEF2C/BMP7/BMPR1A/NOTCH1/SGMS2/SLC20A2/NELL1/BCOR/NOTUM/ENAM/DDR2/ZMPSTE24	16	1
GO:00063051	GO:0006305	DNA alkylation	9/2090	50/18870	0.0959867	0.507472	0.464363	FOS/EHMT2/GRHL2/DNMT3A/HEMK1/ARID4B/ZMPSTE24/PPM1D/BEND3	9	1
GO:00063061	GO:0006306	DNA methylation	9/2090	50/18870	0.0959867	0.507472	0.464363	FOS/EHMT2/GRHL2/DNMT3A/HEMK1/ARID4B/ZMPSTE24/PPM1D/BEND3	9	1
GO:00082061	GO:0008206	bile acid metabolic process	9/2090	50/18870	0.0959867	0.507472	0.464363	ABCD3/SCP2/CYP39A1/MALRD1/SIRT1/STARD4/ARV1/CYP27A1/GBA2	9	1
GO:00421491	GO:0042149	cellular response to glucose starvation	9/2090	50/18870	0.0959867	0.507472	0.464363	ATF4/NUAK2/MTMR3/SIRT1/ZC3H12A/EIF2AK3/NFE2L2/SZT2/ITFG2	9	1
GO:00897181	GO:0089718	amino acid import across plasma membrane	9/2090	50/18870	0.0959867	0.507472	0.464363	SLC7A2/SLC7A8/SLC1A2/RGS2/SLC43A1/SLC6A9/PER2/SLC43A2/SLC1A4	9	1
GO:00022441	GO:0002244	hematopoietic progenitor cell differentiation	20/2090	133/18870	0.0965825	0.507472	0.464363	PTPRZ1/ZFP36/SHH/RBM47/SOX4/CEBPD/SIPA1L3/NOTCH1/BRAF/TENT2/MLLT3/DACT2/TMEM91/SRF/PRRC2C/NFE2L2/SP3/ZNF784/YTHDF2/ATF2	20	1
GO:00100921	GO:0010092	specification of animal organ identity	7/2090	36/18870	0.096706	0.507472	0.464363	SPRY1/WNT5A/RBPJ/MEF2C/FGFR2/AXIN2/SMARCD3	7	1
GO:00216961	GO:0021696	cerebellar cortex morphogenesis	7/2090	36/18870	0.096706	0.507472	0.464363	RORA/OPHN1/ATP7A/DLL1/TTC21B/COQ8B/SLC25A46	7	1
GO:00461641	GO:0046164	alcohol catabolic process	7/2090	36/18870	0.096706	0.507472	0.464363	SCARF1/CYP39A1/NUDT3/SULT1A1/CYP27A1/SULT1A2/ALDH2	7	1
GO:00509311	GO:0050931	pigment cell differentiation	7/2090	36/18870	0.096706	0.507472	0.464363	RAB27A/MEF2C/MREG/USP13/LRMDA/ADAMTSL4/BLOC1S3	7	1
GO:00100381	GO:0010038	response to metal ion	48/2090	359/18870	0.0967154	0.507472	0.464363	RYR2/TTN/ITPR3/AQP3/LRRK2/PLCG2/CAT/CEBPA/AQP1/ADD1/TNNC1/SHH/FOS/DLG2/ATF4/AHCYL1/LGMN/SLC41A1/D2HGDH/WNT5A/CAMK2D/SLC11A2/FOSB/CUTA/MEF2C/JUN/RYR1/GPLD1/BRAF/CYBRD1/SOD3/GSK3A/EEF2K/HFE/VPS54/CDKN1B/ATP7A/EIF2AK3/DNMT3A/ABCC6/NFE2L2/CPNE7/UROS/SLC25A23/ITPKB/P2RX4/SLC39A8/TRPM2	48	1
GO:00905961	GO:0090596	sensory organ morphogenesis	38/2090	277/18870	0.0967487	0.507472	0.464363	NECTIN3/AQP5/MEGF11/TSPAN12/AQP1/PTK7/PRKCI/INSIG1/ATF4/DIO3/LRIG3/MSX1/EFEMP1/THRB/WNT5A/KCNQ1/GDF11/FGF9/STAT3/ATP8A2/FGFR2/GJB6/BMP7/MFSD2A/FZD5/NOTCH1/HPN/WDR19/PTPRM/FZD2/HIPK2/DLL1/PRRX1/KDM2B/SDK1/SP3/ZHX2/STAU2	38	1
GO:00063601	GO:0006360	transcription by RNA polymerase I	12/2090	72/18870	0.0969045	0.507472	0.464363	ATF4/TAF1A/POLR1C/TAF1C/CREBBP/EIF2AK3/ERCC6/TAF1/SMARCA4/HEATR1/ZMPSTE24/BEND3	12	1
GO:00466351	GO:0046635	positive regulation of alpha-beta T cell activation	12/2090	72/18870	0.0969045	0.507472	0.464363	HLA-DRA/HLA-DRB1/SHH/CD55/PRKCZ/CD83/HSPH1/SOCS5/ITPKB/NFKBIZ/ZBTB7B/TYK2	12	1
GO:00604111	GO:0060411	cardiac septum morphogenesis	12/2090	72/18870	0.0969045	0.507472	0.464363	SOX4/TGFBR3/WNT5A/RBPJ/FGFR2/BMP7/BMPR1A/NOTCH1/FZD2/SLIT2/NSD2/RBM15	12	1
GO:00104531	GO:0010453	regulation of cell fate commitment	8/2090	43/18870	0.0969862	0.507472	0.464363	WNT5A/CHD3/FZD7/BMPR1A/SPDEF/TNFSF18/ESRP1/GATAD2B	8	1
GO:00519551	GO:0051955	regulation of amino acid transport	8/2090	43/18870	0.0969862	0.507472	0.464363	STXBP1/GABBR1/ADORA1/RGS2/SLC43A1/PER2/SLC43A2/DTNBP1	8	1
GO:00447741	GO:0044774	mitotic DNA integrity checkpoint signaling	14/2090	87/18870	0.0971125	0.507681	0.464554	MUC1/IER3/PPP1R10/MAP3K20/MRNIP/TRIM39/MDC1/CDKN1B/TAOK2/TAOK3/EME2/SDE2/FOXN3/ATF2	14	1
GO:19035571	GO:1903557	positive regulation of tumor necrosis factor superfamily cytokine production	17/2090	110/18870	0.0979787	0.511754	0.468281	ARHGEF2/AGER/CLU/LRRK2/PLCG2/RASGRP1/TLR2/WNT5A/STAT3/BTK/FZD5/ORM2/NOD1/MAPKAPK2/TLR3/HSPB1/ORM1	17	1
GO:00507701	GO:0050770	regulation of axonogenesis	23/2090	157/18870	0.0990989	0.517145	0.473214	EFNA1/SEMA4A/PLXNA2/RUFY3/WNT5A/FGF13/PLXND1/TRIM46/BRAF/EPHB3/CDKL5/IFRD1/SLIT2/SRF/SPART/SYNGAP1/RGMA/SEMA3G/AMIGO1/SEMA4D/PTPRS/SEMA3F/MAP6	23	1
GO:00109701	GO:0010970	transport along microtubule	25/2090	173/18870	0.0999213	0.520512	0.476295	HNRNPU/DLG2/RASGRP1/KIF1C/PRKCZ/KIF13A/SYBU/CAMSAP3/TRIM46/TRAK2/PURA/WDR19/FBXW11/HTT/RHOT1/ARMCX3/MREG/HSPB1/TTC21B/IFT80/FYCO1/STAU2/APBA1/BLOC1S3/DTNBP1	25	1
GO:19030341	GO:1903034	regulation of response to wounding	25/2090	173/18870	0.0999213	0.520512	0.476295	SCARF1/APOH/CERS2/TFPI/DUOX1/CPB2/FOXA2/ENPP4/STAT3/F11/BRAF/RREB1/RTN4RL1/PROS1/CLASP2/HPSE/PUM2/ATP7A/PTK2/NFE2L2/RGMA/PRKCE/KANK1/PTPRS/DDR2	25	1
GO:00709361	GO:0070936	protein K48-linked ubiquitination	11/2090	65/18870	0.100118	0.520703	0.47647	FBXO38/TTC3/RNF4/RNF5/KBTBD7/UBE2K/RNF115/SYVN1/UBE2G1/NEDD4L/UBR5	11	1
GO:00219531	GO:0021953	central nervous system neuron differentiation	26/2090	181/18870	0.100135	0.520703	0.47647	SCYL3/ID4/SHH/GABRB1/TOX/BTG2/RORA/NR4A2/HSP90AB1/FGFR2/MNX1/NKX2-1/BMPR1A/OPHN1/EPHB3/NFIB/DLL4/PTCH1/SLIT2/ATP7A/SCYL2/TTC21B/SECISBP2/SZT2/GBA2/SLC25A46	26	1
GO:00427701	GO:0042770	signal transduction in response to DNA damage	27/2090	189/18870	0.100238	0.520776	0.476537	MUC1/CD74/IER3/SOX4/MDM4/PPP1R10/MSX1/MAPK14/MAP3K20/DDX39B/MRNIP/DYRK1A/TRIM39/SPRED2/MDC1/SIRT1/CDKN1B/TAOK2/HIPK2/TAOK3/ERCC6/EME2/SDE2/FOXN3/ATF2/ZMPSTE24/PPM1D	27	1
GO:00064791	GO:0006479	protein methylation	13/2090	80/18870	0.10099	0.523758	0.479266	ASH1L/NELFA/SMYD3/EHMT2/KANSL3/AUTS2/KAT8/SETD7/SETD1B/SETDB1/CSKMT/EEF1AKMT1/SETD6	13	1
GO:00082131	GO:0008213	protein alkylation	13/2090	80/18870	0.10099	0.523758	0.479266	ASH1L/NELFA/SMYD3/EHMT2/KANSL3/AUTS2/KAT8/SETD7/SETD1B/SETDB1/CSKMT/EEF1AKMT1/SETD6	13	1
GO:00430101	GO:0043010	camera-type eye development	46/2090	344/18870	0.101886	0.527301	0.482507	NECTIN3/SPRY1/AQP5/MEGF11/TSPAN12/AQP1/SHH/RDH10/NFIA/ATF4/DIO3/EFEMP1/THRB/WNT5A/PRICKLE1/GDF11/STAT3/ATP8A2/BMP7/MFSD2A/FZD5/NOTCH1/NFIB/WDR19/DLL4/FZD4/SPRED2/HSF4/PTPRM/CDKN1B/CC2D2A/TMEM135/HIPK2/SMARCD3/SRF/GRHL2/DLL1/SIX5/KDM2B/VSTM4/SDK1/SMARCA4/PYGO2/SP3/ZHX2/DTNBP1	46	1
GO:00070411	GO:0007041	lysosomal transport	20/2090	134/18870	0.102291	0.527301	0.482507	HSPA1A/CLU/LRRK2/DENND3/GAK/GNPTAB/VPS52/KIF13A/MGRN1/SNX16/LYST/HOOK2/C9orf72/VPS39/VPS54/VPS16/SORT1/SCYL2/MTM1/SNX27	20	1
GO:00028331	GO:0002833	positive regulation of response to biotic stimulus	49/2090	369/18870	0.102612	0.527301	0.482507	EREG/HSPA1A/HSPA1B/HLA-DRB1/PGC/CADM1/PLCG2/EP300/COLEC12/RBM47/TSPAN6/RASGRP1/RAB11FIP2/HEXIM1/FBXO38/TLR2/ARRB2/IRF4/WNT5A/IKBKB/SLC15A2/TLR5/BTK/SLC15A4/ATAT1/UBE2K/NOD1/PUM2/RFTN1/POLR3B/MAPKAPK2/CREBBP/ZCCHC3/TLR3/SARM1/GPS2/PUM1/NAIP/GRAMD4/TRIM41/LRRC14/NR1H3/PRKCE/CTSS/NFKBIZ/PTPRS/MR1/TNIP2/PRKD1	49	1
GO:00032831	GO:0003283	atrial septum development	5/2090	23/18870	0.10305	0.527301	0.482507	SOX4/MDM4/WNT5A/NSD2/DAND5	5	1
GO:00065901	GO:0006590	thyroid hormone generation	5/2090	23/18870	0.10305	0.527301	0.482507	DUOX1/DUOXA1/CPQ/HPN/CTSK	5	1
GO:00215331	GO:0021533	cell differentiation in hindbrain	5/2090	23/18870	0.10305	0.527301	0.482507	RORA/OPHN1/ATP7A/TTC21B/SLC25A46	5	1
GO:00450611	GO:0045061	thymic T cell selection	5/2090	23/18870	0.10305	0.527301	0.482507	CD74/SHH/TOX/SRF/ITPKB	5	1
GO:00450631	GO:0045063	T-helper 1 cell differentiation	5/2090	23/18870	0.10305	0.527301	0.482507	SEMA4A/TMEM98/ASCL2/SOCS5/NFKBIZ	5	1
GO:00617441	GO:0061744	motor behavior	5/2090	23/18870	0.10305	0.527301	0.482507	ATP1B2/MFSD2A/SGSH/ORMDL3/VPS54	5	1
GO:00713591	GO:0071359	cellular response to dsRNA	5/2090	23/18870	0.10305	0.527301	0.482507	COLEC12/ZCCHC3/TLR3/PDE12/NFKB1	5	1
GO:00900421	GO:0090042	tubulin deacetylation	5/2090	23/18870	0.10305	0.527301	0.482507	EP300/FRY/KAT2B/BEX4/TPPP	5	1
GO:00971501	GO:0097150	neuronal stem cell population maintenance	5/2090	23/18870	0.10305	0.527301	0.482507	SOX2/NOTCH1/MMP24/DLL1/PRRX1	5	1
GO:00987431	GO:0098743	cell aggregation	5/2090	23/18870	0.10305	0.527301	0.482507	SOX6/MGP/MAPK14/SOX5/THRA	5	1
GO:19057091	GO:1905709	negative regulation of membrane permeability	5/2090	23/18870	0.10305	0.527301	0.482507	IER3/HSPA1A/MPV17L/TMEM14A/SLC25A4	5	1
GO:00064751	GO:0006475	internal protein amino acid acetylation	10/2090	58/18870	0.103109	0.527301	0.482507	EP300/KAT2B/ATAT1/KANSL3/CREBBP/MSL2/AUTS2/KAT7/ERCC6/NFYB	10	1
GO:00067491	GO:0006749	glutathione metabolic process	10/2090	58/18870	0.103109	0.527301	0.482507	GGTLC1/GSTT2B/GSTM3/GGT6/GGT5/GGT7/SLC1A2/NFE2L2/GSTM2/OPLAH	10	1
GO:00097431	GO:0009743	response to carbohydrate	32/2090	230/18870	0.103841	0.530412	0.485354	AGER/HLA-DRB1/TRPM4/CAT/COLEC12/UNC13B/CPB2/RAB11FIP2/SOX4/FOXA2/MPC2/HNF1B/SLC29A1/TRA2B/COL4A3/GJB6/SYBU/SIDT2/PFKFB2/GPLD1/GLUL/ICAM1/ZBED3/CDKN1B/EGR1/SRF/SARM1/KAT7/MAP2K4/SMARCA4/PRKCE/C2CD2L	32	1
GO:00988761	GO:0098876	vesicle-mediated transport to the plasma membrane	22/2090	150/18870	0.103898	0.530412	0.485354	LYPLA1/VPS52/ATP2C1/DENND1B/KIF13A/PREPL/ARHGAP44/RAB17/CNST/WASHC1/VPS39/GGA2/VPS13B/ACSL3/VAMP4/RAB13/STX6/SNX27/EXOC8/VPS35L/EXOC2/SNX4	22	1
GO:00107171	GO:0010717	regulation of epithelial to mesenchymal transition	17/2090	111/18870	0.104365	0.531875	0.486693	EFNA1/SPRY1/GCNT2/FOXA2/ADIPOR1/BMP7/NKX2-1/FOXA1/NOTCH1/HPN/OVOL2/SPRED2/AXIN2/CLASP2/VASN/PTK2/USF3	17	1
GO:00305121	GO:0030512	negative regulation of transforming growth factor beta receptor signaling pathway	17/2090	111/18870	0.104365	0.531875	0.486693	SPRY1/HSPA1A/VEPH1/TGFBR3/ZNF451/TET1/NKX2-1/PRDM16/SPRED2/SNX25/SIRT1/MTMR4/VASN/ARID4B/LEMD3/DAND5/CILP	17	1
GO:00991111	GO:0099111	microtubule-based transport	30/2090	214/18870	0.10455	0.532254	0.48704	AQP4/HNRNPU/DLG2/RASGRP1/KIF1C/PRKCZ/CFAP221/KIF13A/SYBU/CAMSAP3/TRIM46/TRAK2/PURA/WDR19/FBXW11/HTT/RHOT1/ARMCX3/MREG/SPAG6/HSPB1/TTC21B/IFT80/STK36/FYCO1/STAU2/KIF27/APBA1/BLOC1S3/DTNBP1	30	1
GO:00342841	GO:0034284	response to monosaccharide	29/2090	206/18870	0.10481	0.532254	0.48704	AGER/HLA-DRB1/TRPM4/CAT/UNC13B/CPB2/RAB11FIP2/SOX4/FOXA2/MPC2/HNF1B/SLC29A1/TRA2B/COL4A3/GJB6/SYBU/SIDT2/PFKFB2/GPLD1/GLUL/ICAM1/ZBED3/CDKN1B/EGR1/SRF/SARM1/SMARCA4/PRKCE/C2CD2L	29	1
GO:00083331	GO:0008333	endosome to lysosome transport	12/2090	73/18870	0.104893	0.532254	0.48704	DENND3/KIF13A/MGRN1/SNX16/LYST/HOOK2/VPS39/VPS16/SORT1/SCYL2/MTM1/SNX27	12	1
GO:00303301	GO:0030330	DNA damage response, signal transduction by p53 class mediator	12/2090	73/18870	0.104893	0.532254	0.48704	MUC1/CD74/SOX4/MDM4/MSX1/DYRK1A/SPRED2/SIRT1/CDKN1B/HIPK2/ZMPSTE24/PPM1D	12	1
GO:00456611	GO:0045661	regulation of myoblast differentiation	12/2090	73/18870	0.104893	0.532254	0.48704	ID3/SOX4/MAPK14/PRICKLE1/MEF2C/SMARCA2/NOTCH1/MBNL3/ARID1A/SMARCD3/DLL1/SMARCA4	12	1
GO:00097461	GO:0009746	response to hexose	28/2090	198/18870	0.104995	0.532312	0.487093	AGER/HLA-DRB1/TRPM4/UNC13B/CPB2/RAB11FIP2/SOX4/FOXA2/MPC2/HNF1B/SLC29A1/TRA2B/COL4A3/GJB6/SYBU/SIDT2/PFKFB2/GPLD1/GLUL/ICAM1/ZBED3/CDKN1B/EGR1/SRF/SARM1/SMARCA4/PRKCE/C2CD2L	28	1
GO:00216951	GO:0021695	cerebellar cortex development	9/2090	51/18870	0.105707	0.534078	0.488709	RORA/RERE/OPHN1/ATP7A/DLL1/TTC21B/TTBK2/COQ8B/SLC25A46	9	1
GO:00341981	GO:0034198	cellular response to amino acid starvation	9/2090	51/18870	0.105707	0.534078	0.488709	ATF4/ATF3/BMT2/EIF2AK3/SZT2/NPRL2/ITFG2/ATF2/PRKD1	9	1
GO:00455811	GO:0045581	negative regulation of T cell differentiation	9/2090	51/18870	0.105707	0.534078	0.488709	CD74/SHH/RC3H1/ASCL2/TNFSF18/ZC3H12A/SOCS5/FOXJ1/ZBTB7B	9	1
GO:00514961	GO:0051496	positive regulation of stress fiber assembly	9/2090	51/18870	0.105707	0.534078	0.488709	LIMCH1/SDC4/RAPGEF3/EVL/FHOD1/BRAF/ARHGEF5/APOA1/CD47	9	1
GO:00345991	GO:0034599	cellular response to oxidative stress	35/2090	255/18870	0.106621	0.538233	0.492511	HSPA1A/HSPA1B/LRRK2/CAT/AQP1/FOS/DAPK1/ETV5/OXR1/ATF4/NR4A2/KAT2B/TP53INP1/JUN/BMP7/BTK/SOD3/SIRT1/ZC3H12A/ARNT/ATP7A/MPV17L/PEX2/MAP2K4/NFE2L2/ZNF277/VKORC1L1/KDM6B/PEX13/STAU2/TRPM2/ATF2/SELENON/DDR2/PRKD1	35	1
GO:00063531	GO:0006353	DNA-templated transcription termination	6/2090	30/18870	0.107416	0.538848	0.493073	WNK1/POLR2A/SCAF4/PCF11/MTERF1/ZMPSTE24	6	1
GO:00311141	GO:0031114	regulation of microtubule depolymerization	6/2090	30/18870	0.107416	0.538848	0.493073	ARHGEF2/FGF13/CLASP2/CAMSAP2/TTBK2/ATXN7	6	1
GO:00357741	GO:0035774	positive regulation of insulin secretion involved in cellular response to glucose stimulus	6/2090	30/18870	0.107416	0.538848	0.493073	HLA-DRB1/TRPM4/MPC2/SYBU/GPLD1/C2CD2L	6	1
GO:19010211	GO:1901021	positive regulation of calcium ion transmembrane transporter activity	6/2090	30/18870	0.107416	0.538848	0.493073	RYR2/STIM2/HTT/ATP1B1/GSTM2/CACNB3	6	1
GO:00094091	GO:0009409	response to cold	8/2090	44/18870	0.107641	0.538848	0.493073	HSPA2/SLC27A1/ACADM/SLC25A27/TMEM135/EIF2AK3/THRA/ADRB1	8	1
GO:00215871	GO:0021587	cerebellum morphogenesis	8/2090	44/18870	0.107641	0.538848	0.493073	RORA/OPHN1/ATP7A/DLL1/TTC21B/COQ8B/GNPAT/SLC25A46	8	1
GO:20005161	GO:2000516	positive regulation of CD4-positive, alpha-beta T cell activation	8/2090	44/18870	0.107641	0.538848	0.493073	HLA-DRA/HLA-DRB1/CD55/PRKCZ/CD83/SOCS5/NFKBIZ/ZBTB7B	8	1
GO:00315701	GO:0031570	DNA integrity checkpoint signaling	20/2090	135/18870	0.108208	0.538848	0.493073	MUC1/IER3/PPP1R10/MAPK14/DNA2/MAP3K20/DDX39B/MRNIP/CAMSAP3/TRIM39/MDC1/CDKN1B/TAOK2/TAOK3/TIMELESS/ERCC6/EME2/SDE2/FOXN3/ATF2	20	1
GO:00301981	GO:0030198	extracellular matrix organization	43/2090	321/18870	0.108315	0.538848	0.493073	QSOX1/FMOD/COL27A1/ADAMTS1/MMP15/PBXIP1/CPB2/HAS3/SPINK5/ST7/ANTXR1/ELF3/PRICKLE1/COL9A2/COL4A3/COL4A4/CRISPLD2/ZNF469/NOTCH1/WASHC1/HPN/ELN/EFEMP2/KAZALD1/SERPINH1/AXIN2/CLASP2/NID2/MMP24/ATP7A/CHADL/ADAMTS10/CTSK/EXOC8/CRTAP/SLC39A8/ADAMTSL4/PAPLN/MATN2/CTSS/NPNT/PRDM5/DDR2	43	1
GO:00031611	GO:0003161	cardiac conduction system development	7/2090	37/18870	0.108468	0.538848	0.493073	ID2/MSX1/GJB6/BMPR1A/NOTCH1/IRX3/SMAD5	7	1
GO:00032301	GO:0003230	cardiac atrium development	7/2090	37/18870	0.108468	0.538848	0.493073	SOX4/MDM4/WNT5A/NOTCH1/DLL4/NSD2/DAND5	7	1
GO:00066991	GO:0006699	bile acid biosynthetic process	7/2090	37/18870	0.108468	0.538848	0.493073	ABCD3/SCP2/CYP39A1/MALRD1/SIRT1/STARD4/CYP27A1	7	1
GO:00092251	GO:0009225	nucleotide-sugar metabolic process	7/2090	37/18870	0.108468	0.538848	0.493073	UXS1/GFPT1/UAP1/GSK3A/MGAT1/SLC35A3/GNPDA2	7	1
GO:00109341	GO:0010934	macrophage cytokine production	7/2090	37/18870	0.108468	0.538848	0.493073	CD74/PLCG2/WNT5A/NOD1/SIRT1/MAPKAPK2/TLR3	7	1
GO:00109351	GO:0010935	regulation of macrophage cytokine production	7/2090	37/18870	0.108468	0.538848	0.493073	CD74/PLCG2/WNT5A/NOD1/SIRT1/MAPKAPK2/TLR3	7	1
GO:00440581	GO:0044058	regulation of digestive system process	7/2090	37/18870	0.108468	0.538848	0.493073	AQP1/WNK1/KCNQ1/SLC22A5/LPCAT3/APOA1/NR1H3	7	1
GO:00466211	GO:0046621	negative regulation of organ growth	7/2090	37/18870	0.108468	0.538848	0.493073	WWC1/WWC2/JARID2/WWC3/GSK3A/STK3/RGS2	7	1
GO:00083441	GO:0008344	adult locomotory behavior	13/2090	81/18870	0.108745	0.538848	0.493073	CHL1/FOXA2/OXR1/SHANK2/NR4A2/ARRB2/SCN1A/BTBD9/HIPK2/CACNB4/PUM1/TBCE/ZMPSTE24	13	1
GO:00305001	GO:0030500	regulation of bone mineralization	13/2090	81/18870	0.108745	0.538848	0.493073	MGP/TRPM4/RXRB/MEF2C/BMP7/BMPR1A/SGMS2/SLC20A2/NELL1/BCOR/NOTUM/DDR2/ZMPSTE24	13	1
GO:00486441	GO:0048644	muscle organ morphogenesis	13/2090	81/18870	0.108745	0.538848	0.493073	RYR2/TTN/TNNC1/TGFBR3/WNT5A/RBPJ/FGFR2/BMPR1A/NOTCH1/DLL4/EFEMP2/FZD2/ARID5B	13	1
GO:00613331	GO:0061333	renal tubule morphogenesis	13/2090	81/18870	0.108745	0.538848	0.493073	PBX1/SHH/HNF1B/LGR5/IRX2/TMEM59L/MEF2C/MAGED1/IRX3/PTCH1/MTSS1/IRX1/NPNT	13	1
GO:00456821	GO:0045682	regulation of epidermis development	11/2090	66/18870	0.10876	0.538848	0.493073	AQP3/ALOX15B/ZFP36/ETV4/NOTCH1/OVOL2/PTCH1/ESRP1/GRHL2/DLL1/GRHL1	11	1
GO:00713221	GO:0071322	cellular response to carbohydrate stimulus	22/2090	151/18870	0.109529	0.539069	0.493276	AGER/HLA-DRB1/TRPM4/COLEC12/UNC13B/CPB2/RAB11FIP2/SOX4/FOXA2/MPC2/SLC29A1/TRA2B/GJB6/SYBU/SIDT2/GPLD1/ICAM1/SRF/MAP2K4/SMARCA4/PRKCE/C2CD2L	22	1
GO:00305091	GO:0030509	BMP signaling pathway	24/2090	167/18870	0.110145	0.539069	0.493276	KCNQ1OT1/NFIA/TOB1/TGFBR3/MSX1/WNT5A/RBPJ/HIVEP1/BMP7/SMAD9/BMPR1A/NOTCH1/TRIM33/SMAD5/PDCD4/HFE/HIPK2/EGR1/SPART/LEMD3/DAND5/RGMA/ZNF8/ATF2	24	1
GO:19059521	GO:1905952	regulation of lipid localization	26/2090	183/18870	0.110224	0.539069	0.493276	C3/SHH/SREBF2/TTC39B/ABCA13/SCP2/ATP8A1/CRY2/PLIN5/ABHD5/ATP8A2/LRAT/PTCH1/SIRT1/ZC3H12A/ZDHHC8/GPS2/ARV1/LPCAT3/APOA1/NFKB1/SAR1B/P2RX4/NR1H3/SEC24A/FITM2	26	1
GO:00000971	GO:0000097	sulfur amino acid biosynthetic process	4/2090	17/18870	0.110716	0.539069	0.493276	MTR/ADI1/MTHFR/CTH	4	1
GO:00068951	GO:0006895	Golgi to endosome transport	4/2090	17/18870	0.110716	0.539069	0.493276	KLHL20/MON2/VPS13A/SORT1	4	1
GO:0009068	GO:0009068	aspartate family amino acid catabolic process	4/2090	17/18870	0.110716	0.539069	0.493276	ASRGL1/CRYM/AADAT/GCAT	4	1
GO:00215351	GO:0021535	cell migration in hindbrain	4/2090	17/18870	0.110716	0.539069	0.493276	PLXNA2/ATP1B2/RERE/TTBK2	4	1
GO:00431291	GO:0043129	surfactant homeostasis	4/2090	17/18870	0.110716	0.539069	0.493276	ADGRF5/SFTPD/CTSH/NAPSA	4	1
GO:00517821	GO:0051782	negative regulation of cell division	4/2090	17/18870	0.110716	0.539069	0.493276	SUSD2/E2F8/PTCH1/TEX14	4	1
GO:00721091	GO:0072109	glomerular mesangium development	4/2090	17/18870	0.110716	0.539069	0.493276	IL6R/BMP7/NOTCH1/EGR1	4	1
GO:19038301	GO:1903830	magnesium ion transmembrane transport	4/2090	17/18870	0.110716	0.539069	0.493276	SLC41A1/MRS2/ZDHHC13/NIPAL2	4	1
GO:00063671	GO:0006367	transcription initiation at RNA polymerase II promoter	17/2090	112/18870	0.111003	0.539069	0.493276	HNF1B/ZNF451/TAF8/TAF13/MDC1/ELOA/SRF/TAF11/ERCC6/TAF1/GTF2H2/MED26/NFKB1/PWWP2A/MED20/THRA/PPM1D	17	1
GO:00061121	GO:0006112	energy reserve metabolic process	14/2090	89/18870	0.111849	0.539069	0.493276	ADGRF5/AGL/IL6ST/PHKB/SORBS1/GFPT1/PID1/EPM2AIP1/ACADM/GSK3A/GYG2/GYS1/PER2/PRKAG2	14	1
GO:00346201	GO:0034620	cellular response to unfolded protein	14/2090	89/18870	0.111849	0.539069	0.493276	HSPA1A/ERN2/ATF6B/ATF4/HERPUD1/YOD1/ATF3/PPP1R15B/CTH/EIF2AK3/HSPB8/NFE2L2/BCL2L11/ATF6	14	1
GO:00028231	GO:0002823	negative regulation of adaptive immune response based on somatic recombination of immune receptors built from immunoglobulin superfamily domains	10/2090	59/18870	0.112498	0.539069	0.493276	C4BPA/RC3H1/ASCL2/TNFSF18/HFE/C4BPB/ZC3H12A/FOXJ1/ZBTB7B/SUSD4	10	1
GO:00068261	GO:0006826	iron ion transport	10/2090	59/18870	0.112498	0.539069	0.493276	STEAP4/ABCC5/FLVCR1/SLC11A2/CYBRD1/HFE/ATP7A/SLC22A17/SLC46A1/SLC39A8	10	1
GO:00436161	GO:0043616	keratinocyte proliferation	10/2090	59/18870	0.112498	0.539069	0.493276	EREG/ZFP36/YAP1/FGFR2/OVOL2/PTCH1/OVOL1/IFT80/NFKBIZ/PRKD1	10	1
GO:00600381	GO:0060038	cardiac muscle cell proliferation	10/2090	59/18870	0.112498	0.539069	0.493276	TGFBR3/MAPK14/JARID2/RBPJ/YAP1/FGF9/MEF2C/FGFR2/BMPR1A/NOTCH1	10	1
GO:00435231	GO:0043523	regulation of neuron apoptotic process	32/2090	232/18870	0.112945	0.539069	0.493276	PTPRZ1/CLU/CRLF1/PRODH/PRKCI/FOXQ1/CHL1/OXR1/IL6ST/ATF4/BTG2/LGMN/STXBP1/NR4A2/MEF2C/PLXND1/NRBP2/BRAF/TRIM2/SLC25A27/VPS54/SIRT1/HIPK2/EGR1/SARM1/MAP2K4/KDM2B/NAIP/SYNGAP1/HYOU1/BCL2L11/UCN	32	1
GO:00060231	GO:0006023	aminoglycan biosynthetic process	12/2090	74/18870	0.113259	0.539069	0.493276	ST3GAL6/GCNT2/ABCC5/HAS3/CHST7/B3GNT8/B4GAT1/ST3GAL2/SLC10A7/CHST12/ST3GAL3/NFKB1	12	1
GO:00098801	GO:0009880	embryonic pattern specification	12/2090	74/18870	0.113259	0.539069	0.493276	SHH/WNT5A/FGFR2/BMP7/TDRD6/FZD5/PTCH1/SMAD5/EPB41L5/DLL1/PLD6/SEMA3F	12	1
GO:00320071	GO:0032007	negative regulation of TOR signaling	12/2090	74/18870	0.113259	0.539069	0.493276	TSC2/UBR1/NUAK2/GSK3A/BMT2/SIRT1/DEPTOR/MTM1/UBE2W/SZT2/NPRL2/ITFG2	12	1
GO:00604151	GO:0060415	muscle tissue morphogenesis	12/2090	74/18870	0.113259	0.539069	0.493276	RYR2/TTN/TNNC1/TGFBR3/WNT5A/RBPJ/FGFR2/BMPR1A/NOTCH1/DLL4/EFEMP2/FZD2	12	1
GO:00987731	GO:0098773	skin epidermis development	19/2090	128/18870	0.113502	0.539069	0.493276	SLC39A7/SHH/GORAB/FOXQ1/SPINK5/WNT5A/LGR5/RBPJ/FGFR2/TNFRSF19/NOTCH1/HPSE/PUM2/ATP7A/SRF/DLL1/NFKBIZ/GRHL1/ZMPSTE24	19	1
GO:00018211	GO:0001821	histamine secretion	3/2090	11/18870	0.113759	0.539069	0.493276	BTK/CSF2/SNX4	3	1
GO:00018651	GO:0001865	NK T cell differentiation	3/2090	11/18870	0.113759	0.539069	0.493276	TOX/ZBTB7B/ATF2	3	1
GO:00027751	GO:0002775	antimicrobial peptide production	3/2090	11/18870	0.113759	0.539069	0.493276	PGC/EVPL/SPINK5	3	1
GO:00066861	GO:0006686	sphingomyelin biosynthetic process	3/2090	11/18870	0.113759	0.539069	0.493276	SPTLC2/SGMS2/ORMDL3	3	1
GO:0006751	GO:0006751	glutathione catabolic process	3/2090	11/18870	0.113759	0.539069	0.493276	GGTLC1/GGT5/GGT7	3	1
GO:00069831	GO:0006983	ER overload response	3/2090	11/18870	0.113759	0.539069	0.493276	TMCO1/PPP1R15B/EIF2AK3	3	1
GO:00104541	GO:0010454	negative regulation of cell fate commitment	3/2090	11/18870	0.113759	0.539069	0.493276	FZD7/SPDEF/TNFSF18	3	1
GO:0014049	GO:0014049	positive regulation of glutamate secretion	3/2090	11/18870	0.113759	0.539069	0.493276	STXBP1/GABBR1/DTNBP1	3	1
GO:0021860	GO:0021860	pyramidal neuron development	3/2090	11/18870	0.113759	0.539069	0.493276	FGFR2/ATP7A/SCYL2	3	1
GO:00302231	GO:0030223	neutrophil differentiation	3/2090	11/18870	0.113759	0.539069	0.493276	FASN/CSF2/LBR	3	1
GO:00319871	GO:0031987	locomotion involved in locomotory behavior	3/2090	11/18870	0.113759	0.539069	0.493276	RCAN1/FZD4/SLC25A46	3	1
GO:0033089	GO:0033089	positive regulation of T cell differentiation in thymus	3/2090	11/18870	0.113759	0.539069	0.493276	SHH/RASGRP1/EGR3	3	1
GO:00331481	GO:0033148	positive regulation of intracellular estrogen receptor signaling pathway	3/2090	11/18870	0.113759	0.539069	0.493276	YAP1/FOXA1/KMT2D	3	1
GO:00341631	GO:0034163	regulation of toll-like receptor 9 signaling pathway	3/2090	11/18870	0.113759	0.539069	0.493276	SLC15A4/GRAMD4/PTPRS	3	1
GO:00358781	GO:0035878	nail development	3/2090	11/18870	0.113759	0.539069	0.493276	MSX1/PRKAB1/PRICKLE1	3	1
GO:00424471	GO:0042447	hormone catabolic process	3/2090	11/18870	0.113759	0.539069	0.493276	HSD17B6/DIO3/IDE	3	1
GO:00463491	GO:0046349	amino sugar biosynthetic process	3/2090	11/18870	0.113759	0.539069	0.493276	GFPT1/UAP1/GNPDA2	3	1
GO:00511331	GO:0051133	regulation of NK T cell activation	3/2090	11/18870	0.113759	0.539069	0.493276	HSPH1/ZBTB7B/TYK2	3	1
GO:00515931	GO:0051593	response to folic acid	3/2090	11/18870	0.113759	0.539069	0.493276	FOLR1/MTHFR/NFKBIZ	3	1
GO:0060081	GO:0060081	membrane hyperpolarization	3/2090	11/18870	0.113759	0.539069	0.493276	PRKCZ/CRTC1/KCTD7	3	1
GO:00721241	GO:0072124	regulation of glomerular mesangial cell proliferation	3/2090	11/18870	0.113759	0.539069	0.493276	IL6R/BMP7/EGR1	3	1
GO:00905571	GO:0090557	establishment of endothelial intestinal barrier	3/2090	11/18870	0.113759	0.539069	0.493276	F11R/FASN/PTPRS	3	1
GO:00972781	GO:0097278	complement-dependent cytotoxicity	3/2090	11/18870	0.113759	0.539069	0.493276	C3/CD55/RAB27A	3	1
GO:19000381	GO:1900038	negative regulation of cellular response to hypoxia	3/2090	11/18870	0.113759	0.539069	0.493276	DDAH1/NFE2L2/HYOU1	3	1
GO:19019981	GO:1901998	toxin transport	3/2090	11/18870	0.113759	0.539069	0.493276	SLC7A8/LRP6/RAB29	3	1
GO:19058091	GO:1905809	negative regulation of synapse organization	3/2090	11/18870	0.113759	0.539069	0.493276	TLR2/WNT5A/PTPN13	3	1
GO:20000491	GO:2000049	positive regulation of cell-cell adhesion mediated by cadherin	3/2090	11/18870	0.113759	0.539069	0.493276	FOXA2/WNT5A/FOXA1	3	1
GO:20001091	GO:2000109	regulation of macrophage apoptotic process	3/2090	11/18870	0.113759	0.539069	0.493276	MEF2C/ST6GAL1/SIRT1	3	1
GO:20006721	GO:2000672	negative regulation of motor neuron apoptotic process	3/2090	11/18870	0.113759	0.539069	0.493276	CRLF1/VPS54/MAP2K4	3	1
GO:20007261	GO:2000726	negative regulation of cardiac muscle cell differentiation	3/2090	11/18870	0.113759	0.539069	0.493276	SOX6/FZD7/DLL1	3	1
GO:00713331	GO:0071333	cellular response to glucose stimulus	20/2090	136/18870	0.114333	0.541352	0.495365	AGER/HLA-DRB1/TRPM4/UNC13B/CPB2/RAB11FIP2/SOX4/FOXA2/MPC2/SLC29A1/TRA2B/GJB6/SYBU/SIDT2/GPLD1/ICAM1/SRF/SMARCA4/PRKCE/C2CD2L	20	1
GO:00105651	GO:0010565	regulation of cellular ketone metabolic process	21/2090	144/18870	0.114937	0.543777	0.497584	CD74/RDH10/INSIG1/PDK4/CPT1A/KAT2B/PLIN5/MFSD2A/MALRD1/SIRT1/STARD4/EGR1/NR4A3/DGKQ/ACADL/PPTC7/PRKAG2/NR1H3/PRKCE/TYSND1/SCAP	21	1
GO:00108211	GO:0010821	regulation of mitochondrion organization	22/2090	152/18870	0.115347	0.545275	0.498955	IER3/HSPA1A/CLU/LRRK2/EP300/SREBF2/SLC30A9/TSC2/PID1/FZD5/HTT/RHOT1/GSK3A/MIEF1/TMEM135/MPV17L/TMEM14A/OMA1/BCL2L11/PLD6/RNF41/SLC25A4	22	1
GO:00027571	GO:0002757	immune response-activating signaling pathway	61/2090	473/18870	0.115749	0.546417	0.5	HSPA1A/HSPA1B/HLA-DRB1/HLA-DPB1/PLCG2/EP300/COLEC12/TSPAN6/RAB11FIP2/TLR2/WNK1/HLA-DQB1/ARRB2/IRF4/BMX/IKBKB/DENND1B/SLC15A2/MEF2C/RC3H1/TLR5/BTK/SLC15A4/SPG21/ATAT1/GPLD1/BRAF/TEC/NOD1/PUM2/ZC3H12A/RFTN1/MAPKAPK2/CREBBP/ZCCHC3/CACNB4/TLR3/SARM1/GPS2/NR4A3/PTK2/PUM1/NAIP/GRAMD4/SLC39A10/RAB29/NFKB1/LRRC14/SPPL3/CD47/LPXN/NR1H3/PRKCE/CTSS/NFKBIZ/THEMIS/PTPRS/VAV3/TNIP2/CACNB3/PRKD1	61	1
GO:00061101	GO:0006110	regulation of glycolytic process	9/2090	52/18870	0.11596	0.546417	0.5	IER3/EP300/SLC4A4/KAT2B/STAT3/ARNT/PRKAG2/JMJD8/HDAC4	9	1
GO:00108231	GO:0010823	negative regulation of mitochondrion organization	9/2090	52/18870	0.11596	0.546417	0.5	IER3/HSPA1A/CLU/TSC2/MPV17L/TMEM14A/OMA1/RNF41/SLC25A4	9	1
GO:00466381	GO:0046638	positive regulation of alpha-beta T cell differentiation	9/2090	52/18870	0.11596	0.546417	0.5	HLA-DRA/HLA-DRB1/SHH/PRKCZ/CD83/SOCS5/ITPKB/NFKBIZ/ZBTB7B	9	1
GO:00452291	GO:0045229	external encapsulating structure organization	43/2090	323/18870	0.116179	0.54701	0.500542	QSOX1/FMOD/COL27A1/ADAMTS1/MMP15/PBXIP1/CPB2/HAS3/SPINK5/ST7/ANTXR1/ELF3/PRICKLE1/COL9A2/COL4A3/COL4A4/CRISPLD2/ZNF469/NOTCH1/WASHC1/HPN/ELN/EFEMP2/KAZALD1/SERPINH1/AXIN2/CLASP2/NID2/MMP24/ATP7A/CHADL/ADAMTS10/CTSK/EXOC8/CRTAP/SLC39A8/ADAMTSL4/PAPLN/MATN2/CTSS/NPNT/PRDM5/DDR2	43	1
GO:01100201	GO:0110020	regulation of actomyosin structure organization	16/2090	105/18870	0.116327	0.54727	0.50078	LIMCH1/SDC4/RAPGEF3/F11R/EVL/DLC1/FHOD1/BRAF/CGNL1/CLASP2/ASAP3/ARHGEF5/APOA1/ARAP1/CD47/PRKD1	16	1
GO:00193181	GO:0019318	hexose metabolic process	32/2090	233/18870	0.117682	0.553199	0.506206	EP300/NCOA2/FOXA2/ATF4/RORA/MAPK14/PDK4/CPT1A/KCNQ1/KAT2B/SORBS1/ADIPOR1/DCXR/PFKFB2/GPLD1/EPM2AIP1/ZNF692/ATF3/ACADM/GSK3A/MST1/INPPL1/SIRT1/GALM/RORC/DGKQ/PER2/FPGT/CRTC2/OMA1/KCNJ11/ZMPSTE24	32	1
GO:00508781	GO:0050878	regulation of body fluid levels	48/2090	365/18870	0.118231	0.55322	0.506225	NPR1/AQP3/AQP5/PLCG2/APOH/AQP4/TFPI/AQP1/SHH/CPB2/FOXA2/F11R/IL6ST/WNK1/GNAQ/ENPP4/SLC29A1/STXBP1/MAPK14/RAB27A/PRICKLE1/MLLT6/F11/GGCX/DGKD/TEC/ADORA1/PROS1/C4BPB/HPSE/ATP7A/SRF/HSPB1/DGKQ/MYL9/NFE2L2/NCOA1/SCNN1B/COPA/NR1H3/PRKCE/PAPSS2/ZBTB7B/HSD11B2/VAV3/VWF/BLOC1S3/DTNBP1	48	1
GO:00513481	GO:0051348	negative regulation of transferase activity	31/2090	225/18870	0.118367	0.55322	0.506225	SPRY1/HNRNPU/CEBPA/ZFP36/USP44/DUSP1/HEXIM1/FOXA2/GNAQ/HHEX/HIPK3/PPP2R5A/AIDA/TSC2/ZFYVE28/TRIM27/WASHC1/LRP6/GSK3A/PDCD4/SIRT1/CDKN1B/RGS2/DUSP16/DEPTOR/SOCS5/HSPB1/SH3BP5L/PRKAG2/NPRL2/DTNBP1	31	1
GO:00033231	GO:0003323	type B pancreatic cell development	5/2090	24/18870	0.11891	0.55322	0.506225	WNT5A/GDF11/SIDT2/GSK3A/DLL1	5	1
GO:00069251	GO:0006925	inflammatory cell apoptotic process	5/2090	24/18870	0.11891	0.55322	0.506225	MEF2C/ST6GAL1/SIRT1/ITPKB/ZMPSTE24	5	1
GO:00219041	GO:0021904	dorsal/ventral neural tube patterning	5/2090	24/18870	0.11891	0.55322	0.506225	SHH/GORAB/FOXA1/WDR19/PTCH1	5	1
GO:00322881	GO:0032288	myelin assembly	5/2090	24/18870	0.11891	0.55322	0.506225	TLR2/NCMAP/PIKFYVE/GNPAT/TPPP	5	1
GO:00328911	GO:0032891	negative regulation of organic acid transport	5/2090	24/18870	0.11891	0.55322	0.506225	GABBR1/ADORA1/RGS2/SLC43A1/SLC43A2	5	1
GO:00341141	GO:0034114	regulation of heterotypic cell-cell adhesion	5/2090	24/18870	0.11891	0.55322	0.506225	AGER/GCNT2/WNK1/BMP7/APOA1	5	1
GO:00341381	GO:0034138	toll-like receptor 3 signaling pathway	5/2090	24/18870	0.11891	0.55322	0.506225	COLEC12/IKBKB/RFTN1/TLR3/TNIP2	5	1
GO:00435761	GO:0043576	regulation of respiratory gaseous exchange	5/2090	24/18870	0.11891	0.55322	0.506225	NR4A2/ADORA1/SLC5A3/GLS/FTO	5	1
GO:00708411	GO:0070841	inclusion body assembly	5/2090	24/18870	0.11891	0.55322	0.506225	HSPA1A/HSPA1B/CLU/HSPA2/DNAJB1	5	1
GO:20002091	GO:2000209	regulation of anoikis	5/2090	24/18870	0.11891	0.55322	0.506225	PDK4/NOTCH1/PTK2/PIK3R3/ZNF304	5	1
GO:01408941	GO:0140894	endolysosomal toll-like receptor signaling pathway	8/2090	45/18870	0.11891	0.55322	0.506225	COLEC12/IKBKB/SLC15A4/RFTN1/TLR3/GRAMD4/PTPRS/TNIP2	8	1
GO:00486751	GO:0048675	axon extension	18/2090	121/18870	0.119101	0.553669	0.506636	SEMA4A/RUFY3/HSP90AB1/WNT5A/TRIM46/CDKL5/C9orf72/ALCAM/IFRD1/SLIT2/SRF/AUTS2/NDN/SEMA3G/SLC9A6/SEMA4D/PTPRS/SEMA3F	18	1
GO:00075891	GO:0007589	body fluid secretion	14/2090	90/18870	0.119688	0.555958	0.50873	NPR1/AQP5/AQP1/WNK1/SLC29A1/PRICKLE1/ADORA1/ATP7A/NCOA1/SCNN1B/COPA/NR1H3/PRKCE/ZBTB7B	14	1
GO:19049511	GO:1904951	positive regulation of establishment of protein localization	43/2090	324/18870	0.120246	0.557866	0.510476	TTN/HLA-DRB1/PLA2G1B/TRPM4/EP300/SHH/UNC13B/RAPGEF3/SREBF2/ACSL4/SOX4/MPC2/TLR2/RUFY3/MAPK14/PRKCZ/ATP2C1/EXPH5/SYBU/PFKFB2/GPLD1/FZD5/HSPA1L/CNST/ITPR1/GSK3A/MIEF1/ZC3H12A/XPO4/WLS/ACSL3/ARHGEF5/PTP4A3/RAB29/RAPGEF4/SAR1B/UBR5/PRKCE/OAZ3/SEC24A/SIRT3/PRKD1/C2CD2L	43	1
GO:00519601	GO:0051960	regulation of nervous system development	60/2090	466/18870	0.120468	0.557866	0.510476	SEMA4A/ID2/ID4/PTPRZ1/TMEM98/CERS2/SHH/PRKCI/PLXNA2/ETV5/IL6ST/TLR2/RASSF10/BTG2/RUFY3/NCMAP/WNT5A/FGF13/PTPN13/YAP1/PLXND1/ASCL2/BMP7/TRIM46/BMPR1A/PTPRD/NOTCH1/BRAF/OBSL1/EPHB3/CDKL5/BAIAP2/DLL4/FZD4/CUL7/EEF2K/IFRD1/SLIT2/FBXW8/CYSLTR1/SMARCD3/EGR2/SRF/DLL1/EIF2AK3/SPART/SYNGAP1/PER2/RGMA/SEMA3G/AMIGO1/SEMA4D/PTPRS/SEMA3F/STAU2/YTHDF2/CUX1/MAP6/TPPP/SS18L1	60	1
GO:00359091	GO:0035909	aorta morphogenesis	7/2090	38/18870	0.120953	0.557866	0.510476	SOX4/RBPJ/BMPR1A/NOTCH1/DLL4/EFEMP2/SRF	7	1
GO:00430011	GO:0043001	Golgi to plasma membrane protein transport	7/2090	38/18870	0.120953	0.557866	0.510476	LYPLA1/ATP2C1/KIF13A/PREPL/CNST/GGA2/ACSL3	7	1
GO:00435161	GO:0043516	regulation of DNA damage response, signal transduction by p53 class mediator	7/2090	38/18870	0.120953	0.557866	0.510476	CD74/SOX4/MSX1/DYRK1A/SPRED2/SIRT1/ZMPSTE24	7	1
GO:00457401	GO:0045740	positive regulation of DNA replication	7/2090	38/18870	0.120953	0.557866	0.510476	EREG/E2F8/DNA2/KAT7/MAP2K4/UCN/BRPF3	7	1
GO:00488461	GO:0048846	axon extension involved in axon guidance	7/2090	38/18870	0.120953	0.557866	0.510476	SEMA4A/WNT5A/ALCAM/SLIT2/SEMA3G/SEMA4D/SEMA3F	7	1
GO:19022841	GO:1902284	neuron projection extension involved in neuron projection guidance	7/2090	38/18870	0.120953	0.557866	0.510476	SEMA4A/WNT5A/ALCAM/SLIT2/SEMA3G/SEMA4D/SEMA3F	7	1
GO:19907761	GO:1990776	response to angiotensin	7/2090	38/18870	0.120953	0.557866	0.510476	CA2/AHCYL1/CAMK2A/NFE2L2/NFKB1/DDR2/PRKD1	7	1
GO:00065151	GO:0006515	protein quality control for misfolded or incompletely synthesized proteins	6/2090	31/18870	0.121393	0.558142	0.510728	RNF5/KLHL15/UBE2W/OMA1/ZYG11B/SDF2L1	6	1
GO:00067831	GO:0006783	heme biosynthetic process	6/2090	31/18870	0.121393	0.558142	0.510728	FLVCR1/SLC11A2/SLC6A9/TMEM14A/UROS/PPOX	6	1
GO:00603251	GO:0060325	face morphogenesis	6/2090	31/18870	0.121393	0.558142	0.510728	EP300/CRISPLD1/MSX1/PRICKLE1/CRISPLD2/ARID5B	6	1
GO:00995901	GO:0099590	neurotransmitter receptor internalization	6/2090	31/18870	0.121393	0.558142	0.510728	AP2A2/SYNE1/OPHN1/ARC/HIP1/DNM3	6	1
GO:00507691	GO:0050769	positive regulation of neurogenesis	33/2090	242/18870	0.121711	0.55874	0.511276	ID2/ID4/PTPRZ1/SHH/PRKCI/PLXNA2/ETV5/IL6ST/TLR2/RASSF10/RUFY3/PLXND1/PTPRD/NOTCH1/BRAF/OBSL1/CDKL5/BAIAP2/FZD4/CUL7/EEF2K/SLIT2/FBXW8/CYSLTR1/SMARCD3/EGR2/SRF/AMIGO1/SEMA4D/STAU2/CUX1/MAP6/SS18L1	33	1
GO:00485341	GO:0048534	hematopoietic or lymphoid organ development	15/2090	98/18870	0.121934	0.55874	0.511276	PBX1/SHH/FLVCR1/TOX/JARID2/RC3H1/BRAF/EPHB3/ASXL1/SRF/CACNB4/BCL2L11/NFKBIZ/RBM15/ZMPSTE24	15	1
GO:00162391	GO:0016239	positive regulation of macroautophagy	12/2090	75/18870	0.121999	0.55874	0.511276	SPTLC2/TSC2/TRIM13/HTT/C9orf72/NOD1/RAB3GAP2/SIRT1/HSPB8/FYCO1/SNX4/SLC25A4	12	1
GO:00309681	GO:0030968	endoplasmic reticulum unfolded protein response	12/2090	75/18870	0.121999	0.55874	0.511276	ERN2/ATF6B/ATF4/HERPUD1/YOD1/ATF3/PPP1R15B/CTH/EIF2AK3/NFE2L2/BCL2L11/ATF6	12	1
GO:19023731	GO:1902373	negative regulation of mRNA catabolic process	12/2090	75/18870	0.121999	0.55874	0.511276	TENT5C/HNRNPU/ZFP36/RBM47/TOB1/MAPK14/ANGEL2/TENT5B/AXIN2/MAPKAPK2/SECISBP2/TENT4A	12	1
GO:00456201	GO:0045620	negative regulation of lymphocyte differentiation	10/2090	60/18870	0.122352	0.559486	0.511959	ID2/CD74/SHH/RC3H1/ASCL2/TNFSF18/ZC3H12A/SOCS5/FOXJ1/ZBTB7B	10	1
GO:00601931	GO:0060193	positive regulation of lipase activity	10/2090	60/18870	0.122352	0.559486	0.511959	FGFR3/PLA2G1B/APOH/GNAQ/PLIN5/FGFR2/PLCB2/ARL1/NR1H3/FGFR1	10	1
GO:00068741	GO:0006874	intracellular calcium ion homeostasis	41/2090	308/18870	0.12257	0.560049	0.512473	RYR2/STIM2/ITPR3/PKHD1/PLCG2/TMEM64/ATF4/JPH1/TMCO1/WNT5A/CAMK2D/ATP2C1/HERPUD1/RYR1/SMDT1/ITPR1/ATP13A4/PLCB2/HTT/ADORA1/SLC25A27/ITPR2/SLC10A7/VPS54/TSPOAP1/ATP1B1/PLCH1/CACNB4/JPH4/MCUR1/TRPV1/GSTM2/LETM1/SLC25A23/THADA/CCL13/PRKCE/TRPM2/SELENON/PRKD1/MICU3	41	1
GO:00066411	GO:0006641	triglyceride metabolic process	16/2090	106/18870	0.123686	0.56471	0.516739	APOH/C3/CAT/INSIG1/SLC27A1/CPT1A/DGAT1/AADAC/PLIN5/ABHD5/MFSD2A/GPLD1/SIRT1/GNPAT/NR1H3/FITM2	16	1
GO:00000451	GO:0000045	autophagosome assembly	17/2090	114/18870	0.125029	0.570396	0.521942	LRRK2/TMEM41B/RNF5/TP53INP1/ATG4B/SEC22B/C9orf72/EHMT2/RAB3GAP2/MTMR3/PIKFYVE/TBC1D14/MTM1/ATG2B/SNX4/UBXN2B/TMEM39A	17	1
GO:00015581	GO:0001558	regulation of cell growth	54/2090	417/18870	0.125349	0.570969	0.522466	NPR1/SEMA4A/BCL11A/SCGB3A1/HSPA1A/HSPA1B/TMEM97/ROS1/RUFY3/MSX1/WNT5A/FGF13/CAMK2D/RERG/TNC/YAP1/ADIPOR1/TSPYL2/SMARCA2/TRIM46/MFSD2A/CXCL16/HPN/CDKL5/SPAG9/EBAG9/KAZALD1/GSK3A/ARHGEF11/IFRD1/PUM2/CDKN1B/TAOK2/RGS2/SLIT2/SRF/KAT7/DCUN1D3/SPART/KDM2B/EI24/CRLF3/NEDD4L/CISH/RGMA/SMARCA4/UCN/SEMA3G/KLHL22/SLC25A33/SEMA4D/PTPRS/SEMA3F/JADE1	54	1
GO:19037061	GO:1903706	regulation of hemopoiesis	54/2090	417/18870	0.125349	0.570969	0.522466	ID2/CD74/HSPA1A/HSPA1B/AGER/HLA-DRA/HLA-DRB1/CEBPA/ZFP36/SHH/TMEM64/FOS/RASGRP1/SOX4/SPINK5/TOX/IRF4/MAPK14/KAT6B/PRKCZ/CSF3R/STAT3/MEF2C/RC3H1/PIAS3/SMARCA2/ASCL2/CD83/BTK/BRAF/TNFSF18/EGR3/RASSF2/LILRB3/ZC3H12A/ARID1A/ARNT/SMARCD3/TLR3/SOCS5/TOB2/DLL1/IL7/IKZF3/FOXJ1/PURB/RNF41/ITPKB/SMARCA4/MTURN/BRPF3/NFKBIZ/ZBTB7B/RBM15	54	1
GO:00425931	GO:0042593	glucose homeostasis	34/2090	251/18870	0.125618	0.571	0.522494	AGER/HLA-DRB1/ADGRF5/TRPM4/CEBPA/UNC13B/CPB2/RAB11FIP2/SOX4/FOXA2/MPC2/SLC29A1/PDK4/CRY2/TRA2B/STAT3/ADIPOR1/GJB6/SYBU/SIDT2/GPLD1/FOXA1/ICAM1/PTCH1/SIRT1/MBD5/SRF/ASPSCR1/KLF15/CRTC2/NCOA5/SMARCA4/PRKCE/C2CD2L	34	1
GO:00067901	GO:0006790	sulfur compound metabolic process	42/2090	317/18870	0.125647	0.571	0.522494	ST3GAL6/GGTLC1/HMGCS1/AHCYL2/MTR/ACSL4/MPC2/ACSS1/AHCYL1/GGT6/GGT5/ADI1/HSD17B4/PDK4/DGAT1/TM9SF2/SLC19A2/LIAS/CHST7/GGT7/IDUA/MTHFR/B4GAT1/SGSH/ST3GAL2/AADAT/SLC10A7/HPSE/ACSS2/ACSM3/CHST12/ST3GAL3/ACSL3/CTH/SULT1A1/NUDT7/MCCC1/SUOX/SULT1A2/MCEE/PAPSS2/FITM2	42	1
GO:00621971	GO:0062197	cellular response to chemical stress	42/2090	317/18870	0.125647	0.571	0.522494	ARHGEF2/HSPA1A/HSPA1B/LRRK2/AQP5/CAT/AQP1/FOS/DAPK1/ETV5/OXR1/ATF4/WNK1/NR4A2/KAT2B/TP53INP1/JUN/BMP7/BTK/EFHD1/SOD3/SIRT1/ZC3H12A/ARNT/ATP7A/MPV17L/PEX2/EIF2AK3/MAP2K4/NFE2L2/LETM1/ZNF277/SLC25A23/VKORC1L1/KDM6B/PEX13/STAU2/TRPM2/ATF2/SELENON/DDR2/PRKD1	42	1
GO:00067781	GO:0006778	porphyrin-containing compound metabolic process	9/2090	53/18870	0.126738	0.574624	0.52581	FLVCR1/SLC11A2/BDH2/SLC6A9/TMEM14A/UROS/SLC46A1/AMBP/PPOX	9	1
GO:00071571	GO:0007157	heterophilic cell-cell adhesion via plasma membrane cell adhesion molecules	9/2090	53/18870	0.126738	0.574624	0.52581	NECTIN3/CADM1/SCARF1/FAT4/PTPRD/ICAM1/ALCAM/ADGRL1/AMIGO1	9	1
GO:20000591	GO:2000059	negative regulation of ubiquitin-dependent protein catabolic process	9/2090	53/18870	0.126738	0.574624	0.52581	SHH/HSP90AB1/TRIM39/HFE/HIPK2/MTM1/TAF1/USP38/FHIT	9	1
GO:00022181	GO:0002218	activation of innate immune response	37/2090	276/18870	0.127167	0.57535	0.526475	HSPA1A/HSPA1B/PLCG2/EP300/COLEC12/TSPAN6/RAB11FIP2/HEXIM1/TLR2/ARRB2/IRF4/IKBKB/SLC15A2/TLR5/BTK/SLC15A4/ATAT1/NOD1/PUM2/RFTN1/MAPKAPK2/CREBBP/ZCCHC3/TLR3/SARM1/GPS2/PUM1/NAIP/GRAMD4/LRRC14/NR1H3/PRKCE/CTSS/NFKBIZ/PTPRS/TNIP2/PRKD1	37	1
GO:00713311	GO:0071331	cellular response to hexose stimulus	20/2090	138/18870	0.127206	0.57535	0.526475	AGER/HLA-DRB1/TRPM4/UNC13B/CPB2/RAB11FIP2/SOX4/FOXA2/MPC2/SLC29A1/TRA2B/GJB6/SYBU/SIDT2/GPLD1/ICAM1/SRF/SMARCA4/PRKCE/C2CD2L	20	1
GO:19030511	GO:1903051	negative regulation of proteolysis involved in protein catabolic process	11/2090	68/18870	0.12729	0.57535	0.526475	EFNA1/SHH/HSP90AB1/OPHN1/TRIM39/HFE/HIPK2/MTM1/TAF1/USP38/FHIT	11	1
GO:20003791	GO:2000379	positive regulation of reactive oxygen species metabolic process	11/2090	68/18870	0.12729	0.57535	0.526475	PLCG2/DUOXA1/MAPK14/RAB27A/DCXR/PID1/SLC5A3/ZC3H12A/NFE2L2/RNF41/NNT	11	1
GO:00551231	GO:0055123	digestive system development	21/2090	146/18870	0.127463	0.575606	0.526709	ID2/SHH/IL6ST/HNF1B/WNT5A/KCNQ1/VPS52/YAP1/FGF9/FGFR2/FZD5/NOTCH1/EPHB3/SPDEF/OVOL2/WDR19/EPB41L5/SFRP5/WLS/CBFA2T2/DACT1	21	1
GO:00063521	GO:0006352	DNA-templated transcription initiation	22/2090	154/18870	0.127542	0.575606	0.526709	HNF1B/ZNF451/JUN/TAF8/TAF1C/TAF13/MDC1/ELOA/SRF/TAF11/ERCC6/TAF1/GTF2H2/MED26/NFKB1/PWWP2A/MED20/SMARCA4/THRA/NFKBIZ/POLR3H/PPM1D	22	1
GO:00023661	GO:0002366	leukocyte activation involved in immune response	40/2090	301/18870	0.128138	0.57785	0.528763	SEMA4A/CD74/HLA-DRA/HLA-DRB1/PLCG2/TMEM98/RASGRP1/RORA/STXBP1/IRF4/PRKCZ/DOCK10/RAB27A/IL6R/STAT3/IRF8/RC3H1/POU2AF1/ASCL2/BTK/SLC15A4/HLA-DMB/ICAM1/TNFSF18/ZC3H12A/ATP7A/RORC/NSD2/SOCS5/DLL1/KMT5B/NR4A3/SNX4/SCNN1B/SOCS3/PRKCE/NFKBIZ/ZBTB7B/ITFG2/PHF14	40	1
GO:00099521	GO:0009952	anterior/posterior pattern specification	30/2090	219/18870	0.129304	0.581727	0.53231	PBX1/WIF1/EP300/SHH/PLXNA2/FOXA2/HNF1B/BTG2/MSX1/WNT5A/HHEX/RBPJ/PRICKLE1/GDF11/BMPR1A/TDRD6/FZD5/NOTCH1/ARC/LRP6/ETS2/AXIN2/EPB41L5/MLLT3/HIPK2/WLS/SRF/DLL1/KDM2B/PLD6	30	1
GO:19033121	GO:1903312	negative regulation of mRNA metabolic process	15/2090	99/18870	0.129813	0.581727	0.53231	TENT5C/HNRNPU/ZFP36/RBM47/TOB1/MAPK14/SRSF10/DYRK1A/ANGEL2/TENT5B/AXIN2/MAPKAPK2/SRSF7/SECISBP2/TENT4A	15	1
GO:00450891	GO:0045089	positive regulation of innate immune response	45/2090	343/18870	0.130181	0.581727	0.53231	EREG/HSPA1A/HSPA1B/CADM1/PLCG2/EP300/COLEC12/RBM47/TSPAN6/RASGRP1/RAB11FIP2/HEXIM1/TLR2/ARRB2/IRF4/WNT5A/IKBKB/SLC15A2/TLR5/BTK/SLC15A4/ATAT1/UBE2K/NOD1/PUM2/RFTN1/POLR3B/MAPKAPK2/CREBBP/ZCCHC3/TLR3/SARM1/GPS2/PUM1/NAIP/GRAMD4/TRIM41/LRRC14/NR1H3/PRKCE/CTSS/NFKBIZ/PTPRS/TNIP2/PRKD1	45	1
GO:0002923	GO:0002923	regulation of humoral immune response mediated by circulating immunoglobulin	4/2090	18/18870	0.130495	0.581727	0.53231	C4BPA/C4BPB/FOXJ1/SUSD4	4	1
GO:00060851	GO:0006085	acetyl-CoA biosynthetic process	4/2090	18/18870	0.130495	0.581727	0.53231	MPC2/ACSS1/PDK4/ACSS2	4	1
GO:00069911	GO:0006991	response to sterol depletion	4/2090	18/18870	0.130495	0.581727	0.53231	SREBF2/INSIG1/SCAP/ZBTB7B	4	1
GO:00100021	GO:0010002	cardioblast differentiation	4/2090	18/18870	0.130495	0.581727	0.53231	RBPJ/PRICKLE1/NOTCH1/SRF	4	1
GO:00156931	GO:0015693	magnesium ion transport	4/2090	18/18870	0.130495	0.581727	0.53231	SLC41A1/MRS2/ZDHHC13/NIPAL2	4	1
GO:00359701	GO:0035970	peptidyl-threonine dephosphorylation	4/2090	18/18870	0.130495	0.581727	0.53231	DUSP1/PPM1N/PPM1B/PPM1D	4	1
GO:00364991	GO:0036499	PERK-mediated unfolded protein response	4/2090	18/18870	0.130495	0.581727	0.53231	ATF4/PPP1R15B/EIF2AK3/NFE2L2	4	1
GO:00423391	GO:0042339	keratan sulfate metabolic process	4/2090	18/18870	0.130495	0.581727	0.53231	ST3GAL6/B4GAT1/ST3GAL2/ST3GAL3	4	1
GO:00427531	GO:0042753	positive regulation of circadian rhythm	4/2090	18/18870	0.130495	0.581727	0.53231	RORA/NKX2-1/FBXW11/RORC	4	1
GO:00605761	GO:0060576	intestinal epithelial cell development	4/2090	18/18870	0.130495	0.581727	0.53231	IL6ST/YAP1/FZD5/SPDEF	4	1
GO:00713181	GO:0071318	cellular response to ATP	4/2090	18/18870	0.130495	0.581727	0.53231	TRPM4/TRPV1/TAF1/P2RX4	4	1
GO:00335001	GO:0033500	carbohydrate homeostasis	34/2090	252/18870	0.130504	0.581727	0.53231	AGER/HLA-DRB1/ADGRF5/TRPM4/CEBPA/UNC13B/CPB2/RAB11FIP2/SOX4/FOXA2/MPC2/SLC29A1/PDK4/CRY2/TRA2B/STAT3/ADIPOR1/GJB6/SYBU/SIDT2/GPLD1/FOXA1/ICAM1/PTCH1/SIRT1/MBD5/SRF/ASPSCR1/KLF15/CRTC2/NCOA5/SMARCA4/PRKCE/C2CD2L	34	1
GO:00059781	GO:0005978	glycogen biosynthetic process	8/2090	46/18870	0.13078	0.581727	0.53231	AGL/SORBS1/EPM2AIP1/ACADM/GSK3A/GYG2/GYS1/PER2	8	1
GO:00092501	GO:0009250	glucan biosynthetic process	8/2090	46/18870	0.13078	0.581727	0.53231	AGL/SORBS1/EPM2AIP1/ACADM/GSK3A/GYG2/GYS1/PER2	8	1
GO:00305171	GO:0030517	negative regulation of axon extension	8/2090	46/18870	0.13078	0.581727	0.53231	SEMA4A/WNT5A/TRIM46/IFRD1/SEMA3G/SEMA4D/PTPRS/SEMA3F	8	1
GO:01200321	GO:0120032	regulation of plasma membrane bounded cell projection assembly	28/2090	203/18870	0.130903	0.581833	0.532407	TAPT1/RAP1GAP/FNBP1L/EVL/TBC1D30/ARHGAP24/YAP1/ARHGAP44/RAB17/FXR2/WASHC1/CDKL5/ICAM1/CCP110/HTT/CNTROB/DNM3/SLIT2/ATP7A/SRF/AUTS2/ARAP1/RAB3IP/DCDC2/KANK1/ODF2/STAU2/TRPM2	28	1
GO:00066641	GO:0006664	glycolipid metabolic process	16/2090	107/18870	0.131311	0.583208	0.533665	ST3GAL6/NEU1/TM9SF2/PIGG/GPLD1/ST3GAL2/PIGA/PGAP3/PIGQ/B4GALT3/ST3GAL3/GPAA1/PIGM/ST6GALNAC6/SLC30A5/GBA2	16	1
GO:00434731	GO:0043473	pigmentation	17/2090	115/18870	0.132414	0.586552	0.536725	SHROOM3/RAB27A/MEF2C/KIF13A/RAB17/LYST/PIKFYVE/ATP7A/MREG/RAB29/USP13/SZT2/BCL2L11/LRMDA/ADAMTSL4/BLOC1S3/DTNBP1	17	1
GO:00031791	GO:0003179	heart valve morphogenesis	10/2090	61/18870	0.132663	0.586552	0.536725	EFNA1/SOX4/MDM4/MEF2C/BMPR1A/NOTCH1/DLL4/ELN/AXIN2/SLIT2	10	1
GO:00320921	GO:0032092	positive regulation of protein binding	10/2090	61/18870	0.132663	0.586552	0.536725	LRRK2/ADD1/STK3/HFE/NVL/HIPK2/IDE/TAF1/SPPL3/DACT1	10	1
GO:00509941	GO:0050994	regulation of lipid catabolic process	10/2090	61/18870	0.132663	0.586552	0.536725	CPT1A/AADAC/PLIN5/ABHD5/MFSD2A/GPLD1/ADORA1/THRA/PRKCE/TYSND1	10	1
GO:00550081	GO:0055008	cardiac muscle tissue morphogenesis	10/2090	61/18870	0.132663	0.586552	0.536725	RYR2/TTN/TNNC1/TGFBR3/WNT5A/RBPJ/FGFR2/BMPR1A/NOTCH1/DLL4	10	1
GO:00603501	GO:0060350	endochondral bone morphogenesis	10/2090	61/18870	0.132663	0.586552	0.536725	FGFR3/COL27A1/MEF2C/INPPL1/SERPINH1/AXIN2/IFT80/FGF18/ATF2/ZMPSTE24	10	1
GO:00092661	GO:0009266	response to temperature stimulus	24/2090	171/18870	0.133305	0.587339	0.537446	HSPA1A/HSPA1B/EP300/HSPA2/SLC27A1/HSP90AB1/TP53INP1/HSPA6/ACADM/ADORA1/SLC25A27/SIRT1/MMP24/ALDH18A1/TMEM135/MAPKAPK2/CREBBP/HSPB1/DNAJB1/EIF2AK3/TRPV1/THRA/ADRB1/TRPM2	24	1
GO:00075841	GO:0007584	response to nutrient	22/2090	155/18870	0.133919	0.587339	0.537446	AQP3/FOLR1/CAT/AGL/FOXA2/SHANK2/KAT2B/RXRB/TNC/BMP7/MTHFR/LRAT/BMT2/SRF/DNMT3A/A2M/TRIM24/NCOA1/GNPAT/GDAP1/NFKBIZ/NNT	22	1
GO:00512821	GO:0051282	regulation of sequestering of calcium ion	20/2090	139/18870	0.133952	0.587339	0.537446	RYR2/ITPR3/PLCG2/JPH1/CAMK2D/RYR1/ITPR1/PLCB2/HTT/ITPR2/PLCH1/JPH4/TRPV1/GSTM2/LETM1/SLC25A23/PRKCE/TRPM2/SELENON/PRKD1	20	1
GO:00320061	GO:0032006	regulation of TOR signaling	21/2090	147/18870	0.13402	0.587339	0.537446	PKHD1/EP300/ROS1/FBXO9/TSC2/UBR1/NUAK2/GSK3A/C9orf72/BMT2/SIRT1/FNIP2/DEPTOR/MTM1/DGKQ/UBE2W/SZT2/KLHL22/NPRL2/ITFG2/ZMPSTE24	21	1
GO:00320241	GO:0032024	positive regulation of insulin secretion	13/2090	84/18870	0.13405	0.587339	0.537446	HLA-DRB1/TRPM4/ACSL4/SOX4/MPC2/SYBU/PFKFB2/GPLD1/ITPR1/RAPGEF4/PRKCE/SIRT3/C2CD2L	13	1
GO:00324351	GO:0032435	negative regulation of proteasomal ubiquitin-dependent protein catabolic process	7/2090	39/18870	0.13414	0.587339	0.537446	SHH/HSP90AB1/TRIM39/HFE/MTM1/USP38/FHIT	7	1
GO:00458231	GO:0045823	positive regulation of heart contraction	7/2090	39/18870	0.13414	0.587339	0.537446	RYR2/TRPM4/KCNQ1/GSK3A/RGS2/UCN/ADRB1	7	1
GO:00017791	GO:0001779	natural killer cell differentiation	5/2090	25/18870	0.135836	0.587339	0.537446	PBX1/RASGRP1/TOX/KAT7/SP3	5	1
GO:00148561	GO:0014856	skeletal muscle cell proliferation	5/2090	25/18870	0.135836	0.587339	0.537446	SHH/FOS/PAXBP1/SIX5/SELENON	5	1
GO:00199851	GO:0019985	translesion synthesis	5/2090	25/18870	0.135836	0.587339	0.537446	REV1/POLH/POLK/REV3L/USP43	5	1
GO:00303181	GO:0030318	melanocyte differentiation	5/2090	25/18870	0.135836	0.587339	0.537446	RAB27A/MEF2C/MREG/USP13/LRMDA	5	1
GO:00517881	GO:0051788	response to misfolded protein	5/2090	25/18870	0.135836	0.587339	0.537446	CLU/RNF5/KLHL15/UBE2W/SDF2L1	5	1
GO:00603961	GO:0060396	growth hormone receptor signaling pathway	5/2090	25/18870	0.135836	0.587339	0.537446	GDF15/STAT3/MBD5/PTK2/TYK2	5	1
GO:00605861	GO:0060586	multicellular organismal-level iron ion homeostasis	5/2090	25/18870	0.135836	0.587339	0.537446	FBXL5/SLC11A2/CYBRD1/HFE/BTBD9	5	1
GO:00860641	GO:0086064	cell communication by electrical coupling involved in cardiac conduction	5/2090	25/18870	0.135836	0.587339	0.537446	RYR2/ATP1B2/CAMK2D/IRX3/ATP1B1	5	1
GO:00903051	GO:0090305	nucleic acid phosphodiester bond hydrolysis	5/2090	25/18870	0.135836	0.587339	0.537446	ZFP36/DNA2/DXO/EXD2/PDE12	5	1
GO:19050631	GO:1905063	regulation of vascular associated smooth muscle cell differentiation	5/2090	25/18870	0.135836	0.587339	0.537446	NFATC3/FGF9/EFEMP2/PDCD4/CTH	5	1
GO:00074351	GO:0007435	salivary gland morphogenesis	6/2090	32/18870	0.136214	0.587339	0.537446	SHH/ESRP2/PLXND1/FGFR2/BMP7/NFIB	6	1
GO:00076281	GO:0007628	adult walking behavior	6/2090	32/18870	0.136214	0.587339	0.537446	OXR1/ARRB2/SCN1A/HIPK2/CACNB4/ZMPSTE24	6	1
GO:00106441	GO:0010644	cell communication by electrical coupling	6/2090	32/18870	0.136214	0.587339	0.537446	RYR2/ATP1B2/CAMK2D/GJB6/IRX3/ATP1B1	6	1
GO:00107651	GO:0010765	positive regulation of sodium ion transport	6/2090	32/18870	0.136214	0.587339	0.537446	PRSS8/ATP1B2/AHCYL1/FGF13/MLLT6/ATP1B1	6	1
GO:00190821	GO:0019082	viral protein processing	6/2090	32/18870	0.136214	0.587339	0.537446	ST6GAL1/GSK3A/ST3GAL2/MGAT1/ST3GAL3/MGAT4A	6	1
GO:00311161	GO:0031116	positive regulation of microtubule polymerization	6/2090	32/18870	0.136214	0.587339	0.537446	HSPA1A/HSPA1B/SLAIN2/PDE4DIP/SLAIN1/CDKN1B	6	1
GO:00425581	GO:0042558	pteridine-containing compound metabolic process	6/2090	32/18870	0.136214	0.587339	0.537446	FOLR1/MTR/MTHFR/QDPR/SPR/SLC46A1	6	1
GO:00610361	GO:0061036	positive regulation of cartilage development	6/2090	32/18870	0.136214	0.587339	0.537446	TAPT1/SOX6/WNT5A/ZNF219/FGF18/SOX5	6	1
GO:19018891	GO:1901889	negative regulation of cell junction assembly	6/2090	32/18870	0.136214	0.587339	0.537446	TLR2/WNT5A/PTPN13/IKBKB/DLC1/CLASP2	6	1
GO:01407471	GO:0140747	regulation of ncRNA transcription	14/2090	92/18870	0.136294	0.587339	0.537446	FOS/SREBF2/NFATC3/STAT3/JUN/MYCN/BMPR1A/FOXA1/NFIB/EGR1/SRF/SMARCA4/ATOH8/CC2D1A	14	1
GO:00514021	GO:0051402	neuron apoptotic process	37/2090	278/18870	0.136651	0.587339	0.537446	PTPRZ1/CLU/CRLF1/PRODH/PRKCI/FOXQ1/CIT/CHL1/OXR1/IL6ST/ATF4/BTG2/DIO3/LGMN/STXBP1/NR4A2/THRB/MEF2C/PLXND1/NRBP2/BRAF/TRIM2/ATN1/SLC25A27/VPS54/SIRT1/HIPK2/EGR1/SARM1/MAP2K4/KDM2B/NAIP/SYNGAP1/HYOU1/BCL2L11/UCN/ATF2	37	1
GO:00346551	GO:0034655	nucleobase-containing compound catabolic process	63/2090	496/18870	0.137012	0.587339	0.537446	TENT5C/HSPA1A/HSPA1B/XIST/KCNQ1OT1/TNRC6B/ERN2/HNRNPU/ZFP36/RBM47/TOB1/PDE8A/BTG2/ENPP4/APOBEC2/MAPK14/DNA2/PDE7A/NT5C2/RC3H1/SIDT2/RNASEH2A/TNRC6A/FXR2/NUDT3/ANGEL2/CPEB3/GSK3A/MGAT1/TENT5B/CNOT6L/ZC3HAV1/SMG7/AXIN2/TENT2/YTHDF3/VPS54/PUM2/ZC3H12A/ALKBH5/MAPKAPK2/SARM1/ADA2/DXO/SECISBP2/TNRC6C/DFFB/PAN2/PUM1/AGO3/NUDT7/PDE12/FHIT/TENT4A/ENTPD3/AGO2/CNOT3/CECR2/ZHX2/FITM2/FTO/SMG5/YTHDF2	63	1
GO:00070291	GO:0007029	endoplasmic reticulum organization	15/2090	100/18870	0.137976	0.587339	0.537446	MIA3/LRRK2/ATL2/WNK1/GAK/ESYT3/TMCO1/TOR1AIP2/GRAMD2A/ZBED3/RAB3GAP2/TRAM1/LPCAT3/EIF2AK3/VCPIP1	15	1
GO:00426321	GO:0042632	cholesterol homeostasis	15/2090	100/18870	0.137976	0.587339	0.537446	NPC2/SREBF2/INSIG1/TTC39B/TMEM97/MYLIP/RORA/SOAT1/CYP39A1/MALRD1/SIRT1/ACSM3/APOA1/NR1H3/SEC24A	15	1
GO:00107611	GO:0010761	fibroblast migration	9/2090	54/18870	0.138028	0.587339	0.537446	SDC4/AQP1/BRAF/PIP5K1A/ARID5B/PTK2/TNS1/PRKCE/DDR2	9	1
GO:00108741	GO:0010874	regulation of cholesterol efflux	9/2090	54/18870	0.138028	0.587339	0.537446	SHH/SREBF2/TTC39B/PTCH1/SIRT1/ZDHHC8/GPS2/APOA1/NR1H3	9	1
GO:00611781	GO:0061178	regulation of insulin secretion involved in cellular response to glucose stimulus	9/2090	54/18870	0.138028	0.587339	0.537446	HLA-DRB1/TRPM4/FOXA2/MPC2/SYBU/SIDT2/GPLD1/PRKCE/C2CD2L	9	1
GO:19035091	GO:1903509	liposaccharide metabolic process	16/2090	108/18870	0.139199	0.587339	0.537446	ST3GAL6/NEU1/TM9SF2/PIGG/GPLD1/ST3GAL2/PIGA/PGAP3/PIGQ/B4GALT3/ST3GAL3/GPAA1/PIGM/ST6GALNAC6/SLC30A5/GBA2	16	1
GO:00158331	GO:0015833	peptide transport	35/2090	262/18870	0.139306	0.587339	0.537446	CD74/HLA-DRB1/CA2/TRPM4/AQP1/RAB11FIP2/ACSL4/SOX4/FOXA2/MPC2/HNF1B/CPT1A/PCLO/SLC15A2/SYBU/SIDT2/PFKFB2/SLC15A4/GPLD1/GABBR1/ITPR1/ADORA1/HFE/TRPV1/PER2/UBE2Q1/RAPGEF4/UCN/HADH/PRKCE/KCNJ11/SIRT3/KISS1/PRKD1/C2CD2L	35	1
GO:00001011	GO:0000101	sulfur amino acid transport	3/2090	12/18870	0.139738	0.587339	0.537446	SLC1A2/SLC43A2/SLC1A4	3	1
GO:00024241	GO:0002424	T cell mediated immune response to tumor cell	3/2090	12/18870	0.139738	0.587339	0.537446	HLA-DRB1/FBXO38/MR1	3	1
GO:00027591	GO:0002759	regulation of antimicrobial humoral response	3/2090	12/18870	0.139738	0.587339	0.537446	PGC/EVPL/SPINK5	3	1
GO:00030841	GO:0003084	positive regulation of systemic arterial blood pressure	3/2090	12/18870	0.139738	0.587339	0.537446	WNK1/ADORA1/HSD11B2	3	1
GO:00032071	GO:0003207	cardiac chamber formation	3/2090	12/18870	0.139738	0.587339	0.537446	MEF2C/NOTCH1/SMARCD3	3	1
GO:00059841	GO:0005984	disaccharide metabolic process	3/2090	12/18870	0.139738	0.587339	0.537446	IDUA/BRAF/GANC	3	1
GO:00060681	GO:0006068	ethanol catabolic process	3/2090	12/18870	0.139738	0.587339	0.537446	SULT1A1/SULT1A2/ALDH2	3	1
GO:00090861	GO:0009086	methionine biosynthetic process	3/2090	12/18870	0.139738	0.587339	0.537446	MTR/ADI1/MTHFR	3	1
GO:00106351	GO:0010635	regulation of mitochondrial fusion	3/2090	12/18870	0.139738	0.587339	0.537446	PID1/OMA1/PLD6	3	1
GO:00109441	GO:0010944	negative regulation of transcription by competitive promoter binding	3/2090	12/18870	0.139738	0.587339	0.537446	MUC1/HHEX/HDAC4	3	1
GO:0014051	GO:0014051	gamma-aminobutyric acid secretion	3/2090	12/18870	0.139738	0.587339	0.537446	GABBR1/CACNB4/APBA1	3	1
GO:00158011	GO:0015801	aromatic amino acid transport	3/2090	12/18870	0.139738	0.587339	0.537446	SLC25A29/SLC7A8/SLC15A4	3	1
GO:00182061	GO:0018206	peptidyl-methionine modification	3/2090	12/18870	0.139738	0.587339	0.537446	NAA16/METAP2/APOA1	3	1
GO:0019321	GO:0019321	pentose metabolic process	3/2090	12/18870	0.139738	0.587339	0.537446	UXS1/FGGY/DCXR	3	1
GO:0019532	GO:0019532	oxalate transport	3/2090	12/18870	0.139738	0.587339	0.537446	SLC26A9/SLC26A2/SLC26A11	3	1
GO:00216701	GO:0021670	lateral ventricle development	3/2090	12/18870	0.139738	0.587339	0.537446	AQP1/ATP1B2/KDM2B	3	1
GO:00329571	GO:0032957	inositol trisphosphate metabolic process	3/2090	12/18870	0.139738	0.587339	0.537446	PLCG2/IPMK/ITPKB	3	1
GO:00332351	GO:0033235	positive regulation of protein sumoylation	3/2090	12/18870	0.139738	0.587339	0.537446	PIAS3/ARNT/HDAC4	3	1
GO:00335401	GO:0033540	fatty acid beta-oxidation using acyl-CoA oxidase	3/2090	12/18870	0.139738	0.587339	0.537446	ACOXL/SCP2/ACOX3	3	1
GO:0044341	GO:0044341	sodium-dependent phosphate transport	3/2090	12/18870	0.139738	0.587339	0.537446	SLC34A2/ATF4/CRY2	3	1
GO:00456281	GO:0045628	regulation of T-helper 2 cell differentiation	3/2090	12/18870	0.139738	0.587339	0.537446	PRKCZ/ASCL2/SOCS5	3	1
GO:00604421	GO:0060442	branching involved in prostate gland morphogenesis	3/2090	12/18870	0.139738	0.587339	0.537446	SHH/FGFR2/BMP7	3	1
GO:00604561	GO:0060456	positive regulation of digestive system process	3/2090	12/18870	0.139738	0.587339	0.537446	AQP1/SLC22A5/LPCAT3	3	1
GO:00708571	GO:0070857	regulation of bile acid biosynthetic process	3/2090	12/18870	0.139738	0.587339	0.537446	MALRD1/SIRT1/STARD4	3	1
GO:0071233	GO:0071233	cellular response to leucine	3/2090	12/18870	0.139738	0.587339	0.537446	EP300/UBR1/KLHL22	3	1
GO:00721101	GO:0072110	glomerular mesangial cell proliferation	3/2090	12/18870	0.139738	0.587339	0.537446	IL6R/BMP7/EGR1	3	1
GO:00727101	GO:0072710	response to hydroxyurea	3/2090	12/18870	0.139738	0.587339	0.537446	KAT7/SPIDR/TIMELESS	3	1
GO:00903121	GO:0090312	positive regulation of protein deacetylation	3/2090	12/18870	0.139738	0.587339	0.537446	DYRK1A/SIRT1/NDN	3	1
GO:00972641	GO:0097264	self proteolysis	3/2090	12/18870	0.139738	0.587339	0.537446	SHH/LGMN/CAPN7	3	1
GO:01406271	GO:0140627	ubiquitin-dependent protein catabolic process via the C-end degron rule pathway	3/2090	12/18870	0.139738	0.587339	0.537446	KLHDC3/FEM1A/KLHDC1	3	1
GO:19001521	GO:1900152	negative regulation of nuclear-transcribed mRNA catabolic process, deadenylation-dependent decay	3/2090	12/18870	0.139738	0.587339	0.537446	HNRNPU/TOB1/TENT4A	3	1
GO:19023371	GO:1902337	regulation of apoptotic process involved in morphogenesis	3/2090	12/18870	0.139738	0.587339	0.537446	HNF1B/BMP7/NOTCH1	3	1
GO:19034411	GO:1903441	protein localization to ciliary membrane	3/2090	12/18870	0.139738	0.587339	0.537446	WDR19/IFT80/RAB29	3	1
GO:00107211	GO:0010721	negative regulation of cell development	38/2090	287/18870	0.140114	0.588501	0.538508	SEMA4A/ID2/BCL11A/CD74/ID4/TMEM98/CERS2/CEBPA/SHH/BTG2/RUFY3/WNT5A/FGF13/RC3H1/PIAS3/ASCL2/BMP7/TRIM46/BMPR1A/NOTCH1/TNFSF18/GSK3A/LILRB3/IFRD1/ZC3H12A/TLR3/SOCS5/TOB2/SPART/TRPV1/SYNGAP1/FOXJ1/RGMA/SEMA3G/SEMA4D/ZBTB7B/PTPRS/SEMA3F	38	1
GO:00454461	GO:0045446	endothelial cell differentiation	18/2090	124/18870	0.140578	0.589623	0.539535	COL27A1/ADD1/GSTM3/RAPGEF3/F11R/IKBKB/RBPJ/FOXJ2/NOTCH1/FASN/ICAM1/FZD4/HPSE/FZD2/DLL1/KDM6B/ATOH8/PTPRS	18	1
GO:00508531	GO:0050853	B cell receptor signaling pathway	12/2090	77/18870	0.140582	0.589623	0.539535	PLCG2/BMX/MEF2C/BTK/TEC/RFTN1/GPS2/SLC39A10/NFKB1/LPXN/NFKBIZ/VAV3	12	1
GO:00380611	GO:0038061	non-canonical NF-kappaB signal transduction	21/2090	148/18870	0.14077	0.589704	0.53961	AGER/TNFSF15/EP300/TSPAN6/TLR2/ADIPOR1/RC3H1/BMP7/NR3C2/TAB3/NOD1/RASSF2/PDCD4/ZC3H12A/CREBBP/TLR3/AGO3/PTP4A3/PPM1B/NFKB1/MAP3K14	21	1
GO:00068881	GO:0006888	endoplasmic reticulum to Golgi vesicle-mediated transport	19/2090	132/18870	0.14085	0.589704	0.53961	MIA3/LRRK2/TMED5/INSIG1/SEC23IP/SEC22B/SEC23B/SEC24C/CNIH4/SEC24D/GOLT1A/TEX261/HYOU1/SAR1B/COPA/RNF139/SCAP/SEC24A/KLHL12	19	1
GO:00713261	GO:0071326	cellular response to monosaccharide stimulus	20/2090	140/18870	0.140903	0.589704	0.53961	AGER/HLA-DRB1/TRPM4/UNC13B/CPB2/RAB11FIP2/SOX4/FOXA2/MPC2/SLC29A1/TRA2B/GJB6/SYBU/SIDT2/GPLD1/ICAM1/SRF/SMARCA4/PRKCE/C2CD2L	20	1
GO:00604911	GO:0060491	regulation of cell projection assembly	28/2090	205/18870	0.142263	0.594972	0.54443	TAPT1/RAP1GAP/FNBP1L/EVL/TBC1D30/ARHGAP24/YAP1/ARHGAP44/RAB17/FXR2/WASHC1/CDKL5/ICAM1/CCP110/HTT/CNTROB/DNM3/SLIT2/ATP7A/SRF/AUTS2/ARAP1/RAB3IP/DCDC2/KANK1/ODF2/STAU2/TRPM2	28	1
GO:00020281	GO:0002028	regulation of sodium ion transport	13/2090	85/18870	0.143153	0.596842	0.546141	PRSS8/ATP1B2/WNK1/AHCYL1/FGF13/CAMK2D/PER1/PTPN3/MLLT6/ATP1B1/NEDD4L/P2RX4/PRKCE	13	1
GO:00108371	GO:0010837	regulation of keratinocyte proliferation	8/2090	47/18870	0.143231	0.596842	0.546141	ZFP36/YAP1/FGFR2/OVOL2/PTCH1/OVOL1/IFT80/PRKD1	8	1
GO:00466361	GO:0046636	negative regulation of alpha-beta T cell activation	8/2090	47/18870	0.143231	0.596842	0.546141	SHH/RC3H1/ASCL2/TNFSF18/HFE/ZC3H12A/SOCS5/ZBTB7B	8	1
GO:00550101	GO:0055010	ventricular cardiac muscle tissue morphogenesis	8/2090	47/18870	0.143231	0.596842	0.546141	RYR2/TNNC1/TGFBR3/RBPJ/FGFR2/BMPR1A/NOTCH1/DLL4	8	1
GO:00327311	GO:0032731	positive regulation of interleukin-1 beta production	10/2090	62/18870	0.143421	0.596842	0.546141	AGER/WNT5A/STAT3/FZD5/ORM2/NOD1/EGR1/HSPB1/NAIP/ORM1	10	1
GO:00330131	GO:0033013	tetrapyrrole metabolic process	10/2090	62/18870	0.143421	0.596842	0.546141	MTR/FLVCR1/SLC11A2/BDH2/SLC6A9/TMEM14A/UROS/SLC46A1/AMBP/PPOX	10	1
GO:19030531	GO:1903053	regulation of extracellular matrix organization	10/2090	62/18870	0.143421	0.596842	0.546141	CPB2/ANTXR1/ZNF469/NOTCH1/EFEMP2/AXIN2/CLASP2/CHADL/PRDM5/DDR2	10	1
GO:00019421	GO:0001942	hair follicle development	14/2090	93/18870	0.145053	0.602356	0.551187	SHH/GORAB/FOXQ1/SPINK5/WNT5A/LGR5/RBPJ/FGFR2/TNFRSF19/NOTCH1/HPSE/PUM2/ATP7A/ZMPSTE24	14	1
GO:00395311	GO:0039531	regulation of viral-induced cytoplasmic pattern recognition receptor signaling pathway	14/2090	93/18870	0.145053	0.602356	0.551187	HSPA1A/HSPA1B/PLCG2/TSPAN6/SLC15A2/BTK/SLC15A4/ATAT1/PUM2/ZCCHC3/PUM1/GRAMD4/PTPRS/PRKD1	14	1
GO:00550061	GO:0055006	cardiac cell development	14/2090	93/18870	0.145053	0.602356	0.551187	TTN/SPRY1/HNRNPU/TGFBR3/PRICKLE1/BMPR1A/NOTCH1/OBSL1/GSK3A/PDCD4/RGS2/SRF/MAP2K4/ZMPSTE24	14	1
GO:00024601	GO:0002460	adaptive immune response based on somatic recombination of immune receptors built from immunoglobulin superfamily domains	49/2090	380/18870	0.145222	0.602631	0.551439	SEMA4A/C4BPA/CD74/AGER/HLA-DRA/HLA-DRB1/CLU/C5/CTSH/TMEM98/C3/TRPM4/FBXO38/CD55/RORA/IRF4/PRKCZ/RAB27A/CFI/DENND1B/GNL1/IL6R/STAT3/MEF2C/RC3H1/ASCL2/BTK/SLC15A4/FZD5/NOTCH1/ICAM1/EBAG9/TNFSF18/HFE/C4BPB/ZC3H12A/RFTN1/RORC/NSD2/SOCS5/KMT5B/FOXJ1/SOCS3/PRF1/NFKBIZ/ZBTB7B/SUSD4/MR1/TYK2	49	1
GO:00512591	GO:0051259	protein complex oligomerization	34/2090	255/18870	0.145853	0.604823	0.553444	CD74/HLA-DRB1/STEAP4/AQP5/AQP4/TRPM4/ATL2/EVL/CRYZ/ACOT13/RYR1/CRTC1/ARC/ALDH9A1/STK3/KCNA4/SLC1A2/ZC3H12A/CTH/KCTD14/TRPV1/CPSF7/KCTD18/CUTC/SAMD1/LETM1/CRTC2/KCNC3/PRF1/GLS/KCTD7/TRPM2/G3BP2/BEND3	34	1
GO:00550921	GO:0055092	sterol homeostasis	15/2090	101/18870	0.146417	0.606734	0.555193	NPC2/SREBF2/INSIG1/TTC39B/TMEM97/MYLIP/RORA/SOAT1/CYP39A1/MALRD1/SIRT1/ACSM3/APOA1/NR1H3/SEC24A	15	1
GO:00022631	GO:0002263	cell activation involved in immune response	40/2090	305/18870	0.146746	0.607384	0.555788	SEMA4A/CD74/HLA-DRA/HLA-DRB1/PLCG2/TMEM98/RASGRP1/RORA/STXBP1/IRF4/PRKCZ/DOCK10/RAB27A/IL6R/STAT3/IRF8/RC3H1/POU2AF1/ASCL2/BTK/SLC15A4/HLA-DMB/ICAM1/TNFSF18/ZC3H12A/ATP7A/RORC/NSD2/SOCS5/DLL1/KMT5B/NR4A3/SNX4/SCNN1B/SOCS3/PRKCE/NFKBIZ/ZBTB7B/ITFG2/PHF14	40	1
GO:00481671	GO:0048167	regulation of synaptic plasticity	29/2090	214/18870	0.146964	0.607384	0.555788	AGER/ITPR3/SYNGR1/ATF4/SHANK2/RASGRF1/LGMN/STXBP1/PRKCZ/HMGCR/MEF2C/NCDN/BRAF/ARC/BAIAP2/CPEB3/CAMK2A/ADORA1/SHISA6/ARF1/EGR2/SRF/JPH4/SYNGAP1/SORCS2/EIF4EBP2/CNTN4/STAU2/SYP	29	1
GO:00016781	GO:0001678	intracellular glucose homeostasis	22/2090	157/18870	0.147223	0.607384	0.555788	AGER/HLA-DRB1/TRPM4/UNC13B/CPB2/RAB11FIP2/SOX4/FOXA2/MPC2/SLC29A1/TRA2B/GJB6/SYBU/SIDT2/GPLD1/ICAM1/SIRT1/SRF/KLF15/SMARCA4/PRKCE/C2CD2L	22	1
GO:00468471	GO:0046847	filopodium assembly	11/2090	70/18870	0.147439	0.607384	0.555788	FNBP1L/ARHGAP44/RAB17/FXR2/DNM3/SRF/SPAG6/ARAP1/RAB3IP/STAU2/TRPM2	11	1
GO:19011841	GO:1901184	regulation of ERBB signaling pathway	11/2090	70/18870	0.147439	0.607384	0.555788	CADM1/LGMN/SNX5/RBPJ/PTPN3/ZFYVE28/MVB12B/HIP1/DGKD/RNF115/SOCS5	11	1
GO:00464671	GO:0046467	membrane lipid biosynthetic process	21/2090	149/18870	0.147712	0.607384	0.555788	ST3GAL6/ASAH1/CERS2/SPTLC2/TM9SF2/PIGG/SGMS2/ST3GAL2/ORMDL3/PIGA/PGAP3/PIGQ/B4GALT3/ST3GAL3/GPAA1/PRKD3/PIGM/ST6GALNAC6/SLC30A5/SIRT3/PRKD1	21	1
GO:00507681	GO:0050768	negative regulation of neurogenesis	21/2090	149/18870	0.147712	0.607384	0.555788	SEMA4A/ID4/TMEM98/CERS2/BTG2/RUFY3/WNT5A/FGF13/ASCL2/BMP7/TRIM46/BMPR1A/NOTCH1/IFRD1/SPART/SYNGAP1/RGMA/SEMA3G/SEMA4D/PTPRS/SEMA3F	21	1
GO:00026971	GO:0002697	regulation of immune effector process	50/2090	389/18870	0.147765	0.607384	0.555788	C4BPA/CD96/CD74/AGER/HLA-DRA/HLA-DRB1/PGC/CADM1/PLCG2/C3/TRPM4/RASGRP1/FBXO38/EVPL/SPINK5/CD55/STXBP1/ARRB2/IRF4/WNT5A/PRKCZ/DENND1B/RC3H1/ASCL2/BTK/SLC15A4/HLA-DMB/FZD5/ICAM1/TNFSF18/NOD1/HFE/C4BPB/SIRT1/ZC3H12A/MAPKAPK2/NSD2/TLR3/SOCS5/KMT5B/NR4A3/FOXJ1/A2M/APOA1/SNX4/CD47/NFKBIZ/ZBTB7B/SUSD4/MR1	50	1
GO:00095951	GO:0009595	detection of biotic stimulus	7/2090	40/18870	0.148	0.607384	0.555788	HLA-DRB1/TLR2/YAP1/NR4A1/NOD1/NAIP/ATF2	7	1
GO:00107421	GO:0010742	macrophage derived foam cell differentiation	7/2090	40/18870	0.148	0.607384	0.555788	ALOX15B/EP300/WNT5A/SOAT1/CSF2/NFKB1/NR1H3	7	1
GO:00358861	GO:0035886	vascular associated smooth muscle cell differentiation	7/2090	40/18870	0.148	0.607384	0.555788	NFATC3/FGF9/NOTCH1/EFEMP2/PDCD4/SRF/CTH	7	1
GO:19031461	GO:1903146	regulation of autophagy of mitochondrion	7/2090	40/18870	0.148	0.607384	0.555788	SREBF2/TSC2/FZD5/HTT/GSK3A/RNF41/SLC25A4	7	1
GO:19035241	GO:1903524	positive regulation of blood circulation	7/2090	40/18870	0.148	0.607384	0.555788	RYR2/TRPM4/KCNQ1/GSK3A/RGS2/UCN/ADRB1	7	1
GO:00018191	GO:0001819	positive regulation of cytokine production	63/2090	499/18870	0.148146	0.607384	0.555788	ARHGEF2/EREG/CD74/HSPA1A/HSPA1B/AGER/HLA-DPA1/HLA-DPB1/CLU/C5/KCNQ1OT1/CADM1/LRRK2/PLA2G1B/PLCG2/ALOX15B/C3/RBM47/RASGRP1/IL6ST/ATF4/TLR2/CD55/RORA/IRF4/MAPK14/WNT5A/PRKCZ/DENND1B/IL6R/STAT3/IRF8/POU2AF1/CD83/TLR5/BTK/TRIM27/BMPR1A/FZD5/CSF2/GPSM3/ORM2/NOD1/ZC3HAV1/HPSE/SIRT1/RFTN1/ARNT/POLR3B/MAPKAPK2/ZCCHC3/EGR1/TLR3/HSPB1/EIF2AK3/NR4A3/IL7/NAIP/ORM1/UCN/ZBTB7B/ATF2/TYK2	63	1
GO:00026981	GO:0002698	negative regulation of immune effector process	18/2090	125/18870	0.148196	0.607384	0.555788	C4BPA/CD96/SPINK5/CD55/ARRB2/RC3H1/ASCL2/TNFSF18/HFE/C4BPB/ZC3H12A/SOCS5/FOXJ1/A2M/APOA1/CD47/ZBTB7B/SUSD4	18	1
GO:20007791	GO:2000779	regulation of double-strand break repair	19/2090	133/18870	0.148228	0.607384	0.555788	UBQLN4/MRNIP/SMARCA2/USP51/BCL7A/SLF2/SIRT1/KLHL15/ARID1A/RNF169/SMARCD3/NSD2/KMT5B/SPIDR/TIMELESS/ERCC6/MBTD1/SMARCA4/SENP3	19	1
GO:00485881	GO:0048588	developmental cell growth	32/2090	239/18870	0.148693	0.608864	0.557142	SEMA4A/BCL11A/RUFY3/HSP90AB1/WNT5A/FGF13/PRKCZ/PRICKLE1/TRIM46/CDKL5/SPAG9/GSK3A/C9orf72/ALCAM/IFRD1/PUM2/RGS2/SLIT2/SRF/AUTS2/SPAG6/NDN/MAP2K4/SPART/NEDD4L/RGMA/SEMA3G/KMT2D/SLC9A6/SEMA4D/PTPRS/SEMA3F	32	1
GO:00516501	GO:0051650	establishment of vesicle localization	27/2090	198/18870	0.149305	0.609836	0.558031	LRRK2/SDC4/RASGRP1/FNBP1L/KIF1C/PRKCZ/RAB27A/KIF13A/SYBU/RAB17/TRIM46/TRAK2/FBXW11/HTT/MYO1B/CLASP2/TANC2/MREG/SYNJ1/EXOC8/FYCO1/EXOC2/SAR1B/MAP4K2/BLOC1S3/KLHL12/DTNBP1	27	1
GO:00024551	GO:0002455	humoral immune response mediated by circulating immunoglobulin	9/2090	55/18870	0.149816	0.609836	0.558031	C4BPA/CLU/C5/C3/CD55/CFI/C4BPB/FOXJ1/SUSD4	9	1
GO:00551171	GO:0055117	regulation of cardiac muscle contraction	12/2090	78/18870	0.150413	0.609836	0.558031	RYR2/TRPM4/FGF13/KCNQ1/CAMK2D/ADORA1/ZC3H12A/RGS2/ATP1B1/GSTM2/UCN/P2RX4	12	1
GO:00601911	GO:0060191	regulation of lipase activity	12/2090	78/18870	0.150413	0.609836	0.558031	FGFR3/PLA2G1B/APOH/GNAQ/PLIN5/FGFR2/PLCB2/RGS2/SORT1/ARL1/NR1H3/FGFR1	12	1
GO:20007361	GO:2000736	regulation of stem cell differentiation	12/2090	78/18870	0.150413	0.609836	0.558031	SOX6/HNRNPU/ZFP36/PRICKLE1/CHD3/YAP1/STAT3/NOTCH1/GATAD2B/NFE2L2/SOX5/YTHDF2	12	1
GO:00550741	GO:0055074	calcium ion homeostasis	43/2090	331/18870	0.151229	0.609836	0.558031	RYR2/STIM2/ITPR3/PKHD1/PLCG2/TMEM64/ATF4/JPH1/TMCO1/WNT5A/CAMK2D/ATP2C1/HERPUD1/RYR1/SMDT1/ITPR1/ATP13A4/PLCB2/HTT/ADORA1/SLC25A27/ITPR2/SLC10A7/VPS54/TSPOAP1/ATP1B1/PLCH1/CACNB4/JPH4/MCUR1/TRPV1/ABCC6/GSTM2/LETM1/SLC25A23/TRIM24/THADA/CCL13/PRKCE/TRPM2/SELENON/PRKD1/MICU3	43	1
GO:0001829	GO:0001829	trophectodermal cell differentiation	4/2090	19/18870	0.151604	0.609836	0.558031	YAP1/SRF/CNOT3/SP3	4	1
GO:00092261	GO:0009226	nucleotide-sugar biosynthetic process	4/2090	19/18870	0.151604	0.609836	0.558031	UXS1/GFPT1/UAP1/GNPDA2	4	1
GO:00109681	GO:0010968	regulation of microtubule nucleation	4/2090	19/18870	0.151604	0.609836	0.558031	HSPA1A/HSPA1B/PDE4DIP/HAUS3	4	1
GO:00341621	GO:0034162	toll-like receptor 9 signaling pathway	4/2090	19/18870	0.151604	0.609836	0.558031	SLC15A4/GRAMD4/PTPRS/TNIP2	4	1
GO:0042749	GO:0042749	regulation of circadian sleep/wake cycle	4/2090	19/18870	0.151604	0.609836	0.558031	PER3/CSF2/ADORA1/ADRB1	4	1
GO:0045618	GO:0045618	positive regulation of keratinocyte differentiation	4/2090	19/18870	0.151604	0.609836	0.558031	ALOX15B/ETV4/NOTCH1/OVOL2	4	1
GO:00600391	GO:0060039	pericardium development	4/2090	19/18870	0.151604	0.609836	0.558031	WNT5A/BMP7/NOTCH1/DLL4	4	1
GO:00615771	GO:0061577	calcium ion transmembrane transport via high voltage-gated calcium channel	4/2090	19/18870	0.151604	0.609836	0.558031	CAMK2D/UBR3/CACNB1/CACNB3	4	1
GO:00860141	GO:0086014	atrial cardiac muscle cell action potential	4/2090	19/18870	0.151604	0.609836	0.558031	RYR2/TRPM4/KCNQ1/KCNJ5	4	1
GO:00860261	GO:0086026	atrial cardiac muscle cell to AV node cell signaling	4/2090	19/18870	0.151604	0.609836	0.558031	RYR2/TRPM4/KCNQ1/KCNJ5	4	1
GO:00860661	GO:0086066	atrial cardiac muscle cell to AV node cell communication	4/2090	19/18870	0.151604	0.609836	0.558031	RYR2/TRPM4/KCNQ1/KCNJ5	4	1
GO:00985431	GO:0098543	detection of other organism	4/2090	19/18870	0.151604	0.609836	0.558031	HLA-DRB1/TLR2/NOD1/NAIP	4	1
GO:19034281	GO:1903428	positive regulation of reactive oxygen species biosynthetic process	4/2090	19/18870	0.151604	0.609836	0.558031	PLCG2/DUOXA1/RAB27A/SLC5A3	4	1
GO:1990822	GO:1990822	basic amino acid transmembrane transport	4/2090	19/18870	0.151604	0.609836	0.558031	SLC7A2/SLC25A29/SLC15A4/SLC7A6	4	1
GO:00305111	GO:0030511	positive regulation of transforming growth factor beta receptor signaling pathway	6/2090	33/18870	0.151836	0.609836	0.558031	EP300/TGFBR3/HSP90AB1/HIPK2/CREBBP/NPNT	6	1
GO:00310691	GO:0031069	hair follicle morphogenesis	6/2090	33/18870	0.151836	0.609836	0.558031	SHH/GORAB/FOXQ1/FGFR2/NOTCH1/ATP7A	6	1
GO:00330321	GO:0033032	regulation of myeloid cell apoptotic process	6/2090	33/18870	0.151836	0.609836	0.558031	APOH/MEF2C/ST6GAL1/SIRT1/ITPKB/THRA	6	1
GO:00331981	GO:0033198	response to ATP	6/2090	33/18870	0.151836	0.609836	0.558031	TRPM4/DGKQ/TRPV1/TAF1/P2RX4/KCNJ11	6	1
GO:00343901	GO:0034390	smooth muscle cell apoptotic process	6/2090	33/18870	0.151836	0.609836	0.558031	APOH/ATF4/LRP6/PDCD4/SIRT1/MAP2K4	6	1
GO:00718751	GO:0071875	adrenergic receptor signaling pathway	6/2090	33/18870	0.151836	0.609836	0.558031	KCNQ1/GSK3A/RGS2/ADCY9/LMBRD2/ADRB1	6	1
GO:19038461	GO:1903846	positive regulation of cellular response to transforming growth factor beta stimulus	6/2090	33/18870	0.151836	0.609836	0.558031	EP300/TGFBR3/HSP90AB1/HIPK2/CREBBP/NPNT	6	1
GO:19052071	GO:1905207	regulation of cardiocyte differentiation	6/2090	33/18870	0.151836	0.609836	0.558031	SOX6/ARRB2/PRICKLE1/MEF2C/FZD7/DLL1	6	1
GO:00323701	GO:0032370	positive regulation of lipid transport	13/2090	86/18870	0.15258	0.611549	0.559599	ABCA13/SCP2/ATP8A1/ATP8A2/LRAT/PTCH1/SIRT1/ZDHHC8/GPS2/LPCAT3/APOA1/P2RX4/NR1H3	13	1
GO:00332731	GO:0033273	response to vitamin	13/2090	86/18870	0.15258	0.611549	0.559599	AQP3/FOLR1/CAT/RXRB/TNC/BMP7/MTHFR/LRAT/DNMT3A/TRIM24/GDAP1/NFKBIZ/NNT	13	1
GO:20007811	GO:2000781	positive regulation of double-strand break repair	13/2090	86/18870	0.15258	0.611549	0.559599	MRNIP/SMARCA2/BCL7A/SLF2/SIRT1/ARID1A/SMARCD3/KMT5B/SPIDR/TIMELESS/ERCC6/MBTD1/SMARCA4	13	1
GO:00457861	GO:0045786	negative regulation of cell cycle	52/2090	407/18870	0.152679	0.611549	0.559599	MUC1/IER3/ALOX15B/SUSD2/CEBPA/USP44/DUSP1/HEXIM1/E2F8/PPP1R10/BTG2/MAPK14/HHEX/KAT2B/PTPN3/DNA2/MAP3K20/DDX39B/MRNIP/TSPYL2/BMP7/CDK2AP2/CAMSAP3/SOX2/PPP1R13B/TRIM39/CCP110/ANGEL2/INTS3/MDC1/NR4A1/TENT5B/OVOL1/SIRT1/CDKN1B/TAOK2/TAOK3/CACNB4/YTHDC2/DCUN1D3/TIMELESS/ERCC6/EME2/CRLF3/TP53BP2/SDE2/KLHL22/FOXN3/TEX14/ATF2/DACT1/JADE1	52	1
GO:00062821	GO:0006282	regulation of DNA repair	29/2090	215/18870	0.152846	0.611802	0.55983	IER3/KAT2B/UBQLN4/MRNIP/SMARCA2/POLH/USP51/BCL7A/INO80D/SLF2/AXIN2/SIRT1/KLHL15/ARID1A/RNF169/SMARCD3/NSD2/KMT5B/KAT7/SPIDR/TIMELESS/ERCC6/MBTD1/SMARCA4/CCDC117/ATXN7/USP22/SENP3/EYA3	29	1
GO:00075191	GO:0007519	skeletal muscle tissue development	23/2090	166/18870	0.153339	0.612109	0.560111	DDX17/RCAN1/EP300/SHH/FOS/BTG2/MAPK14/HLF/MEF2C/ZBTB18/NR1D2/RYR1/NOTCH1/ELN/ATF3/NR4A1/VPS54/EGR2/EGR1/DLL1/MTM1/MED20/SELENON	23	1
GO:00324691	GO:0032469	endoplasmic reticulum calcium ion homeostasis	5/2090	26/18870	0.153756	0.612109	0.560111	TMCO1/CAMK2D/HERPUD1/ITPR1/THADA	5	1
GO:00603141	GO:0060314	regulation of ryanodine-sensitive calcium-release channel activity	5/2090	26/18870	0.153756	0.612109	0.560111	JPH1/CAMK2D/JPH4/GSTM2/SELENON	5	1
GO:00701021	GO:0070102	interleukin-6-mediated signaling pathway	5/2090	26/18870	0.153756	0.612109	0.560111	CEBPA/IL6ST/YAP1/IL6R/STAT3	5	1
GO:00713781	GO:0071378	cellular response to growth hormone stimulus	5/2090	26/18870	0.153756	0.612109	0.560111	GDF15/STAT3/MBD5/PTK2/TYK2	5	1
GO:00985811	GO:0098581	detection of external biotic stimulus	5/2090	26/18870	0.153756	0.612109	0.560111	HLA-DRB1/TLR2/NR4A1/NOD1/NAIP	5	1
GO:00995581	GO:0099558	maintenance of synapse structure	5/2090	26/18870	0.153756	0.612109	0.560111	SHANK2/PCLO/OPHN1/SORT1/SYNGAP1	5	1
GO:20000501	GO:2000050	regulation of non-canonical Wnt signaling pathway	5/2090	26/18870	0.153756	0.612109	0.560111	WNT5A/ZNRF3/MLLT3/IFT80/DACT1	5	1
GO:00029311	GO:0002931	response to ischemia	10/2090	63/18870	0.154614	0.613859	0.561712	RCAN1/MEF2C/CAMK2A/EEF2K/EGR1/PER2/NFE2L2/HYOU1/P2RX4/KCNJ11	10	1
GO:00327571	GO:0032757	positive regulation of interleukin-8 production	10/2090	63/18870	0.154614	0.613859	0.561712	CD74/HSPA1A/HSPA1B/PLA2G1B/TLR2/WNT5A/STAT3/TLR5/NOD1/TLR3	10	1
GO:00330591	GO:0033059	cellular pigmentation	10/2090	63/18870	0.154614	0.613859	0.561712	SHROOM3/RAB27A/KIF13A/RAB17/LYST/PIKFYVE/MREG/RAB29/BLOC1S3/DTNBP1	10	1
GO:00434701	GO:0043470	regulation of carbohydrate catabolic process	10/2090	63/18870	0.154614	0.613859	0.561712	IER3/EP300/SLC4A4/KAT2B/STAT3/GSK3A/ARNT/PRKAG2/JMJD8/HDAC4	10	1
GO:00726591	GO:0072659	protein localization to plasma membrane	38/2090	290/18870	0.155116	0.615438	0.563158	NECTIN3/PRKCI/RAB11FIP2/F11R/LYPLA1/WNK1/GAK/STXBP1/FGF13/PRKCZ/IKBKB/SORBS1/ATP2C1/PPP2R5A/KIF13A/PREPL/ARHGAP44/RILPL2/PID1/CNST/PIP5K1A/LRP6/PTCH1/CLASP2/EFR3B/ZDHHC8/ATP1B1/GGA2/PPIL2/ACSL3/RAB13/RAB40C/RAPGEF6/PRKCE/CRB3/EFR3A/CACNB3/GORASP2	38	1
GO:00018891	GO:0001889	liver development	20/2090	142/18870	0.15541	0.616187	0.563843	CADM1/CEBPA/CPB2/E2F8/TGFBR3/HNF1B/CPT1A/JARID2/PTPN3/NOTCH1/HPN/ACADM/PTCH1/HFE/PHF2/ARID5B/ATP7A/SP3/ATF2/ZMPSTE24	20	1
GO:00421161	GO:0042116	macrophage activation	16/2090	110/18870	0.155749	0.616556	0.564181	CD74/AGER/ADGRF5/CLU/LRRK2/PLCG2/CEBPA/TLR2/RORA/WNT5A/ZC3H12A/TLR3/TRPV1/NR1H3/PRKCE/TNIP2	16	1
GO:00066391	GO:0006639	acylglycerol metabolic process	19/2090	134/18870	0.155818	0.616556	0.564181	APOH/C3/CAT/INSIG1/SLC27A1/FAAH/CPT1A/DGAT1/AADAC/PLIN5/ABHD5/MFSD2A/GPLD1/DGKD/SIRT1/DGKQ/GNPAT/NR1H3/FITM2	19	1
GO:00485651	GO:0048565	digestive tract development	19/2090	134/18870	0.155818	0.616556	0.564181	ID2/SHH/IL6ST/HNF1B/WNT5A/KCNQ1/VPS52/YAP1/FGF9/FGFR2/FZD5/NOTCH1/EPHB3/SPDEF/OVOL2/EPB41L5/SFRP5/CBFA2T2/DACT1	19	1
GO:20000271	GO:2000027	regulation of animal organ morphogenesis	18/2090	126/18870	0.156037	0.616577	0.564199	SPRY1/PKHD1/PTK7/SHH/MSX1/WNT5A/PRICKLE1/BMP7/MAGED1/FZD7/BMPR1A/VANGL2/ZNRF3/MLLT3/FZD2/ARHGEF19/DVL3/DACT1	18	1
GO:00063561	GO:0006356	regulation of transcription by RNA polymerase I	8/2090	48/18870	0.156243	0.616577	0.564199	ATF4/CREBBP/EIF2AK3/ERCC6/SMARCA4/HEATR1/ZMPSTE24/BEND3	8	1
GO:00090661	GO:0009066	aspartate family amino acid metabolic process	8/2090	48/18870	0.156243	0.616577	0.564199	ASRGL1/CRYM/MTR/ATF4/ADI1/MTHFR/AADAT/GCAT	8	1
GO:00465801	GO:0046580	negative regulation of Ras protein signal transduction	8/2090	48/18870	0.156243	0.616577	0.564199	SPRY1/ARHGAP24/DLC1/ARHGAP44/LZTR1/SYNGAP1/SCAI/KANK1	8	1
GO:00075961	GO:0007596	blood coagulation	30/2090	224/18870	0.157351	0.620533	0.56782	PLCG2/APOH/TFPI/SHH/CPB2/FOXA2/F11R/IL6ST/GNAQ/ENPP4/STXBP1/MAPK14/RAB27A/F11/GGCX/DGKD/TEC/PROS1/C4BPB/HPSE/SRF/HSPB1/DGKQ/MYL9/NFE2L2/PAPSS2/VAV3/VWF/BLOC1S3/DTNBP1	30	1
GO:00465781	GO:0046578	regulation of Ras protein signal transduction	25/2090	183/18870	0.15798	0.621811	0.568989	ARHGEF2/SPRY1/RASGRP1/RGL2/F11R/DENND3/RASGRF1/SYDE2/ARHGAP24/DLC1/KBTBD7/ARHGAP44/RALGPS1/NOTCH1/OPHN1/LZTR1/STK19/AUTS2/ARHGDIB/SYNGAP1/APOA1/ITPKB/SCAI/MCF2L/KANK1	25	1
GO:00031431	GO:0003143	embryonic heart tube morphogenesis	11/2090	71/18870	0.158098	0.621811	0.568989	RYR2/FOLR1/SHH/WNT5A/YAP1/MEF2C/VANGL2/NOTCH1/OVOL2/SRF/DLL1	11	1
GO:00426981	GO:0042698	ovulation cycle	11/2090	71/18870	0.158098	0.621811	0.568989	EREG/ADAMTS1/GABRB1/NOTCH1/FZD4/SIRT1/SLIT2/EGR1/A2M/NCOA1/KISS1	11	1
GO:00484881	GO:0048488	synaptic vesicle endocytosis	11/2090	71/18870	0.158098	0.621811	0.568989	LRRK2/ABCA13/GAK/CTBP1/OPHN1/DNM3/BTBD9/DGKQ/VAMP4/SYNJ1/SYP	11	1
GO:00516481	GO:0051648	vesicle localization	29/2090	216/18870	0.158862	0.624398	0.571356	LRRK2/SDC4/RASGRP1/FNBP1L/KIF1C/PRKCZ/PCLO/RAB27A/CTBP1/KIF13A/SYBU/RAB17/TRIM46/TRAK2/FBXW11/HTT/MYO1B/CLASP2/TANC2/MREG/SYNJ1/EXOC8/FYCO1/EXOC2/SAR1B/MAP4K2/BLOC1S3/KLHL12/DTNBP1	29	1
GO:00312141	GO:0031214	biomineral tissue development	24/2090	175/18870	0.159143	0.625084	0.571984	FGFR3/MGP/TRPM4/ATF4/RXRB/PRICKLE1/MEF2C/FGFR2/BMP7/BMPR1A/NOTCH1/SGMS2/ATG4B/AXIN2/SLC20A2/WLS/NELL1/BCOR/EIF2AK3/IFT80/NOTUM/ENAM/DDR2/ZMPSTE24	24	1
GO:00507791	GO:0050779	RNA destabilization	23/2090	167/18870	0.160238	0.628544	0.57515	TNRC6B/HNRNPU/ZFP36/TOB1/BTG2/RC3H1/TNRC6A/FXR2/CPEB3/CNOT6L/YTHDF3/PUM2/ZC3H12A/DXO/TNRC6C/PAN2/PUM1/PDE12/TENT4A/AGO2/CNOT3/FTO/YTHDF2	23	1
GO:00610141	GO:0061014	positive regulation of mRNA catabolic process	23/2090	167/18870	0.160238	0.628544	0.57515	TNRC6B/HNRNPU/ZFP36/TOB1/BTG2/RC3H1/TNRC6A/FXR2/CPEB3/CNOT6L/ZC3HAV1/YTHDF3/PUM2/ZC3H12A/TNRC6C/PAN2/PUM1/PDE12/TENT4A/AGO2/CNOT3/FTO/YTHDF2	23	1
GO:00310321	GO:0031032	actomyosin structure organization	28/2090	208/18870	0.160355	0.628582	0.575185	TTN/LIMCH1/SDC4/RAPGEF3/CDC42BPA/F11R/EVL/SORBS1/DLC1/FHOD1/BRAF/OBSL1/ELN/EPB41L4A/CGNL1/CLASP2/EPB41L5/CNN3/SRF/PHACTR1/ASAP3/FHDC1/ARHGEF5/MYL9/APOA1/ARAP1/CD47/PRKD1	28	1
GO:00901321	GO:0090132	epithelium migration	48/2090	375/18870	0.160473	0.628627	0.575226	EFNA1/SEMA4A/MIA3/CTSH/PLCG2/APOH/EVL/LGMN/PTPRG/WNT5A/ADIPOR1/MEF2C/PLXND1/CAPN7/GPLD1/GLUL/NOTCH1/RREB1/DLL4/NR4A1/EGR3/LGALS8/CLASP2/EPB41L5/PTPRM/SIRT1/ZC3H12A/MAP3K3/SLIT2/SRF/GRHL2/HSPB1/PTK2/RAB13/PATZ1/PTP4A3/NFE2L2/VSTM4/APOA1/FGF18/PIK3R3/LPXN/ATOH8/P2RX4/PRKCE/KANK1/FGFR1/PRKD1	48	1
GO:00158501	GO:0015850	organic hydroxy compound transport	40/2090	308/18870	0.161709	0.632648	0.578906	ABCA4/CLU/AQP3/NPC2/SLC10A2/AQP1/SHH/MFSD10/ABCD3/SREBF2/TTC39B/ABCA13/SCP2/KCNQ1/SLC19A2/SOAT1/VPS52/AQP7/SLC44A2/GABBR1/LRP6/SLC16A7/PTCH1/SLC5A3/SLC10A7/VPS54/SIRT1/ZDHHC8/SLC2A13/STARD4/GPS2/ARV1/LPCAT3/ABCC4/GRAMD1A/APOA1/NFKB1/NR1H3/SEC24A/DTNBP1	40	1
GO:00074161	GO:0007416	synapse assembly	27/2090	200/18870	0.161823	0.632648	0.578906	SEMA4A/TLR2/SHANK2/WNT5A/FGF13/PTPN13/PCLO/MEF2C/PLXND1/RAB17/ICAM5/PTPRD/FZD5/EPHB3/EEF2K/DNM3/ARHGEF9/RAB29/SDK1/GPC4/PCDHB2/GNPAT/AMIGO1/SLC25A46/SEMA4D/PTPRS/STAU2	27	1
GO:00900871	GO:0090087	regulation of peptide transport	27/2090	200/18870	0.161823	0.632648	0.578906	CD74/HLA-DRB1/CA2/TRPM4/ACSL4/SOX4/FOXA2/MPC2/CPT1A/SYBU/SIDT2/PFKFB2/GPLD1/GABBR1/ITPR1/ADORA1/HFE/PER2/RAPGEF4/UCN/HADH/PRKCE/KCNJ11/SIRT3/KISS1/PRKD1/C2CD2L	27	1
GO:00481681	GO:0048168	regulation of neuronal synaptic plasticity	9/2090	56/18870	0.162084	0.632923	0.579157	SYNGR1/RASGRF1/NCDN/ARC/CAMK2A/SHISA6/EGR2/SYNGAP1/SYP	9	1
GO:00330771	GO:0033077	T cell differentiation in thymus	13/2090	87/18870	0.162324	0.632923	0.579157	CD74/SHH/RASGRP1/TOX/FZD8/FZD7/FZD5/BRAF/EGR3/SRF/FOXJ1/ITPKB/MR1	13	1
GO:00518511	GO:0051851	modulation by host of symbiont process	13/2090	87/18870	0.162324	0.632923	0.579157	PIK3C2G/EP300/TMEM41B/JUN/HPN/FASN/ZC3H12A/ZDHHC8/YTHDC2/TAF11/RAB29/ZNF502/SMARCA4	13	1
GO:19023691	GO:1902369	negative regulation of RNA catabolic process	13/2090	87/18870	0.162324	0.632923	0.579157	TENT5C/HNRNPU/ZFP36/RBM47/TOB1/MAPK14/ANGEL2/TENT5B/AXIN2/TENT2/MAPKAPK2/SECISBP2/TENT4A	13	1
GO:00602511	GO:0060251	regulation of glial cell proliferation	7/2090	41/18870	0.162502	0.633199	0.579409	CERS2/SHH/PRKCI/ETV5/ASCL2/NOTCH1/CYSLTR1	7	1
GO:00512081	GO:0051208	sequestering of calcium ion	20/2090	143/18870	0.162961	0.634567	0.580662	RYR2/ITPR3/PLCG2/JPH1/CAMK2D/RYR1/ITPR1/PLCB2/HTT/ITPR2/PLCH1/JPH4/TRPV1/GSTM2/LETM1/SLC25A23/PRKCE/TRPM2/SELENON/PRKD1	20	1
GO:00140331	GO:0014033	neural crest cell differentiation	14/2090	95/18870	0.163459	0.636083	0.582048	SEMA4A/TAPT1/FOLR1/SHH/RDH10/MEF2C/BMP7/BMPR1A/OVOL2/LRP6/SEMA3G/SEMA4D/SEMA3F/KLHL12	14	1
GO:00066381	GO:0006638	neutral lipid metabolic process	19/2090	135/18870	0.163616	0.636273	0.582223	APOH/C3/CAT/INSIG1/SLC27A1/FAAH/CPT1A/DGAT1/AADAC/PLIN5/ABHD5/MFSD2A/GPLD1/DGKD/SIRT1/DGKQ/GNPAT/NR1H3/FITM2	19	1
GO:00466831	GO:0046683	response to organophosphorus	18/2090	127/18870	0.1641	0.637733	0.583558	TRPM4/AQP1/DUOX1/FOS/RAPGEF3/KCNQ1/FOSB/PER1/CRLS1/BRAF/KCNE1/ITPR2/EEF2K/DGKQ/TRPV1/TAF1/P2RX4/KCNJ11	18	1
GO:00608401	GO:0060840	artery development	16/2090	111/18870	0.164403	0.638488	0.584249	ADGRF5/FOLR1/SHH/SOX4/RBPJ/PRICKLE1/PLXND1/BMPR1A/NOTCH1/DLL4/EFEMP2/TAB1/EGR2/SRF/PRRX1/CNTRL	16	1
GO:00107201	GO:0010720	positive regulation of cell development	56/2090	444/18870	0.166183	0.639385	0.58507	ID2/CD74/ID4/AGER/HLA-DRA/HLA-DRB1/PTPRZ1/ADD1/SHH/PRKCI/TMEM64/FOS/PLXNA2/RASGRP1/SOX4/ETV5/F11R/IL6ST/TLR2/RASSF10/TOX/RUFY3/PRKCZ/PLXND1/SMARCA2/CD83/BTK/PTPRD/NOTCH1/BRAF/OBSL1/CDKL5/BAIAP2/FZD4/EGR3/CUL7/EEF2K/ARID1A/SLIT2/FBXW8/CYSLTR1/SMARCD3/EGR2/SRF/SOCS5/IL7/ITPKB/SMARCA4/AMIGO1/SEMA4D/NFKBIZ/ZBTB7B/STAU2/CUX1/MAP6/SS18L1	56	1
GO:00018851	GO:0001885	endothelial cell development	10/2090	64/18870	0.166228	0.639385	0.58507	COL27A1/ADD1/GSTM3/RAPGEF3/F11R/IKBKB/FASN/ICAM1/HPSE/PTPRS	10	1
GO:00357731	GO:0035773	insulin secretion involved in cellular response to glucose stimulus	10/2090	64/18870	0.166228	0.639385	0.58507	HLA-DRB1/TRPM4/RAB11FIP2/FOXA2/MPC2/SYBU/SIDT2/GPLD1/PRKCE/C2CD2L	10	1
GO:00434621	GO:0043462	regulation of ATP-dependent activity	10/2090	64/18870	0.166228	0.639385	0.58507	RYR2/HNRNPU/TNNC1/ATP1B2/TOR1AIP2/TOR1AIP1/SIRT1/ATP1B1/DNAJB1/GTF2H2	10	1
GO:00020241	GO:0002024	diet induced thermogenesis	3/2090	13/18870	0.167463	0.639385	0.58507	TRPV1/OMA1/ADRB1	3	1
GO:00023571	GO:0002357	defense response to tumor cell	3/2090	13/18870	0.167463	0.639385	0.58507	DAPK1/RBMS3/PRF1	3	1
GO:00082981	GO:0008298	intracellular mRNA localization	3/2090	13/18870	0.167463	0.639385	0.58507	ZFP36/PUM2/STAU2	3	1
GO:0010992	GO:0010992	ubiquitin recycling	3/2090	13/18870	0.167463	0.639385	0.58507	UBE2K/VPS54/IDE	3	1
GO:00158381	GO:0015838	amino-acid betaine transport	3/2090	13/18870	0.167463	0.639385	0.58507	SLC7A6/SLC22A5/SLC16A9	3	1
GO:00162371	GO:0016237	lysosomal microautophagy	3/2090	13/18870	0.167463	0.639385	0.58507	ATG4B/ZNF418/ATG2B	3	1
GO:00217811	GO:0021781	glial cell fate commitment	3/2090	13/18870	0.167463	0.639385	0.58507	NFIA/SOX2/NFIB	3	1
GO:0042670	GO:0042670	retinal cone cell differentiation	3/2090	13/18870	0.167463	0.639385	0.58507	DIO3/THRB/NOTCH1	3	1
GO:00433831	GO:0043383	negative T cell selection	3/2090	13/18870	0.167463	0.639385	0.58507	CD74/SHH/THEMIS	3	1
GO:0048521	GO:0048521	negative regulation of behavior	3/2090	13/18870	0.167463	0.639385	0.58507	ADORA1/TTC21B/UCN	3	1
GO:00486801	GO:0048680	positive regulation of axon regeneration	3/2090	13/18870	0.167463	0.639385	0.58507	SCARF1/BRAF/PUM2	3	1
GO:00511321	GO:0051132	NK T cell activation	3/2090	13/18870	0.167463	0.639385	0.58507	HSPH1/ZBTB7B/TYK2	3	1
GO:00702781	GO:0070278	extracellular matrix constituent secretion	3/2090	13/18870	0.167463	0.639385	0.58507	CPB2/PRICKLE1/NOTCH1	3	1
GO:00704861	GO:0070486	leukocyte aggregation	3/2090	13/18870	0.167463	0.639385	0.58507	BMP7/NR4A3/SEMA4D	3	1
GO:00705721	GO:0070572	positive regulation of neuron projection regeneration	3/2090	13/18870	0.167463	0.639385	0.58507	SCARF1/BRAF/PUM2	3	1
GO:00711071	GO:0071107	response to parathyroid hormone	3/2090	13/18870	0.167463	0.639385	0.58507	FOS/KAT2B/MEF2C	3	1
GO:00901581	GO:0090158	endoplasmic reticulum membrane organization	3/2090	13/18870	0.167463	0.639385	0.58507	ATL2/LPCAT3/VCPIP1	3	1
GO:01060741	GO:0106074	aminoacyl-tRNA metabolism involved in translational fidelity	3/2090	13/18870	0.167463	0.639385	0.58507	AARS2/IARS2/TARS2	3	1
GO:1900095	GO:1900095	regulation of dosage compensation by inactivation of X chromosome	3/2090	13/18870	0.167463	0.639385	0.58507	KANSL3/MSL2/KAT8	3	1
GO:19029471	GO:1902947	regulation of tau-protein kinase activity	3/2090	13/18870	0.167463	0.639385	0.58507	CLU/HSP90AB1/EGR1	3	1
GO:19047481	GO:1904748	regulation of apoptotic process involved in development	3/2090	13/18870	0.167463	0.639385	0.58507	HNF1B/BMP7/NOTCH1	3	1
GO:19050641	GO:1905064	negative regulation of vascular associated smooth muscle cell differentiation	3/2090	13/18870	0.167463	0.639385	0.58507	NFATC3/FGF9/PDCD4	3	1
GO:19018731	GO:1901873	regulation of post-translational protein modification	37/2090	284/18870	0.167608	0.639524	0.585197	IVNS1ABP/HSPA1A/HSPA1B/LRRK2/USP44/SOX4/WNK1/ARRB2/HSP90AB1/PRICKLE1/HERPUD1/PIAS3/NELFA/WASHC1/GSK3A/RNF180/EHMT2/RASSF5/SIRT1/ZC3H12A/NXN/KANSL3/ARNT/EGR1/AUTS2/DCUN1D2/KAT8/GPS2/DCUN1D3/ERCC6/TAF1/PER2/NFYB/CRTAP/PRKCE/HDAC4/BEX4	37	1
GO:00099541	GO:0009954	proximal/distal pattern formation	6/2090	34/18870	0.168211	0.640576	0.58616	PBX1/PBX2/IRX2/IRX3/DLL1/IRX1	6	1
GO:00514501	GO:0051450	myoblast proliferation	6/2090	34/18870	0.168211	0.640576	0.58616	MALAT1/FOS/PAXBP1/ZNF609/ATOH8/ATF2	6	1
GO:00603511	GO:0060351	cartilage development involved in endochondral bone morphogenesis	6/2090	34/18870	0.168211	0.640576	0.58616	COL27A1/SERPINH1/AXIN2/IFT80/ATF2/ZMPSTE24	6	1
GO:00060241	GO:0006024	glycosaminoglycan biosynthetic process	11/2090	72/18870	0.169133	0.643254	0.58861	ST3GAL6/GCNT2/ABCC5/HAS3/CHST7/B4GAT1/ST3GAL2/SLC10A7/CHST12/ST3GAL3/NFKB1	11	1
GO:01402381	GO:0140238	presynaptic endocytosis	11/2090	72/18870	0.169133	0.643254	0.58861	LRRK2/ABCA13/GAK/CTBP1/OPHN1/DNM3/BTBD9/DGKQ/VAMP4/SYNJ1/SYP	11	1
GO:00482861	GO:0048286	lung alveolus development	8/2090	49/18870	0.169791	0.644921	0.590136	SFTPD/FGFR2/NKX2-1/FOXA1/ASXL1/ATP7A/SELENON/PHF14	8	1
GO:00610281	GO:0061028	establishment of endothelial barrier	8/2090	49/18870	0.169791	0.644921	0.590136	ADD1/RAPGEF3/F11R/IKBKB/FASN/ICAM1/HPSE/PTPRS	8	1
GO:00094161	GO:0009416	response to light stimulus	41/2090	318/18870	0.170022	0.645381	0.590557	ABCA4/ID2/CAT/UVSSA/AQP1/EP300/FOS/ATF4/CDS1/GNAQ/MAPK14/CRY2/PPP1R1B/PER1/HMGCR/PER3/MAP3K20/SYNE1/ATP8A2/TP53INP1/REV1/MAPK10/POLH/CRTC1/BRAF/KCNE1/SIRT1/SLC1A2/POLK/CREBBP/CACNB4/DCUN1D3/ERCC6/TAF1/CAMKMT/SYNGAP1/GTF2H2/PER2/CCDC66/SDE2/ZRANB3	41	1
GO:00507141	GO:0050714	positive regulation of protein secretion	20/2090	144/18870	0.170707	0.646309	0.591406	TTN/HLA-DRB1/PLA2G1B/TRPM4/UNC13B/ACSL4/SOX4/MPC2/TLR2/EXPH5/SYBU/PFKFB2/GPLD1/ITPR1/WLS/RAPGEF4/PRKCE/SEC24A/SIRT3/C2CD2L	20	1
GO:00432421	GO:0043242	negative regulation of protein-containing complex disassembly	12/2090	80/18870	0.17111	0.646309	0.591406	ARHGEF2/ADD1/FGF13/UBQLN4/PLEKHH2/CLASP2/CAMSAP2/SCAF4/CAPZA3/TTBK2/ATXN7/TMEM39A	12	1
GO:00074981	GO:0007498	mesoderm development	19/2090	136/18870	0.171619	0.646309	0.591406	SHH/WNT5A/BMX/GDF11/YAP1/FGFR2/BMP7/BTK/BMPR1A/IRX3/ETS2/OVOL1/EPB41L5/WLS/SRF/IKZF3/DAND5/KDM6B/NUP133	19	1
GO:00512091	GO:0051209	release of sequestered calcium ion into cytosol	19/2090	136/18870	0.171619	0.646309	0.591406	RYR2/ITPR3/PLCG2/JPH1/CAMK2D/RYR1/ITPR1/PLCB2/HTT/ITPR2/PLCH1/JPH4/TRPV1/GSTM2/LETM1/PRKCE/TRPM2/SELENON/PRKD1	19	1
GO:00064021	GO:0006402	mRNA catabolic process	40/2090	310/18870	0.172157	0.646309	0.591406	TENT5C/HSPA1A/HSPA1B/TNRC6B/HNRNPU/ZFP36/RBM47/TOB1/BTG2/MAPK14/RC3H1/TNRC6A/FXR2/ANGEL2/CPEB3/TENT5B/CNOT6L/ZC3HAV1/SMG7/AXIN2/TENT2/YTHDF3/PUM2/ZC3H12A/ALKBH5/MAPKAPK2/DXO/SECISBP2/TNRC6C/PAN2/PUM1/AGO3/PDE12/TENT4A/AGO2/CNOT3/ZHX2/FTO/SMG5/YTHDF2	40	1
GO:00017831	GO:0001783	B cell apoptotic process	5/2090	27/18870	0.172592	0.646309	0.591406	CD74/BTK/ORMDL3/SLC39A10/NFKBIZ	5	1
GO:00316391	GO:0031639	plasminogen activation	5/2090	27/18870	0.172592	0.646309	0.591406	APOH/CPB2/DHCR24/F11/HPN	5	1
GO:00329251	GO:0032925	regulation of activin receptor signaling pathway	5/2090	27/18870	0.172592	0.646309	0.591406	SHH/FGF9/DACT2/LEMD3/DAND5	5	1
GO:00330811	GO:0033081	regulation of T cell differentiation in thymus	5/2090	27/18870	0.172592	0.646309	0.591406	SHH/RASGRP1/TOX/EGR3/FOXJ1	5	1
GO:00420591	GO:0042059	negative regulation of epidermal growth factor receptor signaling pathway	5/2090	27/18870	0.172592	0.646309	0.591406	SNX5/PTPN3/ZFYVE28/RNF115/SOCS5	5	1
GO:20010321	GO:2001032	regulation of double-strand break repair via nonhomologous end joining	5/2090	27/18870	0.172592	0.646309	0.591406	MRNIP/USP51/NSD2/KMT5B/ERCC6	5	1
GO:00027181	GO:0002718	regulation of cytokine production involved in immune response	17/2090	120/18870	0.172955	0.646309	0.591406	CD96/CD74/PLCG2/TRPM4/CD55/WNT5A/PRKCZ/DENND1B/BTK/FZD5/NOD1/HFE/SIRT1/MAPKAPK2/TLR3/NR4A3/APOA1	17	1
GO:00066371	GO:0006637	acyl-CoA metabolic process	14/2090	96/18870	0.173092	0.646309	0.591406	HMGCS1/ACSL4/MPC2/ACSS1/HSD17B4/PDK4/DGAT1/AADAT/ACSS2/ACSM3/ACSL3/NUDT7/MCEE/FITM2	14	1
GO:00224041	GO:0022404	molting cycle process	14/2090	96/18870	0.173092	0.646309	0.591406	SHH/GORAB/FOXQ1/SPINK5/WNT5A/LGR5/RBPJ/FGFR2/TNFRSF19/NOTCH1/HPSE/PUM2/ATP7A/ZMPSTE24	14	1
GO:00224051	GO:0022405	hair cycle process	14/2090	96/18870	0.173092	0.646309	0.591406	SHH/GORAB/FOXQ1/SPINK5/WNT5A/LGR5/RBPJ/FGFR2/TNFRSF19/NOTCH1/HPSE/PUM2/ATP7A/ZMPSTE24	14	1
GO:00353831	GO:0035383	thioester metabolic process	14/2090	96/18870	0.173092	0.646309	0.591406	HMGCS1/ACSL4/MPC2/ACSS1/HSD17B4/PDK4/DGAT1/AADAT/ACSS2/ACSM3/ACSL3/NUDT7/MCEE/FITM2	14	1
GO:00032151	GO:0003215	cardiac right ventricle morphogenesis	4/2090	20/18870	0.173896	0.646309	0.591406	SOX4/BMPR1A/NOTCH1/SMARCD3	4	1
GO:00034171	GO:0003417	growth plate cartilage development	4/2090	20/18870	0.173896	0.646309	0.591406	COL27A1/IFT80/ATF2/ZMPSTE24	4	1
GO:00073511	GO:0007351	tripartite regional subdivision	4/2090	20/18870	0.173896	0.646309	0.591406	WNT5A/TDRD6/FZD5/PLD6	4	1
GO:00085951	GO:0008595	anterior/posterior axis specification, embryo	4/2090	20/18870	0.173896	0.646309	0.591406	WNT5A/TDRD6/FZD5/PLD6	4	1
GO:00105871	GO:0010587	miRNA catabolic process	4/2090	20/18870	0.173896	0.646309	0.591406	XIST/KCNQ1OT1/TENT2/ZC3H12A	4	1
GO:0014048	GO:0014048	regulation of glutamate secretion	4/2090	20/18870	0.173896	0.646309	0.591406	STXBP1/GABBR1/ADORA1/DTNBP1	4	1
GO:00319981	GO:0031998	regulation of fatty acid beta-oxidation	4/2090	20/18870	0.173896	0.646309	0.591406	CPT1A/PLIN5/MFSD2A/TYSND1	4	1
GO:00323321	GO:0032332	positive regulation of chondrocyte differentiation	4/2090	20/18870	0.173896	0.646309	0.591406	SOX6/ZNF219/FGF18/SOX5	4	1
GO:00342441	GO:0034244	negative regulation of transcription elongation by RNA polymerase II	4/2090	20/18870	0.173896	0.646309	0.591406	HNRNPU/SHH/HEXIM1/NELFA	4	1
GO:0038092	GO:0038092	nodal signaling pathway	4/2090	20/18870	0.173896	0.646309	0.591406	WIF1/SHH/DACT2/DAND5	4	1
GO:00450561	GO:0045056	transcytosis	4/2090	20/18870	0.173896	0.646309	0.591406	PIGR/AGER/RAB17/MFSD2A	4	1
GO:0048643	GO:0048643	positive regulation of skeletal muscle tissue development	4/2090	20/18870	0.173896	0.646309	0.591406	SHH/MEF2C/DLL1/MTM1	4	1
GO:00603401	GO:0060340	positive regulation of type I interferon-mediated signaling pathway	4/2090	20/18870	0.173896	0.646309	0.591406	RBM47/WNT5A/UBE2K/TRIM41	4	1
GO:00713971	GO:0071397	cellular response to cholesterol	4/2090	20/18870	0.173896	0.646309	0.591406	GPLD1/LRP6/PTCH1/GRAMD1A	4	1
GO:00720791	GO:0072079	nephron tubule formation	4/2090	20/18870	0.173896	0.646309	0.591406	HNF1B/IRX2/IRX3/IRX1	4	1
GO:19002271	GO:1900227	positive regulation of NLRP3 inflammasome complex assembly	4/2090	20/18870	0.173896	0.646309	0.591406	PLCG2/BTK/ATAT1/PRKD1	4	1
GO:19048621	GO:1904862	inhibitory synapse assembly	4/2090	20/18870	0.173896	0.646309	0.591406	SEMA4A/WNT5A/FGF13/SEMA4D	4	1
GO:00070341	GO:0007034	vacuolar transport	23/2090	169/18870	0.174539	0.647667	0.592648	HSPA1A/CLU/LRRK2/DENND3/GAK/GNPTAB/VPS52/TMEM50B/KIF13A/MGRN1/SNX16/LYST/HOOK2/C9orf72/VPS39/VPS13A/VPS54/AP1G2/VPS16/SORT1/SCYL2/MTM1/SNX27	23	1
GO:00342501	GO:0034250	positive regulation of amide metabolic process	23/2090	169/18870	0.174539	0.647667	0.592648	EFNA1/CLU/HNRNPU/GSAP/SOX4/TOB1/POLDIP3/GUF1/UHMK1/FXR2/HABP4/CPEB3/GSK3A/TENT5B/ZCCHC4/YTHDF3/SLC2A13/NFE2L2/UCN/TENT4A/AGO2/SIRT3/YTHDF2	23	1
GO:00506731	GO:0050673	epithelial cell proliferation	60/2090	480/18870	0.174592	0.647667	0.592648	ID2/EREG/PKHD1/APOH/RAP1GAP/ZFP36/SHH/CPB2/TGFBR3/HNF1B/RASGRF1/WNT5A/LGR5/C6orf89/RBPJ/YAP1/FGF9/STAT3/ESRP2/COL4A3/MEF2C/FGFR2/SIDT2/BTK/MAGED1/SOX2/FZD7/BMPR1A/NOTCH1/HPN/VASH2/NFIB/RREB1/OVOL2/PURA/DLL4/PTCH1/NR4A1/OVOL1/EGR3/STK3/PTPRM/SIRT1/CDKN1B/ARNT/MTSS1/ATP7A/PEX2/NR4A3/IFT80/VSTM4/APOA1/TRIM24/PYGO2/ATOH8/NFKBIZ/FGFR1/WDR77/ZNF304/PRKD1	60	1
GO:00610051	GO:0061005	cell differentiation involved in kidney development	9/2090	57/18870	0.174814	0.64808	0.593027	SHH/YAP1/MEF2C/NOTCH1/PTCH1/ASXL1/MTSS1/KLF15/FOXJ1	9	1
GO:00066061	GO:0006606	protein import into nucleus	22/2090	161/18870	0.175984	0.652005	0.596618	LRRK2/EP300/SHH/PPP1R10/RANBP17/MAPK14/CRY2/PRICKLE1/FGF9/STAT3/TSC2/NUP153/NOTCH1/STK3/ZC3H12A/IPO9/FAM53A/UBR5/RPAIN/NUP133/ATF2/PRKD1	22	1
GO:00323681	GO:0032368	regulation of lipid transport	21/2090	153/18870	0.177357	0.656681	0.600897	SHH/SREBF2/TTC39B/ABCA13/SCP2/ATP8A1/CRY2/ATP8A2/LRAT/PTCH1/SIRT1/ZDHHC8/GPS2/ARV1/LPCAT3/APOA1/NFKB1/SAR1B/P2RX4/NR1H3/SEC24A	21	1
GO:00327331	GO:0032733	positive regulation of interleukin-10 production	7/2090	42/18870	0.177611	0.657207	0.601378	PLCG2/RBM47/TLR2/IRF4/PRKCZ/STAT3/CD83	7	1
GO:00099941	GO:0009994	oocyte differentiation	10/2090	65/18870	0.178248	0.657906	0.602018	EREG/LGR5/TDRD6/EHMT2/ZFX/YTHDC2/PLD6/KMT2D/WDR77/YTHDF2	10	1
GO:00456681	GO:0045668	negative regulation of osteoblast differentiation	10/2090	65/18870	0.178248	0.657906	0.602018	TRPM4/ID3/TMEM64/TOB1/NOTCH1/LIMD1/PTCH1/AXIN2/TWIST2/SEMA4D	10	1
GO:00482551	GO:0048255	mRNA stabilization	10/2090	65/18870	0.178248	0.657906	0.602018	TENT5C/HNRNPU/ZFP36/RBM47/MAPK14/ANGEL2/TENT5B/AXIN2/MAPKAPK2/TENT4A	10	1
GO:00989301	GO:0098930	axonal transport	10/2090	65/18870	0.178248	0.657906	0.602018	DLG2/KIF1C/SYBU/TRIM46/TRAK2/FBXW11/ARMCX3/HSPB1/BLOC1S3/DTNBP1	10	1
GO:00069411	GO:0006941	striated muscle contraction	25/2090	186/18870	0.178474	0.658127	0.60222	RYR2/TTN/TRPM4/TNNC1/FGF13/KCNQ1/CAMK2D/KCNJ5/ATP8A2/RYR1/SCN1A/KCNE1/ADORA1/NR4A1/ARHGEF11/SMAD5/VPS54/ZC3H12A/RGS2/ATP1B1/NEDD4L/GSTM2/UCN/P2RX4/PRKD1	25	1
GO:00610081	GO:0061008	hepaticobiliary system development	20/2090	145/18870	0.178644	0.658127	0.60222	CADM1/CEBPA/CPB2/E2F8/TGFBR3/HNF1B/CPT1A/JARID2/PTPN3/NOTCH1/HPN/ACADM/PTCH1/HFE/PHF2/ARID5B/ATP7A/SP3/ATF2/ZMPSTE24	20	1
GO:00622071	GO:0062207	regulation of pattern recognition receptor signaling pathway	20/2090	145/18870	0.178644	0.658127	0.60222	HSPA1A/HSPA1B/PLCG2/TSPAN6/ARRB2/IRF4/SLC15A2/BTK/SLC15A4/ATAT1/PUM2/ZCCHC3/SARM1/GPS2/PUM1/GRAMD4/LRRC14/NR1H3/PTPRS/PRKD1	20	1
GO:00512831	GO:0051283	negative regulation of sequestering of calcium ion	19/2090	137/18870	0.179824	0.662059	0.605818	RYR2/ITPR3/PLCG2/JPH1/CAMK2D/RYR1/ITPR1/PLCB2/HTT/ITPR2/PLCH1/JPH4/TRPV1/GSTM2/LETM1/PRKCE/TRPM2/SELENON/PRKD1	19	1
GO:19011361	GO:1901136	carbohydrate derivative catabolic process	24/2090	178/18870	0.180222	0.662999	0.606678	NEU1/ALDH1A1/EDEM3/PDE8A/ENPP4/APOBEC2/MAN1C1/PDE7A/NT5C2/IDUA/BTK/STT3B/NUDT3/SGSH/GSK3A/MGAT1/HPSE/ADA2/NUDT7/OVGP1/GBA2/GNPDA2/FBXO27/FITM2	24	1
GO:00031701	GO:0003170	heart valve development	11/2090	73/18870	0.180531	0.662999	0.606678	EFNA1/SOX4/MDM4/RBPJ/MEF2C/BMPR1A/NOTCH1/DLL4/ELN/AXIN2/SLIT2	11	1
GO:00068791	GO:0006879	intracellular iron ion homeostasis	11/2090	73/18870	0.180531	0.662999	0.606678	STEAP4/FBXL5/FLVCR1/SLC11A2/CYBRD1/BDH2/HFE/SLC22A17/SLC46A1/SLC39A8/ATP6V0A2	11	1
GO:00333441	GO:0033344	cholesterol efflux	11/2090	73/18870	0.180531	0.662999	0.606678	NPC2/SHH/SREBF2/TTC39B/SOAT1/PTCH1/SIRT1/ZDHHC8/GPS2/APOA1/NR1H3	11	1
GO:00062601	GO:0006260	DNA replication	36/2090	278/18870	0.181003	0.664317	0.607884	PDS5A/EREG/NFIX/ID3/NFIA/E2F8/DNA2/MCM3/TSPYL2/REV1/CCNE2/RNASEH2A/CAMSAP3/POLH/INO80D/NFIB/PURA/EHMT2/RFC1/POLK/REV3L/KAT7/EXD2/MAP2K4/TIMELESS/EME2/RBBP6/UCN/MCM9/SDE2/RPA1/BRPF3/POLG2/JADE1/ZMPSTE24/ZRANB3	36	1
GO:19050371	GO:1905037	autophagosome organization	17/2090	121/18870	0.181758	0.665738	0.609185	LRRK2/TMEM41B/RNF5/TP53INP1/ATG4B/SEC22B/C9orf72/EHMT2/RAB3GAP2/MTMR3/PIKFYVE/TBC1D14/MTM1/ATG2B/SNX4/UBXN2B/TMEM39A	17	1
GO:00069371	GO:0006937	regulation of muscle contraction	23/2090	170/18870	0.181937	0.665738	0.609185	RYR2/TRPM4/TNNC1/FGF13/KCNQ1/CAMK2D/ADORA1/NR4A1/ORMDL3/CACNB1/ZC3H12A/RGS2/DOCK4/ATP1B1/PPP1R12B/SRF/MYL5/MYL9/GSTM2/UCN/P2RX4/NPNT/PRKD1	23	1
GO:00027201	GO:0002720	positive regulation of cytokine production involved in immune response	12/2090	81/18870	0.181956	0.665738	0.609185	CD74/PLCG2/CD55/WNT5A/PRKCZ/DENND1B/FZD5/NOD1/SIRT1/MAPKAPK2/TLR3/NR4A3	12	1
GO:00074051	GO:0007405	neuroblast proliferation	12/2090	81/18870	0.181956	0.665738	0.609185	ARHGEF2/ID4/LRRK2/SHH/BTG2/FGF13/FGFR2/NOTCH1/TEAD3/AKNA/SMARCD3/SOX5	12	1
GO:19010191	GO:1901019	regulation of calcium ion transmembrane transporter activity	12/2090	81/18870	0.181956	0.665738	0.609185	RYR2/STIM2/JPH1/CAMK2D/HTT/CACNB1/ATP1B1/CACNB4/JPH4/GSTM2/SELENON/CACNB3	12	1
GO:19012221	GO:1901222	regulation of non-canonical NF-kappaB signal transduction	16/2090	113/18870	0.182443	0.66691	0.610257	AGER/EP300/TSPAN6/TLR2/ADIPOR1/RC3H1/BMP7/NR3C2/NOD1/RASSF2/PDCD4/ZC3H12A/TLR3/AGO3/PTP4A3/PPM1B	16	1
GO:00219541	GO:0021954	central nervous system neuron development	13/2090	89/18870	0.182731	0.66691	0.610257	GABRB1/BTG2/NR4A2/HSP90AB1/FGFR2/EPHB3/NFIB/SLIT2/ATP7A/SCYL2/SECISBP2/SZT2/GBA2	13	1
GO:00324561	GO:0032456	endocytic recycling	13/2090	89/18870	0.182731	0.66691	0.610257	VPS52/DENND1B/ARHGAP44/RAB17/WASHC1/VPS39/VPS13B/VAMP4/RAB13/STX6/SNX27/VPS35L/SNX4	13	1
GO:00550171	GO:0055017	cardiac muscle tissue growth	13/2090	89/18870	0.182731	0.66691	0.610257	TGFBR3/MAPK14/JARID2/RBPJ/YAP1/FGF9/MEF2C/FGFR2/BMPR1A/NOTCH1/GSK3A/RGS2/MAP2K4	13	1
GO:00511531	GO:0051153	regulation of striated muscle cell differentiation	14/2090	97/18870	0.183002	0.667485	0.610783	SOX6/ATP11A/SHH/MSX1/ARRB2/MAPK14/MEF2C/FZD7/NOTCH1/GSK3A/RGS2/DLL1/HDAC4/PRKD1	14	1
GO:00165731	GO:0016573	histone acetylation	8/2090	50/18870	0.183849	0.667675	0.610957	EP300/KAT2B/KANSL3/CREBBP/MSL2/AUTS2/ERCC6/NFYB	8	1
GO:00226021	GO:0022602	ovulation cycle process	8/2090	50/18870	0.183849	0.667675	0.610957	EREG/ADAMTS1/NOTCH1/FZD4/SIRT1/SLIT2/A2M/KISS1	8	1
GO:00447881	GO:0044788	modulation by host of viral process	8/2090	50/18870	0.183849	0.667675	0.610957	PIK3C2G/TMEM41B/FASN/ZC3H12A/ZDHHC8/YTHDC2/RAB29/ZNF502	8	1
GO:00480661	GO:0048066	developmental pigmentation	8/2090	50/18870	0.183849	0.667675	0.610957	RAB27A/MEF2C/MREG/USP13/BCL2L11/LRMDA/ADAMTSL4/BLOC1S3	8	1
GO:00609761	GO:0060976	coronary vasculature development	8/2090	50/18870	0.183849	0.667675	0.610957	PTK7/TGFBR3/PRICKLE1/PLXND1/NOTCH1/TAB1/SRF/CNTRL	8	1
GO:00610821	GO:0061082	myeloid leukocyte cytokine production	8/2090	50/18870	0.183849	0.667675	0.610957	CD74/PLCG2/WNT5A/NOD1/SIRT1/MAPKAPK2/TLR3/NR4A3	8	1
GO:19047521	GO:1904752	regulation of vascular associated smooth muscle cell migration	8/2090	50/18870	0.183849	0.667675	0.610957	ADAMTS1/FGF9/MEF2C/DOCK4/ATP7A/NR4A3/NFE2L2/DDR2	8	1
GO:00901301	GO:0090130	tissue migration	48/2090	380/18870	0.184542	0.66878	0.611968	EFNA1/SEMA4A/MIA3/CTSH/PLCG2/APOH/EVL/LGMN/PTPRG/WNT5A/ADIPOR1/MEF2C/PLXND1/CAPN7/GPLD1/GLUL/NOTCH1/RREB1/DLL4/NR4A1/EGR3/LGALS8/CLASP2/EPB41L5/PTPRM/SIRT1/ZC3H12A/MAP3K3/SLIT2/SRF/GRHL2/HSPB1/PTK2/RAB13/PATZ1/PTP4A3/NFE2L2/VSTM4/APOA1/FGF18/PIK3R3/LPXN/ATOH8/P2RX4/PRKCE/KANK1/FGFR1/PRKD1	48	1
GO:00067791	GO:0006779	porphyrin-containing compound biosynthetic process	6/2090	35/18870	0.185285	0.66878	0.611968	FLVCR1/SLC11A2/SLC6A9/TMEM14A/UROS/PPOX	6	1
GO:00157011	GO:0015701	bicarbonate transport	6/2090	35/18870	0.185285	0.66878	0.611968	SLC4A4/SLC26A9/SLC26A2/CYB5R1/SLC39A10/SLC39A8	6	1
GO:00309471	GO:0030947	regulation of vascular endothelial growth factor receptor signaling pathway	6/2090	35/18870	0.185285	0.66878	0.611968	HHEX/FGF9/FZD4/ARNT/DLL1/FGF18	6	1
GO:00330141	GO:0033014	tetrapyrrole biosynthetic process	6/2090	35/18870	0.185285	0.66878	0.611968	FLVCR1/SLC11A2/SLC6A9/TMEM14A/UROS/PPOX	6	1
GO:00860051	GO:0086005	ventricular cardiac muscle cell action potential	6/2090	35/18870	0.185285	0.66878	0.611968	RYR2/TRPM4/KCNQ1/KCNJ5/KCNE1/NEDD4L	6	1
GO:00906591	GO:0090659	walking behavior	6/2090	35/18870	0.185285	0.66878	0.611968	OXR1/ARRB2/SCN1A/HIPK2/CACNB4/ZMPSTE24	6	1
GO:19037251	GO:1903725	regulation of phospholipid metabolic process	6/2090	35/18870	0.185285	0.66878	0.611968	ADGRF5/SLC27A1/MFSD2A/MTMR3/MTMR4/ACSL3	6	1
GO:20005151	GO:2000515	negative regulation of CD4-positive, alpha-beta T cell activation	6/2090	35/18870	0.185285	0.66878	0.611968	RC3H1/ASCL2/TNFSF18/ZC3H12A/SOCS5/ZBTB7B	6	1
GO:00072641	GO:0007264	small GTPase mediated signal transduction	61/2090	491/18870	0.185292	0.66878	0.611968	ARHGEF2/SPRY1/RAP1GAP/RAPGEF3/RASGRP1/ARHGAP31/ARHGEF1/RALGAPA2/RGL2/F11R/DOCK8/DENND3/RASGRF1/RHOBTB2/SYDE2/ARHGAP40/ARHGAP24/DOCK10/SRGAP3/RERG/DLC1/DHCR24/RGL1/TSC2/KBTBD7/MYO9A/ARHGAP44/RAPGEF5/RALGPS1/SIPA1L3/NOTCH1/OPHN1/LZTR1/RHOT1/CGNL1/ARHGEF11/ARHGEF9/DOCK4/RIT1/ARHGEF19/SLIT2/STK19/ARHGEF17/CCDC88C/AUTS2/RRAS2/FAM13B/ARHGEF5/ARHGDIB/SYNGAP1/APOA1/RAPGEF4/ARAP1/ITPKB/RAPGEF6/SCAI/MCF2L/…	61	1
GO:00027531	GO:0002753	cytosolic pattern recognition receptor signaling pathway	20/2090	146/18870	0.186768	0.673695	0.616466	HSPA1A/HSPA1B/PLCG2/COLEC12/TSPAN6/IKBKB/SLC15A2/BTK/SLC15A4/ATAT1/NOD1/PUM2/RFTN1/ZCCHC3/TLR3/PUM1/GRAMD4/PTPRS/TNIP2/PRKD1	20	1
GO:00106311	GO:0010631	epithelial cell migration	47/2090	372/18870	0.18702	0.674153	0.616884	EFNA1/SEMA4A/MIA3/CTSH/PLCG2/APOH/EVL/LGMN/PTPRG/WNT5A/ADIPOR1/MEF2C/PLXND1/CAPN7/GPLD1/GLUL/NOTCH1/RREB1/DLL4/NR4A1/EGR3/LGALS8/CLASP2/EPB41L5/PTPRM/SIRT1/ZC3H12A/MAP3K3/SLIT2/SRF/HSPB1/PTK2/RAB13/PATZ1/PTP4A3/NFE2L2/VSTM4/APOA1/FGF18/PIK3R3/LPXN/ATOH8/P2RX4/PRKCE/KANK1/FGFR1/PRKD1	47	1
GO:00717721	GO:0071772	response to BMP	24/2090	179/18870	0.18756	0.674153	0.616884	KCNQ1OT1/NFIA/TOB1/TGFBR3/MSX1/WNT5A/RBPJ/HIVEP1/BMP7/SMAD9/BMPR1A/NOTCH1/TRIM33/SMAD5/PDCD4/HFE/HIPK2/EGR1/SPART/LEMD3/DAND5/RGMA/ZNF8/ATF2	24	1
GO:00717731	GO:0071773	cellular response to BMP stimulus	24/2090	179/18870	0.18756	0.674153	0.616884	KCNQ1OT1/NFIA/TOB1/TGFBR3/MSX1/WNT5A/RBPJ/HIVEP1/BMP7/SMAD9/BMPR1A/NOTCH1/TRIM33/SMAD5/PDCD4/HFE/HIPK2/EGR1/SPART/LEMD3/DAND5/RGMA/ZNF8/ATF2	24	1
GO:00901011	GO:0090101	negative regulation of transmembrane receptor protein serine/threonine kinase signaling pathway	24/2090	179/18870	0.18756	0.674153	0.616884	SPRY1/HSPA1A/VEPH1/TOB1/TGFBR3/WNT5A/ZNF451/TET1/NKX2-1/NOTCH1/PRDM16/TRIM33/SPRED2/SNX25/SIRT1/DACT2/HIPK2/MTMR4/VASN/SPART/ARID4B/LEMD3/DAND5/CILP	24	1
GO:19901381	GO:1990138	neuron projection extension	24/2090	179/18870	0.18756	0.674153	0.616884	SEMA4A/BCL11A/RUFY3/HSP90AB1/WNT5A/PRKCZ/PRICKLE1/TRIM46/CDKL5/SPAG9/C9orf72/ALCAM/IFRD1/SLIT2/SRF/AUTS2/SPAG6/NDN/NEDD4L/SEMA3G/SLC9A6/SEMA4D/PTPRS/SEMA3F	24	1
GO:00508081	GO:0050808	synapse organization	60/2090	483/18870	0.187773	0.674153	0.616884	EFNA1/SEMA4A/LRRK2/C3/PTK7/UNC13B/NFIA/TLR2/SHANK2/PPFIBP2/LGMN/MAPK14/WNT5A/FGF13/PTPN13/PCLO/DOCK10/TNC/MEF2C/PLXND1/SYBU/ARHGAP44/CAP2/RAB17/ICAM5/PTPRD/FZD5/OPHN1/EPHB3/CDKL5/ARC/BAIAP2/SHISA6/EEF2K/ARF1/CACNB1/DNM3/ARHGEF9/TANC2/FILIP1/CACNB4/SORT1/SYNPO/ADGRL1/SYNGAP1/RAB29/SDK1/GPC4/PCDHB2/GNPAT/AMIGO1/SLC25A46/LZTS3/SEMA4D/PTPRS/SEMA3F/RPS6KA5/STAU2/CACNB3/DTNBP1	60	1
GO:00519321	GO:0051932	synaptic transmission, GABAergic	9/2090	58/18870	0.187984	0.674153	0.616884	CA2/STXBP1/GABBR1/GABRA4/ADORA1/GABBR2/VPS54/PRKCE/PLCL1	9	1
GO:00508171	GO:0050817	coagulation	30/2090	229/18870	0.18859	0.674153	0.616884	PLCG2/APOH/TFPI/SHH/CPB2/FOXA2/F11R/IL6ST/GNAQ/ENPP4/STXBP1/MAPK14/RAB27A/F11/GGCX/DGKD/TEC/PROS1/C4BPB/HPSE/SRF/HSPB1/DGKQ/MYL9/NFE2L2/PAPSS2/VAV3/VWF/BLOC1S3/DTNBP1	30	1
GO:00485451	GO:0048545	response to steroid hormone	42/2090	330/18870	0.189032	0.674153	0.616884	HSPA1A/HSPA1B/PAQR8/DDX17/HNRNPU/TFPI/AQP1/EP300/ZFP36/FOS/NCOA2/AGL/LMO3/GABRB1/TLR2/SCGB2A1/CRY2/RXRB/FOSB/PER1/YAP1/FOXA1/NR3C2/SMYD3/GSK3A/AXIN2/VPS54/SIRT1/ARID1A/SLIT2/NR4A3/TRIM68/A2M/BCL2L11/NCOA1/SMARCA4/UCN/SCNN1B/UBR5/NR1H3/KMT2D/HSD11B2	42	1
GO:00027901	GO:0002790	peptide secretion	32/2090	246/18870	0.190346	0.674153	0.616884	CD74/HLA-DRB1/TRPM4/AQP1/RAB11FIP2/ACSL4/SOX4/FOXA2/MPC2/HNF1B/CPT1A/PCLO/SYBU/SIDT2/PFKFB2/GPLD1/GABBR1/ITPR1/ADORA1/HFE/TRPV1/PER2/UBE2Q1/RAPGEF4/UCN/HADH/PRKCE/KCNJ11/SIRT3/KISS1/PRKD1/C2CD2L	32	1
GO:00002711	GO:0000271	polysaccharide biosynthetic process	10/2090	66/18870	0.190657	0.674153	0.616884	AGL/HAS3/SORBS1/EPM2AIP1/ACADM/GSK3A/GYG2/GYS1/PER2/NFKB1	10	1
GO:00017561	GO:0001756	somitogenesis	10/2090	66/18870	0.190657	0.674153	0.616884	EP300/PLXNA2/WNT5A/RBPJ/BMPR1A/NOTCH1/LRP6/AXIN2/EPB41L5/DLL1	10	1
GO:00158001	GO:0015800	acidic amino acid transport	10/2090	66/18870	0.190657	0.674153	0.616884	STXBP1/GABBR1/ADORA1/VPS54/SLC1A2/TRPV1/PER2/SLC1A4/APBA1/DTNBP1	10	1
GO:00346051	GO:0034605	cellular response to heat	10/2090	66/18870	0.190657	0.674153	0.616884	HSPA1A/HSPA1B/EP300/HSP90AB1/HSPA6/SIRT1/MAPKAPK2/CREBBP/DNAJB1/TRPV1	10	1
GO:00991731	GO:0099173	postsynapse organization	26/2090	196/18870	0.190713	0.674153	0.616884	EFNA1/LRRK2/SHANK2/LGMN/WNT5A/DOCK10/ARHGAP44/PTPRD/OPHN1/EPHB3/CDKL5/ARC/BAIAP2/SHISA6/EEF2K/ARF1/DNM3/ARHGEF9/TANC2/SYNGAP1/LZTS3/PTPRS/SEMA3F/RPS6KA5/STAU2/DTNBP1	26	1
GO:00023671	GO:0002367	cytokine production involved in immune response	17/2090	122/18870	0.190781	0.674153	0.616884	CD96/CD74/PLCG2/TRPM4/CD55/WNT5A/PRKCZ/DENND1B/BTK/FZD5/NOD1/HFE/SIRT1/MAPKAPK2/TLR3/NR4A3/APOA1	17	1
GO:00611571	GO:0061157	mRNA destabilization	22/2090	163/18870	0.191399	0.674153	0.616884	TNRC6B/HNRNPU/ZFP36/TOB1/BTG2/RC3H1/TNRC6A/FXR2/CPEB3/CNOT6L/YTHDF3/PUM2/ZC3H12A/TNRC6C/PAN2/PUM1/PDE12/TENT4A/AGO2/CNOT3/FTO/YTHDF2	22	1
GO:00003031	GO:0000303	response to superoxide	5/2090	28/18870	0.192256	0.674153	0.616884	BMP7/SOD3/ATP7A/ERCC6/NFE2L2	5	1
GO:0001702	GO:0001702	gastrulation with mouth forming second	5/2090	28/18870	0.192256	0.674153	0.616884	FOXA2/WNT5A/PRICKLE1/ETS2/SRF	5	1
GO:00030941	GO:0003094	glomerular filtration	5/2090	28/18870	0.192256	0.674153	0.616884	ADGRF5/AQP1/XPNPEP3/TBC1D8B/ADORA1	5	1
GO:00032721	GO:0003272	endocardial cushion formation	5/2090	28/18870	0.192256	0.674153	0.616884	MSX1/RBPJ/BMP7/BMPR1A/NOTCH1	5	1
GO:00301941	GO:0030194	positive regulation of blood coagulation	5/2090	28/18870	0.192256	0.674153	0.616884	APOH/CPB2/ENPP4/HPSE/NFE2L2	5	1
GO:00423981	GO:0042398	cellular modified amino acid biosynthetic process	5/2090	28/18870	0.192256	0.674153	0.616884	CKB/GATM/SLC27A1/ACADM/ALDH9A1	5	1
GO:00456061	GO:0045606	positive regulation of epidermal cell differentiation	5/2090	28/18870	0.192256	0.674153	0.616884	ALOX15B/ETV4/NOTCH1/OVOL2/PTCH1	5	1
GO:00488431	GO:0048843	negative regulation of axon extension involved in axon guidance	5/2090	28/18870	0.192256	0.674153	0.616884	SEMA4A/WNT5A/SEMA3G/SEMA4D/SEMA3F	5	1
GO:00519531	GO:0051953	negative regulation of amine transport	5/2090	28/18870	0.192256	0.674153	0.616884	GABBR1/ADORA1/RGS2/SLC43A1/SLC43A2	5	1
GO:00605751	GO:0060575	intestinal epithelial cell differentiation	5/2090	28/18870	0.192256	0.674153	0.616884	IL6ST/YAP1/FZD5/SPDEF/CBFA2T2	5	1
GO:00704231	GO:0070423	nucleotide-binding oligomerization domain containing signaling pathway	5/2090	28/18870	0.192256	0.674153	0.616884	HSPA1A/HSPA1B/SLC15A2/SLC15A4/NOD1	5	1
GO:19000481	GO:1900048	positive regulation of hemostasis	5/2090	28/18870	0.192256	0.674153	0.616884	APOH/CPB2/ENPP4/HPSE/NFE2L2	5	1
GO:00507951	GO:0050795	regulation of behavior	11/2090	74/18870	0.192277	0.674153	0.616884	ZFHX3/PER3/STAT3/MEF2C/CSF2/ADORA1/MBD5/TTC21B/NR4A3/UCN/ADRB1	11	1
GO:00140321	GO:0014032	neural crest cell development	12/2090	82/18870	0.193119	0.674153	0.616884	SEMA4A/TAPT1/FOLR1/SHH/RDH10/BMP7/BMPR1A/OVOL2/SEMA3G/SEMA4D/SEMA3F/KLHL12	12	1
GO:01401151	GO:0140115	export across plasma membrane	12/2090	82/18870	0.193119	0.674153	0.616884	SLC4A4/ABCC5/SLC27A1/ATP1B2/KCNQ1/SLC15A2/KCNK5/KCNE1/ATP12A/ATP1B1/SLC22A5/ABCC4	12	1
GO:00458071	GO:0045807	positive regulation of endocytosis	21/2090	155/18870	0.193263	0.674153	0.616884	CLU/SFTPD/LRRK2/PLCG2/C3/ABCA13/ARRB2/WNT5A/RAB27A/SYNE1/BTK/HIP1/DGKD/EEF2K/HFE/SCYL2/DLL1/NEDD4L/APOA1/CD47/DTNBP1	21	1
GO:00031761	GO:0003176	aortic valve development	7/2090	43/18870	0.193289	0.674153	0.616884	EFNA1/RBPJ/NOTCH1/DLL4/ELN/AXIN2/SLIT2	7	1
GO:00456631	GO:0045663	positive regulation of myoblast differentiation	7/2090	43/18870	0.193289	0.674153	0.616884	SOX4/MAPK14/MEF2C/SMARCA2/ARID1A/SMARCD3/SMARCA4	7	1
GO:00550901	GO:0055090	acylglycerol homeostasis	7/2090	43/18870	0.193289	0.674153	0.616884	RORA/ADORA1/SLC25A27/SIRT1/APOA1/NR1H3/FITM2	7	1
GO:00703281	GO:0070328	triglyceride homeostasis	7/2090	43/18870	0.193289	0.674153	0.616884	RORA/ADORA1/SLC25A27/SIRT1/APOA1/NR1H3/FITM2	7	1
GO:00106571	GO:0010657	muscle cell apoptotic process	13/2090	90/18870	0.193374	0.674153	0.616884	APOH/RGL2/ATF4/PPP1R10/CAMK2D/BMP7/LRP6/CAMK2A/PDCD4/SIRT1/ZC3H12A/MAP2K4/NFE2L2	13	1
GO:00900921	GO:0090092	regulation of transmembrane receptor protein serine/threonine kinase signaling pathway	38/2090	297/18870	0.193588	0.674153	0.616884	SPRY1/HSPA1A/KCNQ1OT1/FOLR1/EP300/VEPH1/SHH/TOB1/TGFBR3/MSX1/HSP90AB1/WNT5A/RBPJ/ZNF451/FGF9/NREP/BMP7/TET1/NKX2-1/BMPR1A/NOTCH1/PRDM16/TRIM33/SPRED2/SNX25/SIRT1/DACT2/HIPK2/CREBBP/MTMR4/VASN/SPART/ARID4B/LEMD3/DAND5/RGMA/CILP/NPNT	38	1
GO:00162361	GO:0016236	macroautophagy	42/2090	331/18870	0.194526	0.674153	0.616884	QSOX1/LRRK2/ATP6V0A1/SPTLC2/SNX5/TMEM41B/RNF5/UBQLN4/TP53INP1/TSC2/TRIM13/NRBP2/YOD1/ATG4B/HTT/SEC22B/C9orf72/NOD1/LGALS8/VPS39/EHMT2/RAB3GAP2/STK3/MTMR3/PIKFYVE/SIRT1/TBC1D14/VPS16/PEX2/MTM1/LIX1L/HSPB8/ATG2B/EI24/EXOC8/RNF41/FYCO1/SNX4/SLC25A4/ATP6V0A2/UBXN2B/TMEM39A	42	1
GO:00072721	GO:0007272	ensheathment of neurons	20/2090	147/18870	0.195075	0.674153	0.616884	ID4/PTPRZ1/CLU/TMEM98/TLR2/NCMAP/SERINC5/PRX/MAL2/ORMDL3/PIKFYVE/POU3F1/EGR2/EIF2AK3/GNPAT/AMIGO1/SLC25A46/GJC3/CLDN11/TPPP	20	1
GO:00083661	GO:0008366	axon ensheathment	20/2090	147/18870	0.195075	0.674153	0.616884	ID4/PTPRZ1/CLU/TMEM98/TLR2/NCMAP/SERINC5/PRX/MAL2/ORMDL3/PIKFYVE/POU3F1/EGR2/EIF2AK3/GNPAT/AMIGO1/SLC25A46/GJC3/CLDN11/TPPP	20	1
GO:00620131	GO:0062013	positive regulation of small molecule metabolic process	20/2090	147/18870	0.195075	0.674153	0.616884	CD74/SLC4A4/RDH10/SREBF2/CPT1A/KAT2B/SORBS1/PLIN5/PID1/GPLD1/EPM2AIP1/SIRT1/ARNT/STARD4/NR4A3/APOA1/NR1H3/PRKCE/SCAP/BEND3	20	1
GO:00508511	GO:0050851	antigen receptor-mediated signaling pathway	27/2090	205/18870	0.195566	0.674153	0.616884	HLA-DRB1/HLA-DPB1/PLCG2/WNK1/HLA-DQB1/BMX/IKBKB/DENND1B/MEF2C/RC3H1/BTK/SPG21/BRAF/TEC/ZC3H12A/RFTN1/CACNB4/GPS2/SLC39A10/RAB29/NFKB1/SPPL3/LPXN/NFKBIZ/THEMIS/VAV3/CACNB3	27	1
GO:00450881	GO:0045088	regulation of innate immune response	53/2090	425/18870	0.19649	0.674153	0.616884	CD96/EREG/HSPA1A/HSPA1B/CADM1/PLCG2/EP300/COLEC12/RBM47/TSPAN6/RASGRP1/RAB11FIP2/HEXIM1/TLR2/ARRB2/IRF4/WNT5A/IKBKB/SLC15A2/TLR5/BTK/SLC15A4/ATAT1/UBE2K/NOD1/YTHDF3/PUM2/RFTN1/POLR3B/MAPKAPK2/CREBBP/ZCCHC3/TLR3/SARM1/GPS2/PUM1/NAIP/USP38/GRAMD4/NFE2L2/TRIM41/A2M/LRRC14/TRAFD1/NR1H3/PRKCE/CTSS/NFKBIZ/SUSD4/PTPRS/TNIP2/YTHDF2/PRKD1	53	1
GO:00024671	GO:0002467	germinal center formation	3/2090	14/18870	0.196603	0.674153	0.616884	MEF2C/RC3H1/FOXJ1	3	1
GO:00063611	GO:0006361	transcription initiation at RNA polymerase I promoter	3/2090	14/18870	0.196603	0.674153	0.616884	TAF1C/TAF1/SMARCA4	3	1
GO:0021859	GO:0021859	pyramidal neuron differentiation	3/2090	14/18870	0.196603	0.674153	0.616884	FGFR2/ATP7A/SCYL2	3	1
GO:00302131	GO:0030213	hyaluronan biosynthetic process	3/2090	14/18870	0.196603	0.674153	0.616884	ABCC5/HAS3/NFKB1	3	1
GO:00341161	GO:0034116	positive regulation of heterotypic cell-cell adhesion	3/2090	14/18870	0.196603	0.674153	0.616884	AGER/GCNT2/BMP7	3	1
GO:00355421	GO:0035542	regulation of SNARE complex assembly	3/2090	14/18870	0.196603	0.674153	0.616884	STXBP1/VPS39/VPS16	3	1
GO:00439671	GO:0043967	histone H4 acetylation	3/2090	14/18870	0.196603	0.674153	0.616884	KANSL3/MSL2/AUTS2	3	1
GO:00453481	GO:0045348	positive regulation of MHC class II biosynthetic process	3/2090	14/18870	0.196603	0.674153	0.616884	CIITA/RFX5/SIRT1	3	1
GO:00456051	GO:0045605	negative regulation of epidermal cell differentiation	3/2090	14/18870	0.196603	0.674153	0.616884	NOTCH1/GRHL2/DLL1	3	1
GO:00456831	GO:0045683	negative regulation of epidermis development	3/2090	14/18870	0.196603	0.674153	0.616884	NOTCH1/GRHL2/DLL1	3	1
GO:00459891	GO:0045989	positive regulation of striated muscle contraction	3/2090	14/18870	0.196603	0.674153	0.616884	KCNQ1/RGS2/UCN	3	1
GO:00463221	GO:0046322	negative regulation of fatty acid oxidation	3/2090	14/18870	0.196603	0.674153	0.616884	PLIN5/MFSD2A/ACADL	3	1
GO:0046500	GO:0046500	S-adenosylmethionine metabolic process	3/2090	14/18870	0.196603	0.674153	0.616884	AHCYL2/AHCYL1/MTHFR	3	1
GO:00465981	GO:0046598	positive regulation of viral entry into host cell	3/2090	14/18870	0.196603	0.674153	0.616884	CD74/HLA-DRB1/TRIM38	3	1
GO:00487151	GO:0048715	negative regulation of oligodendrocyte differentiation	3/2090	14/18870	0.196603	0.674153	0.616884	ID4/TMEM98/NOTCH1	3	1
GO:0050667	GO:0050667	homocysteine metabolic process	3/2090	14/18870	0.196603	0.674153	0.616884	MTR/MTHFR/CTH	3	1
GO:00516081	GO:0051608	histamine transport	3/2090	14/18870	0.196603	0.674153	0.616884	BTK/CSF2/SNX4	3	1
GO:00517751	GO:0051775	response to redox state	3/2090	14/18870	0.196603	0.674153	0.616884	RYR2/VASN/ARHGDIB	3	1
GO:00702621	GO:0070262	peptidyl-serine dephosphorylation	3/2090	14/18870	0.196603	0.674153	0.616884	DUSP1/PPP1R15B/PPTC7	3	1
GO:0070986	GO:0070986	left/right axis specification	3/2090	14/18870	0.196603	0.674153	0.616884	NOTCH1/EPB41L5/DLL1	3	1
GO:00718881	GO:0071888	macrophage apoptotic process	3/2090	14/18870	0.196603	0.674153	0.616884	MEF2C/ST6GAL1/SIRT1	3	1
GO:00721601	GO:0072160	nephron tubule epithelial cell differentiation	3/2090	14/18870	0.196603	0.674153	0.616884	YAP1/MEF2C/MTSS1	3	1
GO:00752941	GO:0075294	positive regulation by symbiont of entry into host	3/2090	14/18870	0.196603	0.674153	0.616884	CD74/HLA-DRB1/TRIM38	3	1
GO:00988401	GO:0098840	protein transport along microtubule	3/2090	14/18870	0.196603	0.674153	0.616884	DLG2/CAMSAP3/HSPB1	3	1
GO:00991181	GO:0099118	microtubule-based protein transport	3/2090	14/18870	0.196603	0.674153	0.616884	DLG2/CAMSAP3/HSPB1	3	1
GO:00991501	GO:0099150	regulation of postsynaptic specialization assembly	3/2090	14/18870	0.196603	0.674153	0.616884	PTPRD/ARHGEF9/PTPRS	3	1
GO:01400421	GO:0140042	lipid droplet formation	3/2090	14/18870	0.196603	0.674153	0.616884	CDS1/SQLE/FITM2	3	1
GO:19015331	GO:1901533	negative regulation of hematopoietic progenitor cell differentiation	3/2090	14/18870	0.196603	0.674153	0.616884	ZFP36/NOTCH1/NFE2L2	3	1
GO:19022871	GO:1902287	semaphorin-plexin signaling pathway involved in axon guidance	3/2090	14/18870	0.196603	0.674153	0.616884	PLXNA2/PLXND1/SEMA3F	3	1
GO:19032651	GO:1903265	positive regulation of tumor necrosis factor-mediated signaling pathway	3/2090	14/18870	0.196603	0.674153	0.616884	HSPA1A/HSPA1B/UBE2K	3	1
GO:20002881	GO:2000288	positive regulation of myoblast proliferation	3/2090	14/18870	0.196603	0.674153	0.616884	MALAT1/PAXBP1/ATF2	3	1
GO:20006501	GO:2000650	negative regulation of sodium ion transmembrane transporter activity	3/2090	14/18870	0.196603	0.674153	0.616884	CAMK2D/NEDD4L/PRKCE	3	1
GO:20011401	GO:2001140	positive regulation of phospholipid transport	3/2090	14/18870	0.196603	0.674153	0.616884	ATP8A1/ATP8A2/APOA1	3	1
GO:00600481	GO:0060048	cardiac muscle contraction	19/2090	139/18870	0.196818	0.674153	0.616884	RYR2/TTN/TRPM4/TNNC1/FGF13/KCNQ1/CAMK2D/KCNJ5/SCN1A/KCNE1/ADORA1/SMAD5/ZC3H12A/RGS2/ATP1B1/NEDD4L/GSTM2/UCN/P2RX4	19	1
GO:00029021	GO:0002902	regulation of B cell apoptotic process	4/2090	21/18870	0.197221	0.674153	0.616884	CD74/BTK/ORMDL3/SLC39A10	4	1
GO:00074131	GO:0007413	axonal fasciculation	4/2090	21/18870	0.197221	0.674153	0.616884	EPHB3/NDN/AMIGO1/CNTN4	4	1
GO:00324021	GO:0032402	melanosome transport	4/2090	21/18870	0.197221	0.674153	0.616884	RAB27A/RAB17/MREG/BLOC1S3	4	1
GO:00354611	GO:0035461	vitamin transmembrane transport	4/2090	21/18870	0.197221	0.674153	0.616884	ABCC5/SLC27A1/SLC19A2/SLC46A1	4	1
GO:00705841	GO:0070584	mitochondrion morphogenesis	4/2090	21/18870	0.197221	0.674153	0.616884	PID1/TMEM135/MTM1/POLG2	4	1
GO:00970491	GO:0097049	motor neuron apoptotic process	4/2090	21/18870	0.197221	0.674153	0.616884	CRLF1/VPS54/MAP2K4/ATF2	4	1
GO:00990101	GO:0099010	modification of postsynaptic structure	4/2090	21/18870	0.197221	0.674153	0.616884	ARHGAP44/BAIAP2/FILIP1/SYNPO	4	1
GO:01060301	GO:0106030	neuron projection fasciculation	4/2090	21/18870	0.197221	0.674153	0.616884	EPHB3/NDN/AMIGO1/CNTN4	4	1
GO:01410871	GO:0141087	positive regulation of inflammasome-mediated signaling pathway	4/2090	21/18870	0.197221	0.674153	0.616884	PLCG2/BTK/ATAT1/PRKD1	4	1
GO:19039751	GO:1903975	regulation of glial cell migration	4/2090	21/18870	0.197221	0.674153	0.616884	CERS2/ATP1B2/RRAS2/P2RX4	4	1
GO:20000471	GO:2000047	regulation of cell-cell adhesion mediated by cadherin	4/2090	21/18870	0.197221	0.674153	0.616884	FOXA2/WNT5A/FOXA1/NOTCH1	4	1
GO:00080891	GO:0008089	anterograde axonal transport	8/2090	51/18870	0.198387	0.677747	0.620173	DLG2/KIF1C/SYBU/TRIM46/TRAK2/HSPB1/BLOC1S3/DTNBP1	8	1
GO:00465791	GO:0046579	positive regulation of Ras protein signal transduction	9/2090	59/18870	0.201572	0.687826	0.629396	RASGRP1/F11R/RASGRF1/NOTCH1/STK19/AUTS2/APOA1/ITPKB/MCF2L	9	1
GO:00725231	GO:0072523	purine-containing compound catabolic process	9/2090	59/18870	0.201572	0.687826	0.629396	PDE8A/ENPP4/PDE7A/NT5C2/NUDT3/SARM1/ADA2/NUDT7/FITM2	9	1
GO:00075991	GO:0007599	hemostasis	30/2090	231/18870	0.201938	0.688676	0.630174	PLCG2/APOH/TFPI/SHH/CPB2/FOXA2/F11R/IL6ST/GNAQ/ENPP4/STXBP1/MAPK14/RAB27A/F11/GGCX/DGKD/TEC/PROS1/C4BPB/HPSE/SRF/HSPB1/DGKQ/MYL9/NFE2L2/PAPSS2/VAV3/VWF/BLOC1S3/DTNBP1	30	1
GO:00024741	GO:0002474	antigen processing and presentation of peptide antigen via MHC class I	6/2090	36/18870	0.203001	0.690698	0.632025	IKBKB/IFI30/HFE/IDE/SAR1B/MR1	6	1
GO:00311121	GO:0031112	positive regulation of microtubule polymerization or depolymerization	6/2090	36/18870	0.203001	0.690698	0.632025	HSPA1A/HSPA1B/SLAIN2/PDE4DIP/SLAIN1/CDKN1B	6	1
GO:00351371	GO:0035137	hindlimb morphogenesis	6/2090	36/18870	0.203001	0.690698	0.632025	SHH/MSX1/AFF3/BMPR1A/NOTCH1/PTCH1	6	1
GO:19058981	GO:1905898	positive regulation of response to endoplasmic reticulum stress	6/2090	36/18870	0.203001	0.690698	0.632025	HERPUD1/SIRT1/NFE2L2/USP13/BCL2L11/ATF6	6	1
GO:00033001	GO:0003300	cardiac muscle hypertrophy	14/2090	99/18870	0.203617	0.69199	0.633206	RYR2/TTN/IL6ST/JARID2/CAMK2D/NOTCH1/GSK3A/CAMTA2/RGS2/NR4A3/KLF15/MAP2K4/P2RX4/HDAC4	14	1
GO:00069421	GO:0006942	regulation of striated muscle contraction	14/2090	99/18870	0.203617	0.69199	0.633206	RYR2/TRPM4/FGF13/KCNQ1/CAMK2D/ADORA1/NR4A1/ZC3H12A/RGS2/ATP1B1/GSTM2/UCN/P2RX4/PRKD1	14	1
GO:00600211	GO:0060021	roof of mouth development	13/2090	91/18870	0.204297	0.6937	0.634771	SHH/INSIG1/TGFBR3/MSX1/WNT5A/GDF11/BMPR1A/EPHB3/FZD2/ARID5B/PRRX1/BCOR/PYGO2	13	1
GO:00359241	GO:0035924	cellular response to vascular endothelial growth factor stimulus	11/2090	75/18870	0.204356	0.6937	0.634771	MAPK14/GAB1/NOTCH1/DLL4/NR4A1/EGR3/MAPKAPK2/DLL1/HSPB1/PTP4A3/PRKD1	11	1
GO:00022621	GO:0002262	myeloid cell homeostasis	23/2090	173/18870	0.205077	0.695621	0.636529	ID2/HSPA1A/HSPA1B/ADGRF5/ZFP36/TGFBR3/FLVCR1/GCNT4/MAPK14/KCNQ1/SLC11A2/STAT3/BTK/SLC15A4/SMAD5/ARNT/HIPK2/SRF/BCL2L11/ITPKB/SCNN1B/THRA/SP3	23	1
GO:00027911	GO:0002791	regulation of peptide secretion	26/2090	198/18870	0.205277	0.695621	0.636529	CD74/HLA-DRB1/TRPM4/ACSL4/SOX4/FOXA2/MPC2/CPT1A/SYBU/SIDT2/PFKFB2/GPLD1/GABBR1/ITPR1/ADORA1/HFE/PER2/RAPGEF4/UCN/HADH/PRKCE/KCNJ11/SIRT3/KISS1/PRKD1/C2CD2L	26	1
GO:00456641	GO:0045664	regulation of neuron differentiation	26/2090	198/18870	0.205277	0.695621	0.636529	ARHGEF2/PBX1/ID2/BCL11A/ID4/LRRK2/RAP1GAP/SHH/DUOXA1/ETV5/ZFHX3/GDF11/MEF2C/NREP/BMP7/SOX2/FOXA1/NOTCH1/IRX3/SPAG9/ESRP1/DLL1/NCOA1/CNTN4/FGFR1/ZHX2	26	1
GO:00064011	GO:0006401	RNA catabolic process	46/2090	367/18870	0.205476	0.695814	0.636706	TENT5C/HSPA1A/HSPA1B/XIST/KCNQ1OT1/TNRC6B/ERN2/HNRNPU/ZFP36/RBM47/TOB1/BTG2/MAPK14/DNA2/RC3H1/SIDT2/RNASEH2A/TNRC6A/FXR2/ANGEL2/CPEB3/TENT5B/CNOT6L/ZC3HAV1/SMG7/AXIN2/TENT2/YTHDF3/PUM2/ZC3H12A/ALKBH5/MAPKAPK2/DXO/SECISBP2/TNRC6C/PAN2/PUM1/AGO3/PDE12/TENT4A/AGO2/CNOT3/ZHX2/FTO/SMG5/YTHDF2	46	1
GO:00083601	GO:0008360	regulation of cell shape	19/2090	140/18870	0.205599	0.695814	0.636706	SEMA4A/PALMD/SHROOM3/PLXNA2/F11R/ATP10A/DLC1/PLXND1/PALM3/HPN/BAIAP2/LIMD1/TAOK2/PTK2/MKLN1/CCL13/ARAP1/SEMA4D/ZMPSTE24	19	1
GO:00488721	GO:0048872	homeostasis of number of cells	40/2090	316/18870	0.205689	0.695814	0.636706	ID2/CD74/HSPA1A/HSPA1B/ADGRF5/ZFP36/SOX4/CRISPLD1/TGFBR3/FLVCR1/TSC22D3/GCNT4/MAPK14/KCNQ1/SLC11A2/DOCK10/STAT3/MEF2C/RC3H1/BTK/SLC15A4/NOTCH1/RASSF2/ASXL1/SMAD5/VPS54/ARNT/HIPK2/ZFX/GPRASP2/SRF/LPCAT3/IL7/ARHGEF5/BCL2L11/ITPKB/SCNN1B/THRA/NFKBIZ/SP3	40	1
GO:00603481	GO:0060348	bone development	28/2090	215/18870	0.207273	0.700768	0.641239	FGFR3/TAPT1/COL27A1/INSIG1/MSX1/MAPK14/MEF2C/FGFR2/RYR1/INPPL1/SERPINH1/AXIN2/ASXL1/SMAD5/SLC10A7/SLC38A10/NSD2/IFT80/NOTUM/LRRK1/FGF18/TRIM45/FOXN3/PAPSS2/SEMA4D/ATF2/DDR2/ZMPSTE24	28	1
GO:00426921	GO:0042692	muscle cell differentiation	52/2090	419/18870	0.209312	0.706645	0.646617	ID2/TTN/EREG/SCGB3A1/SOX6/RCAN1/HNRNPU/ATP11A/GDF15/SHH/NFATC3/RORA/MSX1/ARRB2/MAPK14/RBPJ/PRICKLE1/FGF9/MEF2C/SYNE1/FGFR2/RYR1/FZD7/BMPR1A/NOTCH1/OBSL1/IRX3/SPAG9/SMYD3/EFEMP2/ACADM/GSK3A/PDCD4/IFRD1/SIRT1/RGS2/PLD3/SMARCD3/SRF/CACNB4/SORT1/CTH/DLL1/MAP2K4/HIRA/MYL9/KDM6B/HDAC4/NPNT/SELENON/ZMPSTE24/PRKD1	52	1
GO:00432681	GO:0043268	positive regulation of potassium ion transport	7/2090	44/18870	0.209492	0.706645	0.646617	ATP1B2/KCNQ1/KCNE1/ADORA1/ATP1B1/ALG10B/AMIGO1	7	1
GO:19034261	GO:1903426	regulation of reactive oxygen species biosynthetic process	7/2090	44/18870	0.209492	0.706645	0.646617	PLCG2/DUOXA1/RAB27A/SLC5A3/PIKFYVE/MPV17L/SLC25A33	7	1
GO:20003001	GO:2000300	regulation of synaptic vesicle exocytosis	7/2090	44/18870	0.209492	0.706645	0.646617	LRRK2/PREPL/BRAF/CACNB4/FBXL20/DTNBP1/SYP	7	1
GO:00032091	GO:0003209	cardiac atrium morphogenesis	5/2090	29/18870	0.21266	0.712422	0.651903	SOX4/WNT5A/NOTCH1/DLL4/NSD2	5	1
GO:00082991	GO:0008299	isoprenoid biosynthetic process	5/2090	29/18870	0.21266	0.712422	0.651903	HMGCS1/RDH10/HMGCR/IDI1/IDI2	5	1
GO:00104471	GO:0010447	response to acidic pH	5/2090	29/18870	0.21266	0.712422	0.651903	LGMN/KCNE1/TRPV1/SCNN1B/CTSS	5	1
GO:00156971	GO:0015697	quaternary ammonium group transport	5/2090	29/18870	0.21266	0.712422	0.651903	SLC44A5/SLC44A2/SLC7A6/SLC22A5/SLC16A9	5	1
GO:00219521	GO:0021952	central nervous system projection neuron axonogenesis	5/2090	29/18870	0.21266	0.712422	0.651903	NR4A2/EPHB3/NFIB/SLIT2/SZT2	5	1
GO:00346561	GO:0034656	nucleobase-containing small molecule catabolic process	5/2090	29/18870	0.21266	0.712422	0.651903	ENPP4/APOBEC2/GSK3A/MGAT1/ADA2	5	1
GO:00358721	GO:0035872	nucleotide-binding domain, leucine rich repeat containing receptor signaling pathway	5/2090	29/18870	0.21266	0.712422	0.651903	HSPA1A/HSPA1B/SLC15A2/SLC15A4/NOD1	5	1
GO:00720121	GO:0072012	glomerulus vasculature development	5/2090	29/18870	0.21266	0.712422	0.651903	AQP1/IL6R/BMP7/NOTCH1/EGR1	5	1
GO:00970661	GO:0097066	response to thyroid hormone	5/2090	29/18870	0.21266	0.712422	0.651903	CTSH/THRB/CRLS1/HPN/CTSS	5	1
GO:00974211	GO:0097421	liver regeneration	5/2090	29/18870	0.21266	0.712422	0.651903	CPB2/CPT1A/PTPN3/PTCH1/HFE	5	1
GO:00989011	GO:0098901	regulation of cardiac muscle cell action potential	5/2090	29/18870	0.21266	0.712422	0.651903	RYR2/TRPM4/FGF13/CAMK2D/TMEM161B	5	1
GO:00995051	GO:0099505	regulation of presynaptic membrane potential	5/2090	29/18870	0.21266	0.712422	0.651903	GABRB1/GABBR1/SCN1A/KCNA4/KCNJ11	5	1
GO:00353061	GO:0035306	positive regulation of dephosphorylation	8/2090	52/18870	0.213374	0.713189	0.652605	HSP90AB1/PPP2R5A/DLC1/MEF2C/GPLD1/ADORA1/PPP1R15B/SPPL3	8	1
GO:19017991	GO:1901799	negative regulation of proteasomal protein catabolic process	8/2090	52/18870	0.213374	0.713189	0.652605	SHH/HSP90AB1/OPHN1/TRIM39/HFE/MTM1/USP38/FHIT	8	1
GO:19047071	GO:1904707	positive regulation of vascular associated smooth muscle cell proliferation	8/2090	52/18870	0.213374	0.713189	0.652605	ADAMTS1/FGF9/FGFR2/JUN/FOXJ2/BMPR1A/NR4A3/DDR2	8	1
GO:19047381	GO:1904738	vascular associated smooth muscle cell migration	8/2090	52/18870	0.213374	0.713189	0.652605	ADAMTS1/FGF9/MEF2C/DOCK4/ATP7A/NR4A3/NFE2L2/DDR2	8	1
GO:00192171	GO:0019217	regulation of fatty acid metabolic process	14/2090	100/18870	0.214302	0.715477	0.654699	CD74/INSIG1/PDK4/CPT1A/KAT2B/PLIN5/MFSD2A/SIRT1/NR4A3/ACADL/PRKAG2/NR1H3/TYSND1/SCAP	14	1
GO:00603491	GO:0060349	bone morphogenesis	14/2090	100/18870	0.214302	0.715477	0.654699	FGFR3/COL27A1/INSIG1/MSX1/MEF2C/FGFR2/INPPL1/SERPINH1/AXIN2/IFT80/FGF18/FOXN3/ATF2/ZMPSTE24	14	1
GO:00468871	GO:0046887	positive regulation of hormone secretion	19/2090	141/18870	0.21456	0.715605	0.654816	HLA-DRB1/TRPM4/ACSL4/SOX4/MPC2/SYBU/PFKFB2/GPLD1/GABBR1/ITPR1/HFE/RAPGEF4/UCN/SNX4/PRKCE/SIRT3/KISS1/PRKD1/C2CD2L	19	1
GO:00614581	GO:0061458	reproductive system development	39/2090	309/18870	0.214584	0.715605	0.654816	LHX9/EREG/ID4/ALOX15B/C3/ADAMTS1/SHH/ASH1L/RDH10/HSD17B4/WNT5A/TNC/FGF9/FGFR2/DHCR24/BMP7/NKX2-1/FOXA1/NOTCH1/KCNE1/WDR19/FZD4/PTCH1/ATN1/SIRT1/CDKN1B/ARID5B/SLIT2/ZFX/TLR3/IRX5/RAB13/ARID4B/PATZ1/A2M/UBE2Q1/BCL2L11/NCOA1/WDR77	39	1
GO:00019131	GO:0001913	T cell mediated cytotoxicity	9/2090	60/18870	0.215552	0.717204	0.656279	AGER/HLA-DRA/HLA-DRB1/CTSH/RAB27A/EBAG9/HFE/PRF1/MR1	9	1
GO:00020111	GO:0002011	morphogenesis of an epithelial sheet	9/2090	60/18870	0.215552	0.717204	0.656279	WNT5A/ARHGAP24/BMP7/NOTCH1/RREB1/DLL4/CLASP2/AJUBA/SRF	9	1
GO:00429081	GO:0042908	xenobiotic transport	9/2090	60/18870	0.215552	0.717204	0.656279	SLC28A2/ABCC5/SLC29A1/SLC43A3/SLC15A2/SLC22A5/ABCC4/SLC29A2/SLC37A3	9	1
GO:00702281	GO:0070228	regulation of lymphocyte apoptotic process	9/2090	60/18870	0.215552	0.717204	0.656279	EFNA1/CD74/DOCK8/TSC22D3/WNT5A/BTK/ORMDL3/SLC39A10/BCL2L11	9	1
GO:00511701	GO:0051170	import into nucleus	22/2090	166/18870	0.215737	0.717415	0.656471	LRRK2/EP300/SHH/PPP1R10/RANBP17/MAPK14/CRY2/PRICKLE1/FGF9/STAT3/TSC2/NUP153/NOTCH1/STK3/ZC3H12A/IPO9/FAM53A/UBR5/RPAIN/NUP133/ATF2/PRKD1	22	1
GO:00106601	GO:0010660	regulation of muscle cell apoptotic process	12/2090	84/18870	0.216341	0.717902	0.656917	APOH/RGL2/ATF4/PPP1R10/CAMK2D/BMP7/LRP6/CAMK2A/PDCD4/SIRT1/ZC3H12A/NFE2L2	12	1
GO:00429871	GO:0042987	amyloid precursor protein catabolic process	10/2090	68/18870	0.216564	0.717902	0.656917	EFNA1/AGER/CLU/RANBP9/GSAP/DHCR24/DYRK1A/GSK3A/APH1A/SLC2A13	10	1
GO:00465131	GO:0046513	ceramide biosynthetic process	10/2090	68/18870	0.216564	0.717902	0.656917	ASAH1/CERS2/SPTLC2/SGMS2/ST3GAL2/ORMDL3/B4GALT3/ST3GAL3/ST6GALNAC6/SIRT3	10	1
GO:00518651	GO:0051865	protein autoubiquitination	10/2090	68/18870	0.216564	0.717902	0.656917	LRRK2/RNF4/WWP2/KLHL24/TRIM13/RNF115/TAF1/TRIM68/RNF41/TRIM52	10	1
GO:00508031	GO:0050803	regulation of synapse structure or activity	32/2090	250/18870	0.216639	0.717902	0.656917	EFNA1/SEMA4A/LRRK2/TLR2/SHANK2/MAPK14/WNT5A/PTPN13/MEF2C/SYBU/ARHGAP44/RAB17/ICAM5/PTPRD/EPHB3/CDKL5/ARC/BAIAP2/EEF2K/DNM3/TANC2/ADGRL1/SYNGAP1/GPC4/AMIGO1/LZTS3/SEMA4D/PTPRS/SEMA3F/RPS6KA5/STAU2/DTNBP1	32	1
GO:00059771	GO:0005977	glycogen metabolic process	11/2090	76/18870	0.216751	0.717902	0.656917	AGL/IL6ST/PHKB/SORBS1/EPM2AIP1/ACADM/GSK3A/GYG2/GYS1/PER2/PRKAG2	11	1
GO:00860011	GO:0086001	cardiac muscle cell action potential	11/2090	76/18870	0.216751	0.717902	0.656917	RYR2/TRPM4/FGF13/KCNQ1/CAMK2D/KCNJ5/SCN1A/KCNE1/ATP1B1/TMEM161B/NEDD4L	11	1
GO:00067201	GO:0006720	isoprenoid metabolic process	18/2090	133/18870	0.216861	0.717902	0.656917	ABCA4/ADH1C/HSD17B6/NPC2/ALDH1A1/HMGCS1/RDH10/SCPEP1/DHRS7/DGAT1/HMGCR/IDI1/CYP4V2/LRAT/ALG10B/ALG6/IDI2/ALG1	18	1
GO:00435421	GO:0043542	endothelial cell migration	36/2090	284/18870	0.217541	0.719747	0.658605	EFNA1/SEMA4A/MIA3/APOH/LGMN/WNT5A/MEF2C/PLXND1/GPLD1/GLUL/NOTCH1/DLL4/NR4A1/EGR3/LGALS8/PTPRM/SIRT1/ZC3H12A/MAP3K3/SLIT2/SRF/HSPB1/PTK2/RAB13/PATZ1/PTP4A3/NFE2L2/VSTM4/APOA1/FGF18/PIK3R3/LPXN/ATOH8/P2RX4/FGFR1/PRKD1	36	1
GO:00066901	GO:0006690	icosanoid metabolic process	17/2090	125/18870	0.219104	0.72362	0.66215	CD74/PLA2G1B/ALOX15B/GGTLC1/TLR2/GGT6/GGT5/FAAH/GGT7/CYP2J2/CYP2U1/SIRT1/PLA2G4F/CYP4Z1/MAPKAPK2/PTGR2/NAIP	17	1
GO:00346121	GO:0034612	response to tumor necrosis factor	33/2090	259/18870	0.220315	0.72362	0.66215	ARHGEF2/HSPA1A/HSPA1B/ASAH1/LRRK2/CEBPA/ZFP36/FOS/RORA/AFF3/MAPK14/IKBKB/PIAS3/TNFRSF19/PID1/UBE2K/CXCL16/TNFSF18/PRPF8/SIRT1/ZC3H12A/MAPKAPK2/SLC22A5/GPS2/YTHDC2/CTSK/TRPV1/NAIP/NFE2L2/APOA1/NFKB1/CCL13/NPNT	33	1
GO:00076121	GO:0007612	learning	20/2090	150/18870	0.221046	0.72362	0.66215	ATXN1/FOS/RAPGEF3/TLR2/SHANK2/BTG2/LGMN/ATP8A1/FGF13/PPP1R1B/HMGCR/CHST10/BRAF/ARC/HTT/SRF/JPH4/SYNJ1/SYNGAP1/UCN	20	1
GO:19029051	GO:1902905	positive regulation of supramolecular fiber organization	23/2090	175/18870	0.221259	0.72362	0.66215	LIMCH1/HSPA1A/HSPA1B/CLU/SDC4/RAPGEF3/EVL/SLAIN2/PDE4DIP/TRIM27/FHOD1/BRAF/BAIAP2/SLAIN1/EFEMP2/CDKN1B/MTSS1/SYNPO/ARHGEF5/APOA1/CD47/PRKCE/PRKD1	23	1
GO:00070951	GO:0007095	mitotic G2 DNA damage checkpoint signaling	6/2090	37/18870	0.221298	0.72362	0.66215	IER3/MRNIP/TRIM39/TAOK2/TAOK3/FOXN3	6	1
GO:00332801	GO:0033280	response to vitamin D	6/2090	37/18870	0.221298	0.72362	0.66215	AQP3/RXRB/TNC/BMP7/TRIM24/GDAP1	6	1
GO:00463261	GO:0046326	positive regulation of glucose import	6/2090	37/18870	0.221298	0.72362	0.66215	PRKCI/MAPK14/SORBS1/SLC1A2/KLF15/NFE2L2	6	1
GO:00487301	GO:0048730	epidermis morphogenesis	6/2090	37/18870	0.221298	0.72362	0.66215	SHH/GORAB/FOXQ1/FGFR2/NOTCH1/ATP7A	6	1
GO:19013811	GO:1901381	positive regulation of potassium ion transmembrane transport	6/2090	37/18870	0.221298	0.72362	0.66215	ATP1B2/KCNQ1/KCNE1/ATP1B1/ALG10B/AMIGO1	6	1
GO:00030851	GO:0003085	negative regulation of systemic arterial blood pressure	4/2090	22/18870	0.221421	0.72362	0.66215	IER3/ADORA1/TRPV1/ADRB1	4	1
GO:00068831	GO:0006883	intracellular sodium ion homeostasis	4/2090	22/18870	0.221421	0.72362	0.66215	ATP1B2/ATP12A/ATP1B1/SCNN1B	4	1
GO:00158021	GO:0015802	basic amino acid transport	4/2090	22/18870	0.221421	0.72362	0.66215	SLC7A2/SLC25A29/SLC15A4/SLC7A6	4	1
GO:00324011	GO:0032401	establishment of melanosome localization	4/2090	22/18870	0.221421	0.72362	0.66215	RAB27A/RAB17/MREG/BLOC1S3	4	1
GO:00343121	GO:0034312	diol biosynthetic process	4/2090	22/18870	0.221421	0.72362	0.66215	ASAH1/SPTLC2/QDPR/SPR	4	1
GO:00352681	GO:0035268	protein mannosylation	4/2090	22/18870	0.221421	0.72362	0.66215	DPY19L3/B4GAT1/DPY19L4/LARGE2	4	1
GO:00353131	GO:0035313	wound healing, spreading of epidermal cells	4/2090	22/18870	0.221421	0.72362	0.66215	ARHGAP24/RREB1/CLASP2/AJUBA	4	1
GO:00355841	GO:0035584	calcium-mediated signaling using intracellular calcium source	4/2090	22/18870	0.221421	0.72362	0.66215	RYR2/HOMER2/ADGRL1/TRPM2	4	1
GO:00360921	GO:0036092	phosphatidylinositol-3-phosphate biosynthetic process	4/2090	22/18870	0.221421	0.72362	0.66215	PIK3C2G/PIKFYVE/SYNJ1/PIK3R3	4	1
GO:00459471	GO:0045947	negative regulation of translational initiation	4/2090	22/18870	0.221421	0.72362	0.66215	ATF4/EIF2AK3/EIF4EBP2/AGO2	4	1
GO:00519041	GO:0051904	pigment granule transport	4/2090	22/18870	0.221421	0.72362	0.66215	RAB27A/RAB17/MREG/BLOC1S3	4	1
GO:00713051	GO:0071305	cellular response to vitamin D	4/2090	22/18870	0.221421	0.72362	0.66215	RXRB/TNC/TRIM24/GDAP1	4	1
GO:19024731	GO:1902473	regulation of protein localization to synapse	4/2090	22/18870	0.221421	0.72362	0.66215	WNT5A/PRKCZ/ARHGAP44/GPC4	4	1
GO:00197511	GO:0019751	polyol metabolic process	15/2090	109/18870	0.223321	0.723919	0.662423	ASAH1/PLCG2/SPTLC2/NUDT3/SLC5A3/QDPR/INPP5B/CYP27A1/SYNJ1/SPR/IPMK/ITPKB/INPP5A/PPIP5K2/INPP5J	15	1
GO:00613871	GO:0061387	regulation of extent of cell growth	15/2090	109/18870	0.223321	0.723919	0.662423	SEMA4A/RUFY3/WNT5A/FGF13/TRIM46/CDKL5/IFRD1/PUM2/SRF/SPART/RGMA/SEMA3G/SEMA4D/PTPRS/SEMA3F	15	1
GO:00000751	GO:0000075	cell cycle checkpoint signaling	25/2090	192/18870	0.223387	0.723919	0.662423	MUC1/IER3/USP44/DUSP1/PPP1R10/MAPK14/DNA2/MAP3K20/DDX39B/MRNIP/CAMSAP3/TRIM39/INTS3/MDC1/CDKN1B/TAOK2/TAOK3/TIMELESS/ERCC6/EME2/SDE2/KLHL22/FOXN3/TEX14/ATF2	25	1
GO:00508701	GO:0050870	positive regulation of T cell activation	32/2090	251/18870	0.223476	0.723919	0.662423	CD74/AGER/HLA-DRA/HLA-DRB5/HLA-DRB1/HLA-DPA1/HLA-DPB1/HLA-DMA/SHH/RASGRP1/SOX4/DOCK8/IL6ST/HLA-DQB1/CD55/PRKCZ/SMARCA2/CD83/HLA-DMB/EGR3/ARID1A/HSPH1/SMARCD3/SOCS5/MAP3K8/IL7/ITPKB/SMARCA4/CD47/NFKBIZ/ZBTB7B/TYK2	32	1
GO:00070931	GO:0007093	mitotic cell cycle checkpoint signaling	19/2090	142/18870	0.223697	0.723919	0.662423	MUC1/IER3/USP44/DUSP1/PPP1R10/MAP3K20/MRNIP/TRIM39/INTS3/MDC1/CDKN1B/TAOK2/TAOK3/EME2/SDE2/KLHL22/FOXN3/TEX14/ATF2	19	1
GO:00319291	GO:0031929	TOR signaling	22/2090	167/18870	0.224158	0.723919	0.662423	PKHD1/EP300/ROS1/FBXO9/TSC2/UBR1/NUAK2/GSK3A/C9orf72/BMT2/SIRT1/FNIP2/DEPTOR/MTM1/DGKQ/UBE2W/SZT2/EIF4EBP2/KLHL22/NPRL2/ITFG2/ZMPSTE24	22	1
GO:00327551	GO:0032755	positive regulation of interleukin-6 production	14/2090	101/18870	0.225226	0.723919	0.662423	ARHGEF2/EREG/CD74/AGER/PLCG2/TLR2/WNT5A/IL6R/STAT3/POU2AF1/BTK/NOD1/TLR3/UCN	14	1
GO:00421801	GO:0042180	cellular ketone metabolic process	29/2090	226/18870	0.226006	0.723919	0.662423	CD74/HSD17B6/RDH10/INSIG1/PDK4/CPT1A/KAT2B/PLIN5/GGCX/MFSD2A/COQ8A/MALRD1/AADAT/SIRT1/STARD4/EGR1/NR4A3/DGKQ/ACADL/PPTC7/PRKAG2/COQ8B/SCNN1B/VKORC1L1/NR1H3/PRKCE/TYSND1/SCAP/HSD11B2	29	1
GO:00018251	GO:0001825	blastocyst formation	7/2090	45/18870	0.226178	0.723919	0.662423	HNF1B/YAP1/TET1/SRF/WDR74/CNOT3/SP3	7	1
GO:00023471	GO:0002347	response to tumor cell	7/2090	45/18870	0.226178	0.723919	0.662423	HLA-DRB1/DAPK1/FBXO38/RBMS3/NOTCH1/PRF1/MR1	7	1
GO:00343311	GO:0034331	cell junction maintenance	7/2090	45/18870	0.226178	0.723919	0.662423	SHANK2/PCLO/CAMSAP3/OPHN1/MTSS1/SORT1/SYNGAP1	7	1
GO:00456871	GO:0045687	positive regulation of glial cell differentiation	7/2090	45/18870	0.226178	0.723919	0.662423	ID2/PTPRZ1/SHH/IL6ST/TLR2/NOTCH1/EGR2	7	1
GO:19007441	GO:1900744	regulation of p38MAPK cascade	7/2090	45/18870	0.226178	0.723919	0.662423	AGER/GADD45G/GADD45B/DUSP1/PER1/ZC3H12A/MAP3K3	7	1
GO:00600471	GO:0060047	heart contraction	31/2090	243/18870	0.226704	0.723919	0.662423	RYR2/TTN/TRPM4/CELF2/TNNC1/ATP1B2/THRB/FGF13/KCNQ1/CAMK2D/KCNJ5/SCN1A/IRX3/KCNE1/GSK3A/ADORA1/CYP2J2/SMAD5/ZC3H12A/RGS2/ATP1B1/TMEM161B/TRPV1/NEDD4L/GSTM2/UCN/THRA/P2RX4/ADRB1/HSPB7/ZMPSTE24	31	1
GO:00031981	GO:0003198	epithelial to mesenchymal transition involved in endocardial cushion formation	3/2090	15/18870	0.226837	0.723919	0.662423	MSX1/RBPJ/NOTCH1	3	1
GO:00070281	GO:0007028	cytoplasm organization	3/2090	15/18870	0.226837	0.723919	0.662423	TFCP2L1/TDRD6/PLD6	3	1
GO:00108891	GO:0010889	regulation of sequestering of triglyceride	3/2090	15/18870	0.226837	0.723919	0.662423	PLIN5/ABHD5/FITM2	3	1
GO:0015670	GO:0015670	carbon dioxide transport	3/2090	15/18870	0.226837	0.723919	0.662423	CA2/AQP5/AQP1	3	1
GO:00307281	GO:0030728	ovulation	3/2090	15/18870	0.226837	0.723919	0.662423	EREG/ADAMTS1/SIRT1	3	1
GO:00331891	GO:0033189	response to vitamin A	3/2090	15/18870	0.226837	0.723919	0.662423	CAT/LRAT/DNMT3A	3	1
GO:00343101	GO:0034310	primary alcohol catabolic process	3/2090	15/18870	0.226837	0.723919	0.662423	SULT1A1/SULT1A2/ALDH2	3	1
GO:0043201	GO:0043201	response to leucine	3/2090	15/18870	0.226837	0.723919	0.662423	EP300/UBR1/KLHL22	3	1
GO:00435181	GO:0043518	negative regulation of DNA damage response, signal transduction by p53 class mediator	3/2090	15/18870	0.226837	0.723919	0.662423	CD74/DYRK1A/SIRT1	3	1
GO:0044065	GO:0044065	regulation of respiratory system process	3/2090	15/18870	0.226837	0.723919	0.662423	ADORA1/GLS/FTO	3	1
GO:00463211	GO:0046321	positive regulation of fatty acid oxidation	3/2090	15/18870	0.226837	0.723919	0.662423	CPT1A/PLIN5/NR4A3	3	1
GO:00488201	GO:0048820	hair follicle maturation	3/2090	15/18870	0.226837	0.723919	0.662423	SPINK5/WNT5A/RBPJ	3	1
GO:0048934	GO:0048934	peripheral nervous system neuron differentiation	3/2090	15/18870	0.226837	0.723919	0.662423	ETV1/TBCE/SLC25A46	3	1
GO:0048935	GO:0048935	peripheral nervous system neuron development	3/2090	15/18870	0.226837	0.723919	0.662423	ETV1/TBCE/SLC25A46	3	1
GO:00600091	GO:0060009	Sertoli cell development	3/2090	15/18870	0.226837	0.723919	0.662423	HSD17B4/RAB13/ARID4B	3	1
GO:0090209	GO:0090209	negative regulation of triglyceride metabolic process	3/2090	15/18870	0.226837	0.723919	0.662423	PLIN5/GPLD1/SIRT1	3	1
GO:00995091	GO:0099509	regulation of presynaptic cytosolic calcium ion concentration	3/2090	15/18870	0.226837	0.723919	0.662423	ADORA1/TSPOAP1/CACNB4	3	1
GO:19017221	GO:1901722	regulation of cell proliferation involved in kidney development	3/2090	15/18870	0.226837	0.723919	0.662423	IL6R/BMP7/EGR1	3	1
GO:19020651	GO:1902065	response to L-glutamate	3/2090	15/18870	0.226837	0.723919	0.662423	BCL11A/BAIAP2/AMIGO1	3	1
GO:19021661	GO:1902166	negative regulation of intrinsic apoptotic signaling pathway in response to DNA damage by p53 class mediator	3/2090	15/18870	0.226837	0.723919	0.662423	MUC1/CD74/SIRT1	3	1
GO:19023061	GO:1902306	negative regulation of sodium ion transmembrane transport	3/2090	15/18870	0.226837	0.723919	0.662423	CAMK2D/NEDD4L/PRKCE	3	1
GO:19030541	GO:1903054	negative regulation of extracellular matrix organization	3/2090	15/18870	0.226837	0.723919	0.662423	ANTXR1/NOTCH1/CHADL	3	1
GO:1903826	GO:1903826	L-arginine transmembrane transport	3/2090	15/18870	0.226837	0.723919	0.662423	SLC7A2/SLC25A29/SLC7A6	3	1
GO:19042511	GO:1904251	regulation of bile acid metabolic process	3/2090	15/18870	0.226837	0.723919	0.662423	MALRD1/SIRT1/STARD4	3	1
GO:19042941	GO:1904294	positive regulation of ERAD pathway	3/2090	15/18870	0.226837	0.723919	0.662423	HERPUD1/NFE2L2/USP13	3	1
GO:20004791	GO:2000479	regulation of cAMP-dependent protein kinase activity	3/2090	15/18870	0.226837	0.723919	0.662423	HTT/MST1/SIRT1	3	1
GO:20006711	GO:2000671	regulation of motor neuron apoptotic process	3/2090	15/18870	0.226837	0.723919	0.662423	CRLF1/VPS54/MAP2K4	3	1
GO:20011381	GO:2001138	regulation of phospholipid transport	3/2090	15/18870	0.226837	0.723919	0.662423	ATP8A1/ATP8A2/APOA1	3	1
GO:19001821	GO:1900182	positive regulation of protein localization to nucleus	13/2090	93/18870	0.226933	0.723919	0.662423	EP300/SHH/MAPK14/YAP1/ORMDL3/ZC3H12A/CREBBP/CACNB4/KAT7/EIF2AK3/UBR5/PRKD1/TYK2	13	1
GO:20001061	GO:2000106	regulation of leukocyte apoptotic process	13/2090	93/18870	0.226933	0.723919	0.662423	EFNA1/CD74/DOCK8/TSC22D3/WNT5A/MEF2C/ST6GAL1/BTK/ORMDL3/SIRT1/SLC39A10/BCL2L11/ITPKB	13	1
GO:00515911	GO:0051591	response to cAMP	12/2090	85/18870	0.228372	0.728112	0.66626	AQP1/DUOX1/FOS/RAPGEF3/KCNQ1/FOSB/PER1/BRAF/KCNE1/ITPR2/EEF2K/DGKQ	12	1
GO:00457781	GO:0045778	positive regulation of ossification	8/2090	53/18870	0.228776	0.72874	0.666835	WNT5A/RXRB/MEF2C/BMP7/BMPR1A/SLC20A2/NELL1/TOB2	8	1
GO:00000771	GO:0000077	DNA damage checkpoint signaling	17/2090	126/18870	0.22894	0.72874	0.666835	MUC1/IER3/PPP1R10/MAPK14/MAP3K20/DDX39B/MRNIP/TRIM39/MDC1/CDKN1B/TAOK2/TAOK3/ERCC6/EME2/SDE2/FOXN3/ATF2	17	1
GO:00030141	GO:0003014	renal system process	17/2090	126/18870	0.22894	0.72874	0.666835	NPR1/ADGRF5/AQP3/AQP4/AQP1/CLCN5/LGMN/XPNPEP3/KCNQ1/SLC15A2/MLLT6/TBC1D8B/ADORA1/TRPV1/SLC25A23/SCNN1B/HSD11B2	17	1
GO:00063831	GO:0006383	transcription by RNA polymerase III	9/2090	61/18870	0.229898	0.729414	0.667451	IVNS1ABP/ICE2/ZNF76/POLR1C/POLR3GL/POLR3B/ERCC6/POLR3H/ZNF345	9	1
GO:00109211	GO:0010921	regulation of phosphatase activity	9/2090	61/18870	0.229898	0.729414	0.667451	HSP90AB1/CRY2/PPP1R1B/IKBKB/MEF2C/GPLD1/HTT/PPP1R15B/SEMA4D	9	1
GO:00464561	GO:0046456	icosanoid biosynthetic process	9/2090	61/18870	0.229898	0.729414	0.667451	CD74/PLA2G1B/GGTLC1/GGT6/GGT5/GGT7/SIRT1/PLA2G4F/NAIP	9	1
GO:00485991	GO:0048599	oocyte development	9/2090	61/18870	0.229898	0.729414	0.667451	EREG/TDRD6/EHMT2/ZFX/YTHDC2/PLD6/KMT2D/WDR77/YTHDF2	9	1
GO:00434881	GO:0043488	regulation of mRNA stability	30/2090	235/18870	0.230001	0.729414	0.667451	TENT5C/TNRC6B/HNRNPU/ZFP36/RBM47/TOB1/BTG2/MAPK14/RC3H1/TNRC6A/FXR2/ANGEL2/CPEB3/TENT5B/CNOT6L/AXIN2/YTHDF3/PUM2/ZC3H12A/ALKBH5/MAPKAPK2/TNRC6C/PAN2/PUM1/PDE12/TENT4A/AGO2/CNOT3/FTO/YTHDF2	30	1
GO:00708301	GO:0070830	bicellular tight junction assembly	10/2090	69/18870	0.230021	0.729414	0.667451	F11R/CLDN2/IKBKB/FZD5/MPP7/SRF/GRHL2/RAB13/TBCD/CLDN11	10	1
GO:19012241	GO:1901224	positive regulation of non-canonical NF-kappaB signal transduction	10/2090	69/18870	0.230021	0.729414	0.667451	AGER/EP300/TLR2/RC3H1/NR3C2/NOD1/PDCD4/TLR3/AGO3/PTP4A3	10	1
GO:00026961	GO:0002696	positive regulation of leukocyte activation	47/2090	380/18870	0.230173	0.729501	0.667531	CD74/AGER/HLA-DRA/HLA-DRB5/HLA-DRB1/HLA-DPA1/HLA-DPB1/LRRK2/HLA-DMA/CEBPA/SHH/RASGRP1/SOX4/DOCK8/IL6ST/TOX/HLA-DQB1/CD55/STXBP1/WNT5A/PRKCZ/MEF2C/SMARCA2/CD83/BTK/HLA-DMB/EGR3/ARID1A/HSPH1/SMARCD3/NSD2/SOCS5/KMT5B/NR4A3/MAP3K8/IL7/SLC39A10/ITPKB/SMARCA4/SNX4/CD47/NFKBIZ/ZBTB7B/VAV3/TNIP2/BLOC1S3/TYK2	47	1
GO:00610131	GO:0061013	regulation of mRNA catabolic process	32/2090	252/18870	0.230415	0.729875	0.667873	TENT5C/TNRC6B/HNRNPU/ZFP36/RBM47/TOB1/BTG2/MAPK14/RC3H1/TNRC6A/FXR2/ANGEL2/CPEB3/TENT5B/CNOT6L/ZC3HAV1/AXIN2/YTHDF3/PUM2/ZC3H12A/ALKBH5/MAPKAPK2/SECISBP2/TNRC6C/PAN2/PUM1/PDE12/TENT4A/AGO2/CNOT3/FTO/YTHDF2	32	1
GO:00097551	GO:0009755	hormone-mediated signaling pathway	25/2090	193/18870	0.231345	0.732426	0.670207	PAQR8/DDX17/EP300/LMO3/SLC27A1/THRB/SCGB2A1/CRY2/RXRB/PER1/YAP1/ADIPOR1/NR1D2/FOXA1/NR3C2/SIRT1/ARID1A/NR4A3/TRIM68/NCOA1/SMARCA4/THRA/UBR5/NR1H3/KMT2D	25	1
GO:00066331	GO:0006633	fatty acid biosynthetic process	22/2090	168/18870	0.232725	0.735943	0.673426	CD74/PLA2G1B/ALOX15B/ABCD3/INSIG1/ACSS1/PDK4/PRKAB1/KAT2B/LIAS/FASN/SIRT1/ACSS2/PLA2G4F/ACSM3/ACADL/PRKAG2/GSTM2/THNSL2/NR1H3/SCAP/SCD5	22	1
GO:00031581	GO:0003158	endothelium development	19/2090	143/18870	0.233003	0.735943	0.673426	COL27A1/ADD1/GSTM3/RAPGEF3/F11R/IKBKB/RBPJ/FOXJ2/NOTCH1/FASN/ICAM1/DLL4/FZD4/HPSE/FZD2/DLL1/KDM6B/ATOH8/PTPRS	19	1
GO:19001801	GO:1900180	regulation of protein localization to nucleus	19/2090	143/18870	0.233003	0.735943	0.673426	TMEM98/EP300/SHH/MAPK14/YAP1/MAGED1/OTUD7B/GLUL/ORMDL3/RASSF5/ZC3H12A/NVL/CREBBP/CACNB4/KAT7/EIF2AK3/UBR5/PRKD1/TYK2	19	1
GO:00485621	GO:0048562	embryonic organ morphogenesis	37/2090	295/18870	0.233599	0.735943	0.673426	EFNA1/RYR2/ID2/FOLR1/PTK7/SHH/RDH10/INSIG1/HNF1B/FLVCR1/LRIG3/MSX1/EFEMP1/WNT5A/KCNQ1/YAP1/FGF9/MEF2C/ATP8A2/FGFR2/GJB6/BMP7/VANGL2/FZD5/NOTCH1/HPN/OVOL2/WDR19/FZD2/HIPK2/SRF/GRHL2/DLL1/PRRX1/IRX5/KDM2B/SP3	37	1
GO:00033091	GO:0003309	type B pancreatic cell differentiation	5/2090	30/18870	0.233708	0.735943	0.673426	WNT5A/GDF11/SIDT2/GSK3A/DLL1	5	1
GO:00082091	GO:0008209	androgen metabolic process	5/2090	30/18870	0.233708	0.735943	0.673426	HSD17B6/SHH/HSD17B4/CHST10/HSD17B7	5	1
GO:00357511	GO:0035751	regulation of lysosomal lumen pH	5/2090	30/18870	0.233708	0.735943	0.673426	LRRK2/ATP6V0A1/TMEM175/TMEM9/CREG1	5	1
GO:00508201	GO:0050820	positive regulation of coagulation	5/2090	30/18870	0.233708	0.735943	0.673426	APOH/CPB2/ENPP4/HPSE/NFE2L2	5	1
GO:00712951	GO:0071295	cellular response to vitamin	5/2090	30/18870	0.233708	0.735943	0.673426	FOLR1/RXRB/TNC/TRIM24/GDAP1	5	1
GO:00972051	GO:0097205	renal filtration	5/2090	30/18870	0.233708	0.735943	0.673426	ADGRF5/AQP1/XPNPEP3/TBC1D8B/ADORA1	5	1
GO:00421131	GO:0042113	B cell activation	35/2090	278/18870	0.233881	0.736092	0.673562	ID2/CD74/SLC39A7/PLCG2/EP300/RASGRP1/HHEX/DOCK10/RBPJ/IRF2BP2/IRF8/MEF2C/RC3H1/POU2AF1/BTK/SLC15A4/SYVN1/CTPS1/NSD2/DLL1/KMT5B/GPS2/IL7/SLC39A10/TPD52/IKZF3/FOXJ1/PIK3R3/NFKBIZ/HDAC4/SP3/VAV3/ITFG2/TNIP2/PHF14	35	1
GO:19021071	GO:1902107	positive regulation of leukocyte differentiation	24/2090	185/18870	0.234644	0.737705	0.675038	ID2/CD74/AGER/HLA-DRA/HLA-DRB1/SHH/TMEM64/FOS/RASGRP1/SOX4/TOX/PRKCZ/SMARCA2/CD83/BTK/EGR3/ARID1A/SMARCD3/SOCS5/IL7/ITPKB/SMARCA4/NFKBIZ/ZBTB7B	24	1
GO:19037081	GO:1903708	positive regulation of hemopoiesis	24/2090	185/18870	0.234644	0.737705	0.675038	ID2/CD74/AGER/HLA-DRA/HLA-DRB1/SHH/TMEM64/FOS/RASGRP1/SOX4/TOX/PRKCZ/SMARCA2/CD83/BTK/EGR3/ARID1A/SMARCD3/SOCS5/IL7/ITPKB/SMARCA4/NFKBIZ/ZBTB7B	24	1
GO:00059761	GO:0005976	polysaccharide metabolic process	14/2090	102/18870	0.236377	0.742358	0.679296	AGL/HAS3/IL6ST/PHKB/SORBS1/CHST7/EPM2AIP1/ACADM/GSK3A/GYG2/GYS1/PER2/PRKAG2/NFKB1	14	1
GO:00148971	GO:0014897	striated muscle hypertrophy	14/2090	102/18870	0.236377	0.742358	0.679296	RYR2/TTN/IL6ST/JARID2/CAMK2D/NOTCH1/GSK3A/CAMTA2/RGS2/NR4A3/KLF15/MAP2K4/P2RX4/HDAC4	14	1
GO:00309001	GO:0030900	forebrain development	50/2090	407/18870	0.236996	0.743508	0.680348	ID2/CCDC141/ID4/LRRK2/AQP1/SHH/ATP1B2/TOX/BTG2/MSX1/NR4A2/WNT5A/FGF13/RBPJ/TRA2B/FAT4/DLC1/FGFR2/SOX2/ATAT1/FXR2/MFSD2A/NKX2-1/BMPR1A/TACC2/NOTCH1/OPHN1/EPHB3/NFIB/TACC3/RTN4RL1/ZDHHC16/SLC1A2/POU3F1/AKNA/SLIT2/ATP7A/SRF/PHACTR1/SCYL2/DNAJB1/TTC21B/SECISBP2/KDM2B/SZT2/NCOA1/FOXP2/KDM6B/PTPRS/PEX13	50	1
GO:00506781	GO:0050678	regulation of epithelial cell proliferation	50/2090	407/18870	0.236996	0.743508	0.680348	EREG/PKHD1/APOH/RAP1GAP/ZFP36/SHH/CPB2/TGFBR3/WNT5A/RBPJ/YAP1/FGF9/STAT3/ESRP2/COL4A3/MEF2C/FGFR2/BTK/MAGED1/SOX2/FZD7/BMPR1A/NOTCH1/HPN/VASH2/NFIB/RREB1/OVOL2/DLL4/PTCH1/NR4A1/OVOL1/EGR3/STK3/PTPRM/SIRT1/CDKN1B/ARNT/MTSS1/ATP7A/PEX2/NR4A3/IFT80/TRIM24/PYGO2/ATOH8/FGFR1/WDR77/ZNF304/PRKD1	50	1
GO:00324111	GO:0032411	positive regulation of transporter activity	13/2090	94/18870	0.238621	0.748186	0.684629	RYR2/STIM2/ATP1B2/FGF13/ARC/HTT/ATP1B1/ALG10B/GSTM2/NR1H3/CTSS/KCTD7/CACNB3	13	1
GO:00512511	GO:0051251	positive regulation of lymphocyte activation	41/2090	330/18870	0.238742	0.748186	0.684629	CD74/AGER/HLA-DRA/HLA-DRB5/HLA-DRB1/HLA-DPA1/HLA-DPB1/HLA-DMA/SHH/RASGRP1/SOX4/DOCK8/IL6ST/TOX/HLA-DQB1/CD55/PRKCZ/MEF2C/SMARCA2/CD83/BTK/HLA-DMB/EGR3/ARID1A/HSPH1/SMARCD3/NSD2/SOCS5/KMT5B/MAP3K8/IL7/SLC39A10/ITPKB/SMARCA4/CD47/NFKBIZ/ZBTB7B/VAV3/TNIP2/BLOC1S3/TYK2	41	1
GO:00023691	GO:0002369	T cell cytokine production	6/2090	38/18870	0.240113	0.75128	0.68746	TRPM4/CD55/PRKCZ/DENND1B/FZD5/HFE	6	1
GO:00027241	GO:0002724	regulation of T cell cytokine production	6/2090	38/18870	0.240113	0.75128	0.68746	TRPM4/CD55/PRKCZ/DENND1B/FZD5/HFE	6	1
GO:00031801	GO:0003180	aortic valve morphogenesis	6/2090	38/18870	0.240113	0.75128	0.68746	EFNA1/NOTCH1/DLL4/ELN/AXIN2/SLIT2	6	1
GO:00987421	GO:0098742	cell-cell adhesion via plasma-membrane adhesion molecules	35/2090	279/18870	0.240627	0.752489	0.688566	NECTIN3/PCDH7/PCDHA10/CADM1/SCARF1/PTK7/CLDN2/WNK1/MAPK14/PCDHA12/ATP2C1/FAT4/CDH26/PTPRD/CDH16/PCDHA9/ICAM1/ALCAM/TRO/PTPRM/MMP24/AJUBA/MPZL2/PCDHA6/ADGRL1/APOA1/SDK1/GPC4/PCDHB2/PCDHA4/AMIGO1/PCDHA7/CNTN4/PTPRS/CLDN11	35	1
GO:00224091	GO:0022409	positive regulation of cell-cell adhesion	40/2090	322/18870	0.242298	0.756246	0.692004	CD74/AGER/HLA-DRA/HLA-DRB5/HLA-DRB1/HLA-DPA1/HLA-DPB1/HLA-DMA/GCNT2/SHH/RASGRP1/SOX4/FOXA2/F11R/DOCK8/IL6ST/HLA-DQB1/CD55/WNT5A/PRKCZ/SMARCA2/CD83/BMP7/SOX2/HLA-DMB/FOXA1/EGR3/ARID1A/HSPH1/SMARCD3/SOCS5/NR4A3/MAP3K8/IL7/ITPKB/SMARCA4/CD47/NFKBIZ/ZBTB7B/TYK2	40	1
GO:00440421	GO:0044042	glucan metabolic process	11/2090	78/18870	0.242422	0.756246	0.692004	AGL/IL6ST/PHKB/SORBS1/EPM2AIP1/ACADM/GSK3A/GYG2/GYS1/PER2/PRKAG2	11	1
GO:00462091	GO:0046209	nitric oxide metabolic process	11/2090	78/18870	0.242422	0.756246	0.692004	CLU/DDAH1/TLR2/RORA/HSP90AB1/SLC7A6/ZC3H12A/TRPV1/SPR/CD47/P2RX4	11	1
GO:19015681	GO:1901568	fatty acid derivative metabolic process	11/2090	78/18870	0.242422	0.756246	0.692004	ALOX15B/GGTLC1/ACSL4/GGT6/GGT5/HSD17B4/DGAT1/GGT7/ACSL3/NUDT7/FITM2	11	1
GO:00508521	GO:0050852	T cell receptor signaling pathway	19/2090	144/18870	0.242472	0.756246	0.692004	HLA-DRB1/HLA-DPB1/PLCG2/WNK1/HLA-DQB1/IKBKB/DENND1B/RC3H1/BTK/BRAF/TEC/ZC3H12A/RFTN1/CACNB4/RAB29/SPPL3/NFKBIZ/THEMIS/CACNB3	19	1
GO:00486081	GO:0048608	reproductive structure development	38/2090	305/18870	0.243093	0.756563	0.692294	LHX9/EREG/ID4/ALOX15B/C3/ADAMTS1/SHH/ASH1L/RDH10/HSD17B4/WNT5A/TNC/FGF9/FGFR2/DHCR24/BMP7/NKX2-1/FOXA1/NOTCH1/KCNE1/WDR19/FZD4/PTCH1/ATN1/SIRT1/CDKN1B/ARID5B/SLIT2/ZFX/TLR3/IRX5/RAB13/ARID4B/PATZ1/A2M/BCL2L11/NCOA1/WDR77	38	1
GO:00094101	GO:0009410	response to xenobiotic stimulus	53/2090	434/18870	0.243264	0.756563	0.692294	FMO5/SLC28A2/CAT/FOS/ABCD3/GSTM3/CPB2/ABCC5/SHANK2/SLC29A1/RORA/CRYZ/CPT1A/KCNQ1/AADAC/TXNRD2/PRICKLE1/FOSB/MEF2C/MTHFR/GPLD1/BRAF/PTCH1/CYP2J2/C1orf115/EHMT2/CYP2U1/CTPS1/PTPRM/SLC1A2/CDKN1B/RORC/TLR3/SULT1A1/DNMT3A/ABCC4/DVL3/ABCC6/NFE2L2/GSTM2/SCNN1B/HADH/TENT4A/GNPAT/SULT1A2/CES3/KCNJ11/NFKBIZ/RPP21/HSD11B2/PFAS/VAV3/BLOC1S3	53	1
GO:20012391	GO:2001239	regulation of extrinsic apoptotic signaling pathway in absence of ligand	7/2090	46/18870	0.243301	0.756563	0.692294	HSPA1A/HSPA1B/CSF2/PPP2R1B/IL7/FGFR1/EYA3	7	1
GO:00509221	GO:0050922	negative regulation of chemotaxis	10/2090	70/18870	0.243785	0.756563	0.692294	SEMA4A/C5/DUSP1/WNT5A/ST6GAL1/NOTCH1/SLIT2/SEMA3G/SEMA4D/SEMA3F	10	1
GO:00613711	GO:0061371	determination of heart left/right asymmetry	10/2090	70/18870	0.243785	0.756563	0.692294	FOLR1/SHH/WNT5A/MEF2C/VANGL2/NOTCH1/OVOL2/SRF/DLL1/DAND5	10	1
GO:00003811	GO:0000381	regulation of alternative mRNA splicing, via spliceosome	8/2090	54/18870	0.244559	0.756563	0.692294	DDX17/HNRNPU/CELF2/RBM47/TRA2B/RBM25/FXR2/RBM15	8	1
GO:00701691	GO:0070169	positive regulation of biomineral tissue development	8/2090	54/18870	0.244559	0.756563	0.692294	ATF4/RXRB/MEF2C/BMP7/BMPR1A/SLC20A2/NELL1/ENAM	8	1
GO:00860091	GO:0086009	membrane repolarization	8/2090	54/18870	0.244559	0.756563	0.692294	ATP1B2/KCNQ1/KCNJ5/KCNE1/ATP1B1/NEDD4L/ZMPSTE24/CACNB3	8	1
GO:00974791	GO:0097479	synaptic vesicle localization	8/2090	54/18870	0.244559	0.756563	0.692294	LRRK2/PCLO/RAB27A/CTBP1/TRIM46/SYNJ1/BLOC1S3/DTNBP1	8	1
GO:00156951	GO:0015695	organic cation transport	9/2090	62/18870	0.244583	0.756563	0.692294	SLC44A5/SLC19A2/SLC44A2/SLC7A8/SLC7A6/SLC22A5/SLC25A17/SLC16A9/SLC25A42	9	1
GO:00226171	GO:0022617	extracellular matrix disassembly	9/2090	62/18870	0.244583	0.756563	0.692294	MMP15/PBXIP1/WASHC1/HPN/CLASP2/CTSK/EXOC8/CTSS/DDR2	9	1
GO:00430301	GO:0043030	regulation of macrophage activation	9/2090	62/18870	0.244583	0.756563	0.692294	CD74/ADGRF5/LRRK2/CEBPA/RORA/WNT5A/ZC3H12A/NR1H3/TNIP2	9	1
GO:00022231	GO:0002223	stimulatory C-type lectin receptor signaling pathway	4/2090	23/18870	0.246341	0.756563	0.692294	PLCG2/EP300/IKBKB/CREBBP	4	1
GO:00028341	GO:0002834	regulation of response to tumor cell	4/2090	23/18870	0.246341	0.756563	0.692294	HLA-DRB1/DAPK1/FBXO38/MR1	4	1
GO:00066581	GO:0006658	phosphatidylserine metabolic process	4/2090	23/18870	0.246341	0.756563	0.692294	SLC27A1/SERINC5/MFSD2A/LPCAT3	4	1
GO:00182301	GO:0018230	peptidyl-L-cysteine S-palmitoylation	4/2090	23/18870	0.246341	0.756563	0.692294	ZDHHC11/ZDHHC8/ZDHHC11B/ZDHHC1	4	1
GO:00182311	GO:0018231	peptidyl-S-diacylglycerol-L-cysteine biosynthetic process from peptidyl-cysteine	4/2090	23/18870	0.246341	0.756563	0.692294	ZDHHC11/ZDHHC8/ZDHHC11B/ZDHHC1	4	1
GO:00194301	GO:0019430	removal of superoxide radicals	4/2090	23/18870	0.246341	0.756563	0.692294	BMP7/SOD3/ATP7A/NFE2L2	4	1
GO:00312901	GO:0031290	retinal ganglion cell axon guidance	4/2090	23/18870	0.246341	0.756563	0.692294	EPHB3/ALCAM/PTPRM/SLIT2	4	1
GO:00327851	GO:0032785	negative regulation of DNA-templated transcription, elongation	4/2090	23/18870	0.246341	0.756563	0.692294	HNRNPU/SHH/HEXIM1/NELFA	4	1
GO:00354931	GO:0035493	SNARE complex assembly	4/2090	23/18870	0.246341	0.756563	0.692294	STXBP1/VPS39/VPS16/VAMP4	4	1
GO:00460581	GO:0046058	cAMP metabolic process	4/2090	23/18870	0.246341	0.756563	0.692294	PDE8A/PDE7A/ADCY9/CACNB4	4	1
GO:00511311	GO:0051131	chaperone-mediated protein complex assembly	4/2090	23/18870	0.246341	0.756563	0.692294	HSPA1A/CLU/HSP90AB1/PFDN6	4	1
GO:00519051	GO:0051905	establishment of pigment granule localization	4/2090	23/18870	0.246341	0.756563	0.692294	RAB27A/RAB17/MREG/BLOC1S3	4	1
GO:00712181	GO:0071218	cellular response to misfolded protein	4/2090	23/18870	0.246341	0.756563	0.692294	RNF5/KLHL15/UBE2W/SDF2L1	4	1
GO:00971641	GO:0097164	ammonium ion metabolic process	4/2090	23/18870	0.246341	0.756563	0.692294	RNF180/BTBD9/ATP7A/ALDH2	4	1
GO:00975021	GO:0097502	mannosylation	4/2090	23/18870	0.246341	0.756563	0.692294	DPY19L3/B4GAT1/DPY19L4/LARGE2	4	1
GO:19908401	GO:1990840	response to lectin	4/2090	23/18870	0.246341	0.756563	0.692294	PLCG2/EP300/IKBKB/CREBBP	4	1
GO:19908581	GO:1990858	cellular response to lectin	4/2090	23/18870	0.246341	0.756563	0.692294	PLCG2/EP300/IKBKB/CREBBP	4	1
GO:00902871	GO:0090287	regulation of cellular response to growth factor stimulus	44/2090	357/18870	0.246437	0.756563	0.692294	SPRY1/HSPA1A/KCNQ1OT1/FOLR1/SHISA2/EP300/VEPH1/TOB1/TGFBR3/MSX1/HSP90AB1/WNT5A/HHEX/RBPJ/ZNF451/FGF9/NREP/TET1/NKX2-1/NOTCH1/PRDM16/TRIM33/FZD4/SPRED2/SNX25/SIRT1/ARNT/ZDHHC17/HIPK2/SLIT2/CREBBP/MTMR4/DLL1/VASN/SPART/ARID4B/PTP4A3/LEMD3/DAND5/FGF18/RGMA/CILP/FGFR1/NPNT	44	1
GO:00605381	GO:0060538	skeletal muscle organ development	23/2090	178/18870	0.246581	0.756611	0.692338	DDX17/RCAN1/EP300/SHH/FOS/BTG2/MAPK14/HLF/MEF2C/ZBTB18/NR1D2/RYR1/NOTCH1/ELN/ATF3/NR4A1/VPS54/EGR2/EGR1/DLL1/MTM1/MED20/SELENON	23	1
GO:00063041	GO:0006304	DNA modification	14/2090	103/18870	0.247743	0.758593	0.694152	FOS/TOX/APOBEC2/TET2/TET1/EHMT2/GRHL2/DNMT3A/HEMK1/ARID4B/FTO/ZMPSTE24/PPM1D/BEND3	14	1
GO:00068851	GO:0006885	regulation of pH	14/2090	103/18870	0.247743	0.758593	0.694152	CA2/LRRK2/ATP6V0A1/SLC4A4/PDK4/TMEM175/TMEM9/ATP12A/GPR89B/CREG1/GPR89A/ATP6V0A2/SLC9A6/DMXL1	14	1
GO:00094081	GO:0009408	response to heat	14/2090	103/18870	0.247743	0.758593	0.694152	HSPA1A/HSPA1B/EP300/HSPA2/HSP90AB1/TP53INP1/HSPA6/SIRT1/MAPKAPK2/CREBBP/HSPB1/DNAJB1/TRPV1/TRPM2	14	1
GO:00159141	GO:0015914	phospholipid transport	14/2090	103/18870	0.247743	0.758593	0.694152	ABCA4/NPC2/ATP11A/ATP10A/SCP2/ATP8A1/TMEM41B/ATP8A2/MFSD2A/ATP10D/XKR9/APOA1/CLPTM1L/C2CD2L	14	1
GO:00083611	GO:0008361	regulation of cell size	24/2090	187/18870	0.251412	0.769424	0.704063	SEMA4A/AQP4/AQP1/WNK1/RUFY3/WNT5A/FGF13/TRIM46/CDKL5/IFRD1/PUM2/ATP7A/DEPTOR/SRF/SPART/RGMA/UCN/SEMA3G/SLC12A8/SEMA4D/PTPRS/VAV3/SEMA3F/PRKD1	24	1
GO:00030151	GO:0003015	heart process	32/2090	255/18870	0.251813	0.770251	0.704819	RYR2/TTN/TRPM4/CELF2/TNNC1/ATP1B2/THRB/FGF13/KCNQ1/CAMK2D/KCNJ5/YAP1/SCN1A/IRX3/KCNE1/GSK3A/ADORA1/CYP2J2/SMAD5/ZC3H12A/RGS2/ATP1B1/TMEM161B/TRPV1/NEDD4L/GSTM2/UCN/THRA/P2RX4/ADRB1/HSPB7/ZMPSTE24	32	1
GO:00305341	GO:0030534	adult behavior	19/2090	145/18870	0.252097	0.770319	0.704881	HOMER2/CHL1/FOXA2/OXR1/SHANK2/NR4A2/ARRB2/PPP1R1B/SCN1A/RNF180/EHMT2/SLC1A2/BTBD9/HIPK2/CACNB4/PUM1/SDK1/TBCE/ZMPSTE24	19	1
GO:00425521	GO:0042552	myelination	19/2090	145/18870	0.252097	0.770319	0.704881	ID4/PTPRZ1/CLU/TMEM98/TLR2/NCMAP/SERINC5/PRX/MAL2/ORMDL3/PIKFYVE/POU3F1/EGR2/EIF2AK3/GNPAT/AMIGO1/SLC25A46/GJC3/TPPP	19	1
GO:00342431	GO:0034243	regulation of transcription elongation by RNA polymerase II	12/2090	87/18870	0.253196	0.770695	0.705226	INTS6/HNRNPU/SHH/HEXIM1/NELFA/INTS3/ERCC6/ZMYND11/MED26/PWWP2A/INTS4/MED20	12	1
GO:00064691	GO:0006469	negative regulation of protein kinase activity	23/2090	179/18870	0.255283	0.770695	0.705226	SPRY1/CEBPA/DUSP1/HEXIM1/GNAQ/HHEX/HIPK3/AIDA/TSC2/ZFYVE28/TRIM27/LRP6/PDCD4/SIRT1/CDKN1B/RGS2/DUSP16/DEPTOR/SOCS5/HSPB1/SH3BP5L/PRKAG2/DTNBP1	23	1
GO:00171451	GO:0017145	stem cell division	5/2090	31/18870	0.255307	0.770695	0.705226	ETV5/CDK2AP2/FZD7/NOTCH1/MLLT3	5	1
GO:00341211	GO:0034121	regulation of toll-like receptor signaling pathway	5/2090	31/18870	0.255307	0.770695	0.705226	ARRB2/IRF4/SARM1/GPS2/LRRC14	5	1
GO:00353351	GO:0035335	peptidyl-tyrosine dephosphorylation	5/2090	31/18870	0.255307	0.770695	0.705226	PTPRZ1/DUSP1/TNS2/PTPN13/PTPRS	5	1
GO:00435071	GO:0043507	positive regulation of JUN kinase activity	5/2090	31/18870	0.255307	0.770695	0.705226	WNT5A/TAOK3/ARHGEF5/DVL3/MAP4K2	5	1
GO:00614371	GO:0061437	renal system vasculature development	5/2090	31/18870	0.255307	0.770695	0.705226	AQP1/IL6R/BMP7/NOTCH1/EGR1	5	1
GO:00614401	GO:0061440	kidney vasculature development	5/2090	31/18870	0.255307	0.770695	0.705226	AQP1/IL6R/BMP7/NOTCH1/EGR1	5	1
GO:00860111	GO:0086011	membrane repolarization during action potential	5/2090	31/18870	0.255307	0.770695	0.705226	KCNQ1/KCNJ5/KCNE1/ATP1B1/CACNB3	5	1
GO:19007451	GO:1900745	positive regulation of p38MAPK cascade	5/2090	31/18870	0.255307	0.770695	0.705226	AGER/GADD45G/GADD45B/ZC3H12A/MAP3K3	5	1
GO:20010571	GO:2001057	reactive nitrogen species metabolic process	11/2090	79/18870	0.255659	0.770695	0.705226	CLU/DDAH1/TLR2/RORA/HSP90AB1/SLC7A6/ZC3H12A/TRPV1/SPR/CD47/P2RX4	11	1
GO:00434871	GO:0043487	regulation of RNA stability	31/2090	247/18870	0.255729	0.770695	0.705226	TENT5C/TNRC6B/HNRNPU/ZFP36/RBM47/TOB1/BTG2/MAPK14/RC3H1/TNRC6A/FXR2/ANGEL2/CPEB3/TENT5B/CNOT6L/AXIN2/YTHDF3/PUM2/ZC3H12A/ALKBH5/MAPKAPK2/DXO/TNRC6C/PAN2/PUM1/PDE12/TENT4A/AGO2/CNOT3/FTO/YTHDF2	31	1
GO:00096121	GO:0009612	response to mechanical stimulus	27/2090	213/18870	0.256196	0.770695	0.705226	RYR2/TTN/ETV1/TMEM87A/AQP1/FOS/F11R/BTG2/MAPK14/KCNQ1/TNC/FOSB/ATP8A2/TLR5/ATAT1/HABP4/SCN1A/HPN/HTT/PTCH1/TLR3/PTK2/MAP2K4/NFKB1/MAP3K14/UCN/DDR2	27	1
GO:19018881	GO:1901888	regulation of cell junction assembly	27/2090	213/18870	0.256196	0.770695	0.705226	SEMA4A/LIMCH1/SDC4/F11R/TLR2/WNT5A/PTPN13/IKBKB/DLC1/MEF2C/CAMSAP3/RAB17/ICAM5/PTPRD/FZD5/EPHB3/IRX3/CLASP2/EEF2K/EPB41L5/PTK2/GPC4/AMIGO1/SEMA4D/PTPRS/CRB3/STAU2	27	1
GO:00458621	GO:0045862	positive regulation of proteolysis	43/2090	350/18870	0.256333	0.770695	0.705226	EFNA1/HSPA1A/HSPA1B/AGER/CLU/TNFSF15/LRRK2/CTSH/CEBPA/DAPK1/LGMN/RNF144B/PRICKLE1/ARIH1/STAT3/DLC1/COL4A3/HERPUD1/GPLD1/HPN/FBXW11/HIP1/GSK3A/RNF180/NOD1/AXIN2/SIRT1/ZC3H12A/APH1A/FBXW8/SOCS5/EIF2AK3/PTK2/CTSK/COP1/TAF1/GRAMD4/NFE2L2/USP13/ZYG11B/RGMA/RNF139/CTSS	43	1
GO:00028361	GO:0002836	positive regulation of response to tumor cell	3/2090	16/18870	0.25786	0.770695	0.705226	HLA-DRB1/FBXO38/MR1	3	1
GO:00028391	GO:0002839	positive regulation of immune response to tumor cell	3/2090	16/18870	0.25786	0.770695	0.705226	HLA-DRB1/FBXO38/MR1	3	1
GO:00029031	GO:0002903	negative regulation of B cell apoptotic process	3/2090	16/18870	0.25786	0.770695	0.705226	CD74/ORMDL3/SLC39A10	3	1
[truncated: 3,935 more rows]

## Sheet: cluster 2
	ID	Description	GeneRatio	BgRatio	pvalue	p.adjust	qvalue	geneID	Count	cluster
[truncated: 5,824 more rows]

[truncated: 1 more sheets: cluster 3]
