# Supplementary material for: Deciphering Dormant Cells of Lung Adenocarcinoma: Prognostic Insights from O-glycosylation-Related Tumor Dormancy Genes Using Machine Learning
Source: Int J Mol Sci. 2024 Aug 31;25(17):9502. doi: 10.3390/ijms25179502 (PMC11395112; doi:10.3390/ijms25179502)
Supplement: Supplementary file 1 [file ijms-25-09502-s001.zip › Table S3.csv]

	symbol	correlation	pvalue
1	score	1	0
2	B3GNT3	0.475107820604861	9.81304272877902e-29
3	TCN1	0.436692063763092	4.76341742535492e-24
4	HS3ST1	0.436375852965007	5.17693509586195e-24
5	ITGB8	0.400331448994968	3.93280636196237e-20
6	TNFRSF21	0.39550489508813	1.20086260750215e-19
7	PLD1	0.389304256981526	4.90595910250607e-19
8	TSPAN1	0.378911386168365	4.85893001133095e-18
9	LINC01133	0.373375971540751	1.59420820525455e-17
10	GCNT3	0.372214646502814	2.03963033247054e-17
11	GALNT14	0.370547153831062	2.90030405463411e-17
12	ITGB5	0.362903593317185	1.41908244804422e-16
13	PCDH1	0.359328237601307	2.93948062997504e-16
14	PTGS2	0.357320955719336	4.4064535814209e-16
15	LAMC2	0.353383284699583	9.66912316095338e-16
16	GCNT1	0.348982607494544	2.29726750917955e-15
17	A4GALT	0.336006172514804	2.72604687082289e-14
18	F2RL1	0.333514692756043	4.32611474415963e-14
19	PERP	0.33299569496251	4.76045972080091e-14
20	KIF13B	0.332560945834368	5.15696654677533e-14
21	SLCO4A1	0.326244972023226	1.62547902021353e-13
22	RAB27B	0.321898393161605	3.52718986369652e-13
23	CAPN5	0.319604473635802	5.28221978969455e-13
24	B3GNT7	0.319578437987519	5.30638203308784e-13
25	ERO1A	0.316656923653145	8.83058691956304e-13
26	BCAS1	0.316145224251653	9.64901367672489e-13
27	STRA6	0.310585786872885	2.50014614784428e-12
28	PADI1	0.310101270378707	2.71389055235413e-12
29	ADAM9	0.309064894852116	3.23280058276784e-12
30	STEAP1	0.304156755863507	7.33507674185436e-12
31	MRNIP	-0.303885711477158	7.67116243644977e-12
32	PRSS23	0.301421675012837	1.1503092175535e-11
33	BICD1	0.301265031562471	1.18016880462628e-11
34	PRR15	0.298168656553619	1.95240136249093e-11
35	TMC7	0.297197875418164	2.28336955800352e-11
36	ADAM10	0.295708697587655	2.90003364482118e-11
37	FHL2	0.294633286360117	3.44357145009372e-11
38	GLCCI1	-0.293067977588739	4.41615825777875e-11
39	LAMB3	0.287865606319643	9.9858716363905e-11
40	SYNJ2	0.287536631596867	1.05087278497844e-10
41	ITGA2	0.287522336541256	1.05320424283156e-10
42	LRP10	0.286482891929229	1.23694573071822e-10
43	AHNAK2	0.285299180868693	1.48433720794748e-10
44	ZNF385B	-0.285219340773244	1.50265732156877e-10
45	GJB2	0.284723603332501	1.62143885313877e-10
46	TSPAN13	0.279457980515948	3.60456192615509e-10
47	GJA1	0.27480994903451	7.19576542275722e-10
48	PTPRR	0.272451874792901	1.01681543665481e-09
49	SBF2	0.270858311146649	1.28205966260661e-09
50	INPP1	0.270585057288495	1.33384089737998e-09
51	GLIS3	0.270160155402104	1.4184198434497e-09
52	CD164	0.269783322382495	1.49777319368108e-09
53	PLEK2	0.268147494686787	1.89517564125529e-09
54	TRBC2	-0.266921617448982	2.25834413406362e-09
55	MFSD4A	0.266466703368645	2.40961421291803e-09
56	KRT16	0.26606229068443	2.55231725562754e-09
57	OSBPL3	0.265739451299379	2.67209382604364e-09
58	TNFRSF11A	0.263974597096921	3.42974342598148e-09
59	STK38L	0.263521463256582	3.65568167465017e-09
60	ELOVL6	0.262076942043938	4.47656545055019e-09
61	TNS4	0.261486696363987	4.86116848114519e-09
62	EGLN3	0.260653248883863	5.45927819788666e-09
63	PLCD3	0.259583074946572	6.33265557805838e-09
64	TNFRSF10A	0.259222718261789	6.65614925885596e-09
65	CDCP1	0.259155906926651	6.71786167833715e-09
66	STX1A	0.25904054617298	6.82572656561407e-09
67	KRT6B	0.258397773714546	7.45817443176537e-09
68	NGEF	0.257162950625437	8.83631311345085e-09
69	LRCH1	0.256754893933674	9.34375011082326e-09
70	SEMA3C	0.254373041756966	1.2919240288059e-08
71	INSR	0.253228665549797	1.50778588316472e-08
72	SLC4A4	0.25159671231717	1.87701167334707e-08
73	MUC16	0.249208473281207	2.57919371017007e-08
74	CHPF	0.247302403498871	3.31605212308225e-08
75	TP53INP2	0.246277158880644	3.79274039906411e-08
76	MAGED1	0.243467496660655	5.46364692040339e-08
77	FRY	0.241893474221219	6.69030852279093e-08
78	GJB3	0.241462074401441	7.07047764478938e-08
79	MINDY2	0.240099965580998	8.41271750581722e-08
80	PRSS3	0.239024837931557	9.64272162490476e-08
81	SERPINB5	0.238742588160942	9.99335107495354e-08
82	FADS3	-0.237166503016882	1.21890879738105e-07
83	ANKRD44	-0.237003694726533	1.24407739066356e-07
84	PDZK1IP1	0.236800166551965	1.27624645605311e-07
85	NECAB3	-0.235253346568714	1.54834905955999e-07
86	LTBP1	0.234005473074475	1.80783748792967e-07
87	SAMD12	0.232274773819523	2.23801664329064e-07
88	EFNB2	0.231927839974057	2.33539172937007e-07
89	MN1	0.229432098350945	3.16639152568976e-07
90	LARP6	0.228801377434186	3.41773688265349e-07
91	TRIM29	0.228399460185377	3.58780262668087e-07
92	SERINC3	0.226602560192716	4.45292389429107e-07
93	GOLIM4	0.225411077045028	5.13367013135675e-07
94	AMFR	0.221643636413845	8.00868754518576e-07
95	PTHLH	0.22085519861797	8.78119864156787e-07
96	SPTBN2	0.220496078565766	9.15631982540085e-07
97	PCSK5	0.219995814959143	9.70459642559973e-07
98	CD59	0.219929230425647	9.77990504927365e-07
99	FIBCD1	0.216374638726885	1.47244395051682e-06
100	PIK3R3	0.215520101160359	1.62299306748634e-06
101	BICC1	0.213995889383805	1.92886392328471e-06
102	STAT3	0.213645948233621	2.00650625050332e-06
103	EVL	-0.213346199138755	2.07538392724537e-06
104	RSPH3	0.210339171320284	2.90391792042612e-06
105	KIF22	-0.210195540033329	2.95052921709797e-06
106	FAM110C	0.208375941282188	3.60657896693238e-06
107	LAD1	0.208357565766905	3.61386634155255e-06
108	FGD4	0.207902363032761	3.79894900320161e-06
109	BEAN1	0.20368864849563	6.00042722620547e-06
110	PRRG1	0.203035268468852	6.43573336223453e-06
111	SCIN	0.202544065952422	6.78265422192782e-06
112	ZNF365	0.202464980825631	6.84015008543837e-06
113	TRIM2	0.202151654482204	7.07254321811995e-06
114	CEBPD	-0.201303494617173	7.73999046647252e-06
115	MRPL24	-0.199448106887029	9.41543992607149e-06
116	RHPN1	-0.199417646884717	9.44563458716176e-06
117	S100A16	0.199325743337445	9.53729742887073e-06
118	BNIP3	-0.197873485568411	1.11031374581729e-05
119	MBOAT2	0.196521592791756	1.27782468244972e-05
120	SLC1A1	0.196113843464223	1.33289442269972e-05
121	RIN1	0.195983826740609	1.35092370758977e-05
122	PHLDA2	0.194789111395092	1.52780923436599e-05
123	CARD6	0.194449889393421	1.58191482310078e-05
124	GSN	0.194058620250011	1.64658289434655e-05
125	MBNL1	-0.193841164250648	1.68360144542066e-05
126	DSC2	0.193714039675676	1.7056072550611e-05
127	SLC25A24	0.191991202183559	2.03212373002034e-05
128	ZBTB41	0.191811034094452	2.06950568866066e-05
129	MARCKS	0.190995000107305	2.2471439009983e-05
130	CARD10	0.190584605076334	2.34185742753764e-05
131	SERTAD4	0.190065976495424	2.46697231937753e-05
132	CAMK2N1	0.189732305673891	2.55079112240069e-05
133	PTTG1IP	0.189359023048647	2.64775892443e-05
134	RND3	0.189163518330203	2.69992962707897e-05
135	HMGA2	0.189005826701122	2.74271829853683e-05
136	HLA.F	-0.188573256271577	2.86341798222425e-05
137	UBASH3B	0.188070984159758	3.00988081518877e-05
138	PKM	0.188025577877037	3.02346551286387e-05
139	PKIB	0.18787518051983	3.06887758238227e-05
140	STC1	0.18761979704922	3.14747353792214e-05
141	PLAUR	0.187148464005593	3.29756134727201e-05
142	KRAS	0.187131793510522	3.3029919166143e-05
143	REL	0.186394720769767	3.55174604666675e-05
144	SMIM6	0.18536020173084	3.93094336952153e-05
145	TNFRSF11B	0.185083571332611	4.03865250561757e-05
146	METTL7A	-0.184872374342307	4.12275752725222e-05
147	HLA.DMB	-0.184087620908466	4.45001241709708e-05
148	PHLDA1	0.183317117801856	4.79510928849393e-05
149	ACP5	-0.183178857135656	4.85965134724258e-05
150	CLU	-0.182806695794701	5.03748526121742e-05
151	ANO1	0.182034693304513	5.4261735109159e-05
152	CSGALNACT1	0.180916494542298	6.03968118244028e-05
153	KRT17	0.179672270749188	6.79909170707558e-05
154	TRNP1	0.17888629550314	7.32430800906245e-05
155	TIMP1	0.178833473657423	7.36094349143863e-05
156	MIB1	0.177915055847734	8.02621080080257e-05
157	TRPS1	0.177646551986788	8.23116207246635e-05
158	MANCR	0.176520810278159	9.14533701808527e-05
159	STIM2	0.176403263310464	9.24611905492686e-05
160	EPHA2	0.174730311169284	0.000107986948606845
161	QPCT	0.174483915734758	0.000110470857791705
162	ANXA4	0.174445387252161	0.00011086408713828
163	PLBD1	0.174404201981164	0.000111285887633484
164	GLUL	0.172385624129997	0.000133910465977951
165	ENAH	0.172338361124789	0.000134488668281706
166	BACH1	0.172088108149236	0.000137589471638078
167	DAP3	-0.171683446123492	0.000142745946813901
168	MUC4	0.170487756220073	0.000159062421975388
169	CYB5A	-0.169733149039597	0.000170243698566576
170	LURAP1L	0.168946451112247	0.00018268242483977
171	ATP7A	0.167987300326452	0.000199000128638661
172	SH3BP5	-0.167848692609678	0.000201468108693751
173	FAM83A	0.167695651890382	0.000204226359638877
174	PPL	0.166117593100758	0.000234805489451983
175	PCDHB14	0.16534657213878	0.000251257002530059
176	HOPX	-0.164349166445649	0.000274139765674055
177	MTUS1	0.164008760510254	0.000282385173631793
178	C6orf141	0.16388100804744	0.000285538977567736
179	EXPH5	0.163073231141894	0.00030625459318294
180	LACTB2	-0.162480688395283	0.000322333446108102
181	ADM	0.16134560764297	0.000355356094534494
182	CALD1	0.159669206271995	0.000409934875086941
183	THEMIS2	-0.15954588969324	0.000414243285209479
184	ABTB1	-0.159028269640694	0.00043279175075249
185	CAMK1D	-0.157774243903432	0.000480981234600152
186	IGF2R	0.15760226888873	0.000487965926899678
187	TIMP2	0.156382044081468	0.000540298936487052
188	PAPSS2	0.155985552409247	0.000558395664879121
189	E2F7	0.155907479789202	0.000562024733693125
190	UBA6	0.155653275295748	0.000573993267203729
191	SFTA1P	-0.154773516091852	0.000617264862192703
192	NFKBIA	-0.154652110250517	0.000623468446337118
193	PSMB10	-0.153317056364149	0.000695607983234291
194	BMP1	0.15314793325996	0.000705279135424809
195	SPP1	0.152857393847152	0.00072218467306517
196	XPR1	0.152511103571083	0.0007428241546497
197	SEC61G	0.152026043155083	0.000772653809834132
198	PHETA1	0.151785334834477	0.000787864660241979
199	UBE2E3	0.151373616750754	0.000814525798914176
200	CRYBG2	0.150265641938308	0.0008904738754048
201	MAP1B	0.149572768802976	0.000941239569118723
202	KALRN	0.149472624116172	0.000948794219859992
203	RALB	0.149306698237039	0.000961434577098426
204	FAM20A	-0.147546538926838	0.00110543557491234
205	CKB	-0.147265914854314	0.00113015142880619
206	SYNE1	-0.14612853339124	0.00123563076448128
207	S100A6	0.145508734079587	0.00129685473192538
208	PHTF2	0.145441044132391	0.00130370756197895
209	S100P	0.145005451122705	0.00134860936309514
210	MYEOV	0.144969429428741	0.00135238550223186
211	KRT6A	0.143971902276116	0.00146089844089283
212	PITPNC1	0.143670249952313	0.0014952546875942
213	TCF7L2	0.143102439970373	0.00156194521330608
214	CLIC3	-0.142678379290847	0.00161352126504994
215	NT5E	0.142444144872401	0.00164267533001367
216	ATP8A1	-0.142148998684862	0.0016800987243682
217	GSTK1	-0.141201619475081	0.00180556832404584
218	DNMBP	0.141129677515601	0.00181543844434674
219	ST6GAL1	0.140305751239198	0.00193205603055028
220	MFAP2	0.140072958629559	0.00196622591353384
221	KLK6	0.138564882044077	0.00220131749414108
222	COL4A4	-0.138387663627105	0.00223056812507426
223	SELENOP	-0.137945890654399	0.0023050368402161
224	TMEM64	0.136573718860591	0.00255104949802072
225	CALB2	0.13580338477754	0.00269943003690779
226	USP13	-0.135617481151076	0.00273639653005771
227	DAPP1	0.135453998266377	0.00276928506975348
228	SSPN	0.135091900560062	0.00284341492050036
229	HEBP2	0.134282849064498	0.003015614742955
230	INSIG1	0.133094269408557	0.0032858281326939
231	RNF115	-0.132975159228305	0.0033140844147342
232	FABP5	-0.132913681448285	0.0033287548341094
233	SPRY1	0.132451347085914	0.00344098430409306
234	PTK6	0.132379103452201	0.00345882801566359
235	TGM2	0.132338147153463	0.0034689812073809
236	SELENBP1	-0.131549761340148	0.00366976886153986
237	SREBF2	0.130685120400471	0.00390204198088952
238	CADM1	-0.130224850988405	0.00403104263497843
239	LRP1	0.129673626230502	0.00419060712535772
240	NAB1	0.128659646574214	0.00449911708521168
241	MINPP1	0.127893870804839	0.00474554789345283
242	CAMSAP2	0.127817028818579	0.00477093648309573
243	HLA.DRB5	-0.126693823537888	0.00515629260912027
244	CKLF	0.126166124773286	0.00534684069283093
245	TTLL12	0.126027108773277	0.00539808212785584
246	PCSK6	0.125482850990195	0.00560297567259815
247	CAVIN3	0.125086729562616	0.00575647116252062
248	CERCAM	0.123795178324391	0.0062835451462926
249	IL2RG	-0.123353308194008	0.00647357368979828
250	DENND5B	0.123021995546232	0.00661942027032959
251	ZNF185	0.122992490253491	0.00663255049920676
252	PLAC8	0.122513635970058	0.00684893539944705
253	LMO3	-0.122291786971258	0.0069513113149756
254	CCDC91	0.122078243394206	0.00705114663497223
255	ALDH3B1	-0.121820212379809	0.00717349179664278
256	PODXL	0.12144307659149	0.00735572825596418
257	TAP1	-0.120987758036905	0.00758125297859239
258	COL4A1	0.120704507083415	0.0077246493897949
259	DUSP4	0.120565128753685	0.0077960955294185
260	FBXO32	0.120512289169262	0.00782333532406528
261	EFHD2	0.120066240648871	0.00805669031545799
262	FNIP2	0.120038327443061	0.00807149785109113
263	FOLR1	-0.119765803402143	0.00821734891581046
264	MYO1B	0.119686803325145	0.00826006595302859
265	SC5D	0.119138868685149	0.00856183698785956
266	IGFBP6	-0.119113780572088	0.00857588637902062
267	NFIB	0.118273645500414	0.00905838706528041
268	TP53INP1	-0.118098296721602	0.0091620883441305
269	ID2	-0.117591742383428	0.00946762322425651
270	SLC35D2	-0.117527731345118	0.00950687004543543
271	GSPT2	0.11597992849199	0.0105009557742704
272	RBMS3	0.115419398178907	0.0108830778230114
273	PBX1	0.114288795910554	0.0116914992356185
274	CDKN2B	0.114079277913762	0.0118470121603835
275	MLPH	0.113865268475787	0.0120077439396189
276	CXXC5	0.113341345591245	0.0124093965528899
277	HMGB3	-0.113299948148753	0.0124416328415174
278	SCYL2	0.113158100267297	0.0125526515081812
279	HLA.DRB1	-0.113142149319977	0.0125651902054583
280	UBE2Q2	0.112694485325094	0.0129216275359605
281	WFDC2	0.112535017416384	0.0130507358963952
282	DENND1B	0.111632212088821	0.0138033316561054
283	HSD17B6	-0.111207064851694	0.0141707891314227
284	DCBLD1	0.111167825184301	0.0142051340784138
285	RAMP1	0.109836510717623	0.0154146001620509
286	SERPINE1	0.109727946586305	0.0155171005503486
287	IL18	-0.109445545693475	0.0157865337414694
288	FOXA1	0.109234690479828	0.0159903729015175
289	COL4A2	0.109203003421371	0.0160212041435641
290	PGAP1	0.109163578422339	0.016059637064872
291	CYTH3	0.10910244039803	0.0161193964319377
292	CCND1	0.1089006046914	0.0163180664215711
293	GSTO1	-0.108250070339592	0.016973067556577
294	TAPT1	-0.108235080569494	0.0169884275277459
295	GOLPH3	0.105928840188453	0.0195013422924124
296	TFAP2C	0.105839951762934	0.0196043582269128
297	OAS3	0.105515856158921	0.019983987985115
298	FASN	-0.104874454992602	0.0207541873337776
299	CDK6	0.104526189740571	0.0211830954041836
300	IGFBP4	0.103957934907375	0.0218994647755522
301	CYP4B1	-0.103875930869508	0.0220045588782668
302	XAF1	-0.103428772993548	0.0225853525031212
303	HES2	0.102996536075408	0.0231593438168582
304	CYBRD1	-0.102240120877387	0.024194243774614
305	ZYG11B	0.102144342372927	0.0243280932293997
306	OSGIN2	-0.101933893914432	0.0246244418966464
307	EMP2	-0.101469568583905	0.0252893409579786
308	IGF1R	0.101070041501642	0.0258737929703238
309	BAIAP2L2	0.100873003907499	0.0261662934858581
310	HERC6	0.100144441368779	0.0272727155129466
311	LAMA4	0.0998982909486087	0.0276555148060019
312	RHBDF1	0.0992879856654782	0.0286246066769502
313	STXBP1	-0.099145441426716	0.0288551044037187
314	LYPD3	0.0989247494854371	0.0292151109221174
315	BHLHE41	0.0987921063796683	0.0294333351418652
316	GPCPD1	0.0986510981092468	0.0296668531233301
317	ANG	0.0984360110002312	0.0300261084392637
318	KLK7	0.0977153149670368	0.0312571677283478
319	LEPR	0.0976687847374332	0.0313381111639173
320	SLC25A4	-0.0973166836916176	0.0319564529497827
321	GAS6	-0.0971676718760417	0.0322212629923729
322	RNF144B	0.0971268876556115	0.0322940668595742
323	RNF145	0.0965733862831057	0.0332960979736019
324	UCA1	0.096481287758992	0.0334653761426993
325	ARHGEF38	0.096367685259329	0.0336751893954635
326	BCL6	0.0962135455492653	0.0339616635558546
327	CHIC2	0.0950129143726198	0.0362649896967338
328	RHOF	0.0934560687998817	0.0394481862150342
329	DRAM1	-0.0932429381386332	0.0399018397925932
330	VDAC1	0.0927831843774639	0.0408954781317222
331	MRPS2	-0.0908130510861415	0.0453932892721661
332	BTG2	-0.0905873843302985	0.0459340643738261
333	KLK8	0.0902690478874348	0.0467060975388689
334	DDX60	0.0898672293694793	0.0476961070783501
335	MYD88	0.089595472118932	0.048375588914911
336	FN1	0.0894040762946306	0.048858989956559
337	MT1F	0.0893356067591064	0.0490328996661982
338	PRR5L	0.0888743353392447	0.0502180561760696
339	NUPR1	-0.0886979315302234	0.0506775782083775
340	ADPRHL1	-0.0877005921655337	0.0533421157717365
341	SHANK2	0.087293496844338	0.0544627617989851
342	MXD4	-0.0872550254636606	0.0545696704436723
343	RCAN1	0.0872381519920351	0.0546166153868229
344	VSIR	-0.0871598627977395	0.0548348691543991
345	PML	0.0870003988340319	0.0552816637819695
346	COL27A1	-0.0864912442374434	0.0567285321410921
347	CCDC80	0.0864384163194953	0.0568804362455402
348	FOSL1	0.0860828242188091	0.0579117254095992
349	KLHL42	0.085996001923982	0.0581658671058124
350	PFKP	0.085046655698862	0.0610054927906542
351	CEP85L	0.0849814522915689	0.0612046552447694
352	DEPTOR	0.0844590314455666	0.0628198355634046
353	ESCO1	0.0842211152204924	0.0635669639624539
354	KCNJ15	0.0833673450273746	0.0663085399177082
355	AQP3	-0.0829759949867266	0.0675972890788407
356	MUC1	0.0828098937687748	0.0681504499385574
357	PTPRU	0.082199047709104	0.0702167274198353
358	C15orf39	0.0811217486345496	0.0739855855832322
359	IFIT3	-0.0809019014340452	0.0747746072395714
360	DCUN1D3	0.0807787526380589	0.0752195681813898
361	RASAL2	0.0803830841210465	0.0766638014712987
362	SPHK1	0.0800854725631685	0.0777649017390482
363	JMY	0.0800272119676667	0.0779819493026908
364	ENPP5	0.0795696169004385	0.0797038506666329
365	CXCL2	-0.0786791911297471	0.0831427338280153
366	GPC4	0.0778637798551029	0.086396094131861
367	HPN	-0.0770239975275227	0.0898530423745553
368	CIT	-0.076692923757776	0.0912460460923225
369	TMEM97	0.0765616346483003	0.0918032196984021
370	CHST11	-0.0760483759421044	0.0940076223880252
371	KCNQ1OT1	0.0751604302011748	0.0979210107378299
372	FMO5	0.0751411069659414	0.0980075937917623
373	ASAH1	0.0737180669202864	0.10455326380624
374	KLHL24	0.073127273905277	0.107370447240953
375	S100A13	-0.0730889429356657	0.107555278344787
376	TSKU	0.0722722519695773	0.11155334718535
377	ZEB1	0.0720172405574789	0.112825412053664
378	LY75	0.0719968438639349	0.112927646449758
379	FKBP5	-0.0715104950348748	0.115386997013669
380	TPRG1L	0.0704773594091392	0.120750510795803
381	MYLK	0.0700178131214218	0.123197877104751
382	FAM8A1	-0.068324494174307	0.132550277128523
383	GLS	-0.0680443986521483	0.134148770776384
384	ANXA6	-0.0676292626905621	0.13654521859948
385	SLC36A4	0.067351662335382	0.138166002591306
386	RAB8B	0.0671444642957013	0.139385341400008
387	ETV5	0.066902510966763	0.140819644312667
388	PDGFB	0.0666779471743759	0.142160958571541
389	MIR4435.2HG	0.0661183256143736	0.145546109261043
390	CLDN23	0.0660683343234497	0.145851474996192
391	MYO5A	0.0659631281433833	0.146495710954072
392	EMP3	-0.0657092586702605	0.14805923003852
393	PLAG1	-0.0655061085404984	0.149319509793698
394	NEDD9	-0.0652836316985929	0.15070903131603
395	RBPMS	0.0650204592703193	0.152365385107476
396	ZNF704	0.064579039502152	0.155174552677406
397	LYST	0.0638836554445551	0.159679206374204
398	AZGP1	0.0632469857768676	0.163889333453666
399	SLC25A29	-0.0631703828802007	0.164401456295904
400	ACSL1	0.0631170887847212	0.164758458083084
401	CCDC191	-0.0630647653833455	0.165109523282191
402	FXYD5	0.062553770990025	0.168567613080314
403	SNCG	-0.0624642574772154	0.169178921698385
404	KCNS3	0.0611211142721926	0.178551585407804
405	MRPS35	0.0599680326124277	0.186900649991663
406	RAB32	0.0594182484277737	0.190981182635924
407	CDCA7L	0.0591694812250217	0.192848879405942
408	BAIAP2.DT	0.0588827320670959	0.19501829651229
409	OPTN	-0.0586171830802988	0.197043186448418
410	SH3KBP1	0.0584173509549413	0.198577053581499
411	RPS6KA4	0.0581851556284059	0.20037024305991
412	LRIG1	0.0580552650190997	0.201378482792153
413	ERAP2	-0.0574585263926647	0.20605791567588
414	HLA.B	-0.0567148055496381	0.211999506909872
415	PGAM1	0.0557168649280753	0.220164570478631
416	HLA.A	-0.0550333840874054	0.225884998169603
417	SLC7A7	-0.054829948878631	0.227607905623306
418	EFNA1	-0.0547532430155554	0.228259950823681
419	SNX18	0.054415852328063	0.231143716779508
420	SAMD9L	-0.0532187098246767	0.241583902874467
421	ETV4	0.0528921743678632	0.244488155098309
422	HRAS	-0.0523960897439107	0.2489470088168
423	CTNNAL1	-0.0519690163788729	0.252830729346892
424	HAPLN3	-0.0518831256658823	0.253616857902734
425	PNPLA2	-0.0502768590975586	0.26863155847492
426	SERINC1	0.0497264006160652	0.273914263619837
427	CBX4	-0.0496198994319358	0.2749444625753
428	CD68	-0.0494880735700249	0.276223278207502
429	CTSA	0.0490794691432571	0.280212725962241
430	SAA1	0.0478518940645099	0.292432104488403
431	OAS2	0.0477343036550152	0.293621053440886
432	GSDMB	-0.0476010572083602	0.294972201406389
433	IRF2BP2	-0.0474941189963286	0.296059577326682
434	MMP15	0.0473816868259229	0.297205697890999
435	TDRD7	0.0467440701245827	0.303761370485547
436	SEMA3B	0.0465490814339021	0.305785129976729
437	GSTM3	-0.0465237810379675	0.306048370869007
438	NAV2	0.0461196225821801	0.310273784355982
439	IKBKB	-0.0460493085461737	0.311012808982193
440	LNX2	0.0449464434337133	0.322755666273742
441	CDKN2B.AS1	0.0447154046402386	0.325251724717301
442	TEAD2	-0.0444906875109483	0.327691463701893
443	NEU1	0.0441860229080002	0.331018044410183
444	IFIT2	-0.0441726859427891	0.331164164225352
445	GGCT	-0.0437210591901021	0.336136725577857
446	DMRTA1	0.0434892710395337	0.33870729359955
447	IFI6	0.0432930683052106	0.340893016773054
448	CHI3L1	0.0426541109555335	0.348073328747888
449	ORAI3	0.0424657334855814	0.350208392511069
450	RNF130	-0.0416699424100379	0.359318985703878
451	ID3	-0.041576957638391	0.360393122752592
452	MR1	0.0415067425182073	0.361205560386773
453	ETS1	-0.0411384577327746	0.365485599995114
454	CYTOR	-0.0407394661239524	0.370157961102029
455	ZNF117	-0.0404684598943038	0.373352556937235
456	CFI	-0.0403747845234043	0.374460738896128
457	VIM	-0.0399759981190813	0.37920104304427
458	PAG1	-0.0392253897481756	0.388222664519153
459	CTSF	-0.0391099542762842	0.38962156611283
460	STEAP4	-0.0390016904648809	0.390936331744112
461	RANBP9	-0.038964214109746	0.391392073168541
462	LIMCH1	-0.0367216401858793	0.41924524819586
463	COL18A1	-0.0363999685899937	0.423333638476294
464	CLIP4	0.0358835971633225	0.429945047401586
465	GPR160	0.0357302113495925	0.431920392019259
466	COL6A2	0.0349960425891865	0.441447512841848
467	SLC19A2	0.0346720640127196	0.445689560645396
468	USP44	-0.0337971587960103	0.457260172258292
469	C11orf54	-0.0327308778981487	0.471586339599646
470	HMGA1	0.0324796993924706	0.474996631824506
471	DEPP1	0.031942093073345	0.482340939396512
472	CDKN2A	-0.0303573292400611	0.504344100025023
473	GLRX	0.0301182313660184	0.507709002244717
474	EPSTI1	-0.0295826263164906	0.515289165327854
475	PTAR1	0.0290942133164947	0.522252158809805
476	GADD45B	-0.0276599346096528	0.542974778926813
477	ACOT7	0.0267998671688163	0.55559399299497
478	ROS1	-0.0267762941906787	0.555941863966689
479	IL32	-0.026667345268781	0.557551019328863
480	DNAH14	-0.0254422288139185	0.57579967248665
481	JPT1	-0.0252768273441355	0.578284780832451
482	WFS1	0.0249021984345774	0.583931981456057
483	ICAM1	-0.0247621670894727	0.586049383485852
484	C1orf198	0.024759270698795	0.586093217020965
485	LDHB	-0.0239671495603476	0.598137531633882
486	PINK1	0.0235874900630913	0.603949745010325
487	SLC31A2	-0.0233805316847432	0.607128687198675
488	IL6ST	0.0231564424458401	0.610579137521545
489	EPHB6	0.0229256348076711	0.614142073043045
490	LMO4	-0.0218475553655935	0.630903634474181
491	ZMIZ1	0.0215771255799055	0.635138494430673
492	SIRPA	-0.0213804150341431	0.638226433856028
493	ADD3	-0.021337041309727	0.638908154681317
494	EDN1	-0.0213288809759639	0.639036447683351
495	GBP2	-0.0202625068919007	0.655892925792195
496	RGS2	-0.0202281008316978	0.656439772100257
497	LACTB	-0.0200833585114471	0.658742298702037
498	CDCA7	0.0200515596986437	0.659248580062169
499	CLDN3	0.0199105567006887	0.66149541700251
500	MTAP	0.0197907315334844	0.663407185061089
501	FOXN3	0.0197161304170015	0.664598524910616
502	CENPL	0.0195991425114792	0.666468460087095
503	AREG	-0.0195135953435563	0.667837156291831
504	RTP4	-0.0194154658440571	0.669408518179033
505	FSTL3	0.0192898682353825	0.67142183725602
506	HLA.C	-0.0187866154260748	0.679512416527519
507	MAP3K21	-0.0182427104394626	0.688298083923796
508	TCIM	0.0180011154524808	0.69221413091646
509	ATP11A	-0.0174430140602039	0.701291745912726
510	TRIM21	-0.0170909330712217	0.707040446925878
511	MAF	0.0169679442627482	0.709052532592939
512	SNRPD1	-0.0169655661580666	0.709091458170055
513	NFIX	-0.016531691265749	0.716205839473366
514	WDR26	0.016460432021534	0.717376670647742
515	LBR	-0.0163603523289045	0.719022156412255
516	ARHGDIB	0.016339915893537	0.71935832726725
517	SLC16A4	0.0163090160890044	0.719866718960816
518	KYNU	-0.0162088937727843	0.72151486999526
519	ZNF281	0.0158703362648889	0.727097507730642
520	ADIRF	0.0155642648201464	0.732156937340938
521	NEBL	0.0151686519109269	0.738713714259604
522	SORBS3	0.0151329189799189	0.739306883788512
523	IGFBP7	0.0150912894094381	0.739998133031032
524	SMARCA1	0.0148963796028287	0.743237341531306
525	PKIG	0.0144529266606727	0.750623912376259
526	DDB2	-0.0144107759860516	0.751327213346902
527	NCOA2	-0.0142436725148233	0.754117423742979
528	DDX11	-0.0134203945776101	0.767910227810734
529	ADGRF5	-0.0131846917057994	0.771872825124867
530	NLRP2	0.0130144492464759	0.774738613722792
531	CYP1B1	-0.0128552509694677	0.777421261030409
532	TAPBPL	-0.0127947284333468	0.778441821535993
533	NXN	-0.0120668513076924	0.790745009345809
534	REV3L	0.0114159531119025	0.801791335723141
535	RPS27L	-0.0114001850379684	0.802059434389657
536	ID4	0.011145451327911	0.80639377473394
537	BCL11A	0.0109647638007372	0.809471811973179
538	FLVCR1	0.0107003098556747	0.813982111452798
539	TLE2	0.0106420696978472	0.814976237845997
540	AXL	-0.0101602697581765	0.8232115395805
541	RASGRP1	0.0100974965816401	0.824285959156453
542	AEN	0.0100602180331989	0.824924170675898
543	PLP2	0.00986148864241786	0.828328369857424
544	COL6A1	0.00908264907392556	0.841700185776876
545	CYB5R1	0.00866910559727686	0.848819074417351
546	JAK2	0.00839464727782602	0.853550532934898
547	SLC43A3	-0.00749492357662452	0.869097085863689
548	LGALS1	0.00723501851625498	0.873597734441039
549	MGP	0.00704128561025897	0.87695517504055
550	MYL9	0.00702790049376598	0.877187224758073
551	TLR2	-0.00700536554751948	0.877577923332945
552	SCPEP1	-0.00673142554632442	0.88232969494742
553	MX1	0.00666705978681599	0.883446804655177
554	AGL	0.00563111244658818	0.901456622341897
555	VAT1	-0.00524347004708008	0.908209268961479
556	MT2A	-0.00524001726985653	0.908269446050223
557	PARP1	-0.0047192139165802	0.917352135941964
558	RPS6KA5	-0.0046318372976154	0.918877050564245
559	LIFR	-0.00450701919441808	0.921055916290666
560	MGAT4A	-0.00386957082597376	0.932192292315963
561	KANK1	0.00370197063770022	0.935122595791948
562	RGL1	-0.00302096053523969	0.947037904116349
563	EXOC1	0.0030145361676594	0.94715036866132
564	TUBB6	0.00301216534364848	0.947191872411652
565	DCAF6	0.00300743812593703	0.947274627720968
566	SPATA33	-0.00279936300287973	0.95091776804302
567	FMNL2	0.00248735406015368	0.956382555552116
568	MLKL	-0.0024228294723872	0.957512957121408
569	METRNL	-0.00214804059712014	0.962327889779613
570	SERPINB6	0.0013519863946029	0.97628369807929
571	ST3GAL6	-0.000694576934217216	0.987814539600824
572	ABCC5	-0.000360106571539808	0.993682213587956
573	IFI27	-7.18121335531522e-05	0.998740100026547
